# Supplementary material for: Opposing transcriptional programs of KLF5 and AR emerge during therapy for advanced prostate cancer
Source: Nat Commun. 2021 Nov 4;12:6377. doi: 10.1038/s41467-021-26612-1 (PMC8568894; doi:10.1038/s41467-021-26612-1)
Supplement: Supplementary file 3 — Supplementary Data 1 [file 41467_2021_26612_MOESM3_ESM.xlsx]

## Sheet: Sheet1
Supplementary Data 1. Gene Signatures
CRPC_KLF5_pos	CRPC_KLF5_neg	Basal Activity	Neuroendocrine Activity	Luminal Activity	Cell_Cycle Activity	KLF5 Activity	AR Activity	Houseeeping
CRYBG2	SEC11C	KRT14	CHGA	MSMB	ASF1B	ACOT11	ABCC4	ACTB
C1ORF106	GNPAT	DST	GRP	KLK3	ASPM	ADORA2B	ACSL3	ALAS1
C6ORF15	MTMR6	KRT15	CALCA	ACPP	BIRC5	ALS2CL	ADAM7	B2M
DGKA	SPOCK1	TAGLN	SCG2	PLA2G2A	BUB1B	ANXA4	C1orf116	GAPDH
ITPKA	SFT2D3	CYR61	TPH1	KLK2	CDC20	DGKA	CENPN	GUSB
ROBO3	ACYP2	KRT5	ASCL1	TFF1	CDCA3	DMKN	EAF2	HMBS
ITGA2	ERG	RGCC	SCG5	AZGP1	CDCA8	DNM2	ELL2	HPRT1
SLC13A2	TM4SF18	TIMP3	PHGR1	MT1G	CDK1	FAM160B2	FKBP5	PGK1
MYO15B	CACNA1D	CAV1	MIAT	TSPAN8	CDKN3	FAM46B	GNMT	PPIA
NTF4	NARS2	MYC	MAOB	CLDN3	CENPF	FGFBP1	HERC3	RPL13A
TNS4	SNX22	KRT17	ZACN	NEAT1	CENPM	GDPD3	KLK2	RPLP0
REEP4	SMCO4	PHLDA1	FGF14	SEC11C	CEP55	GRB7	KLK3	SDHA
INTS9	AP1AR	S100A2	ST18	CPE	DLGAP5	INF2	MAF	TBP
DMKN	TSNAX	MYL9	MS4A8	RDH11	DTL	IRF3	MED28	TFRC
MAP3K6	THSD7A	PALLD	STMN2	AGR2	FOXM1	ITGB4	NKX3-1	TUBB
PLAC1	BLOC1S6	ZFP36L2	DDC	TMPRSS2	KIAA0101	ITPKA	NNMT	YWHAZ
SH3RF2	F3	HSPA1A	SCG3	ZG16B	KIF11	KCTD17	PMEPA1
MYEOV	ANKH	SERPINF1	ELAVL4	NPDC1	KIF20A	KRT6A	PTGER4
PI3	LONRF2	MEG3	SLC35D3	DHRS7	MCM10	MAP3K6	ZBTB10
GDPD3	DNAJB9	CLU	MIR7-3HG	SLC12A2	NUSAP1	MST1R
RBMS2	CUL4B	FHL2	HTR3C	CD24	ORC6	MUC15
SLFN13	RIPK2	CAV2	SYT4	KLK4	PBK	MYH14
NKD1	CD302	STK17A	TAAR1	SMIM14	PLK1	MYO15B
ACOT11	PDIA5	HBEGF	INSM1	ADIRF	PRC1	NTF4
INF2	BORCS7	EDN1	CRMP1	TMC5	PTTG1	PDE4C
ANXA4	STK39	F3	PPFIA2	PPP3CA	RAD51	PLCD3
DNM2	PPA1	HSPA1B	RGS7	TPD52	RAD54L	POU2F3
KRT5	TFAM	DEFB1	SLC18A1	PART1	RRM2	PSORS1C1
SLC16A13	GREB1	DKK1	NDST4	DSC2	SKA1	QSOX1
FAM46B	RALGAPA2	CRYAB	PCSK2	CIB1	TK1	RBMS2
VILL	CPE		C11orf16	SLC44A4	TOP2A	ROBO3
TMEM40	ECE1		CELF3	RASEF		SH3RF2
PPIC	PDIA3		KCNJ6	INSIG1		SLC16A13
PSORS1C1	TMCO1		NELL2	SLC39A6		SLITRK3
FGFBP1	ZNF776		PTPRN	UQCRQ		SMAD3
TRPM3	RAB18		TMEM176A	STEAP2		ST6GALNAC1
TRPV4	ZNF25		KLK12	SERF2		VILL
ACTN4	AAED1		LINGO2	RNF144B
ADORA2B	ADSL		NPPA	ABHD2
IRF3	RNF14		LINC00299	LINC00844
MST1R	SNAP91		RP11-1C8.7	GOLM1
P2RY2	CRBN		KCNB2	RAB27B
SPRR3	TMEM126A		PKD2L1	BACE2
HAP1	ADO		LINC01497	MT1F
WIPF2	ERLEC1		NOL4	PSCA
SLITRK3	CASD1		NR0B2	ELOVL5
DDB2	COA5		NAT8L	FLJ20021
ITGB4	NUCB2		SLC8A1	B2M
IVL	KCNG3		TMEM176B	PMEPA1
VSNL1	LIFR-AS1		LCN15	HMGCS1
MUC15	MED17		INA	LMO7
FAM83B	ETFRF1		ST8SIA5	SORD
ALDH3A1	PODXL2		SNAP25	FXYD3
KRT6A	COQ8A		SYT13	ALDH1A3
SMAD3	SCOC		NELL1	IL6ST
PKM	SETMAR		AOC1	TSC22D1
C2ORF70	BTG2		SCGN	DBI
BORA	MRPL33		LY6H	PLPP1
C2ORF54	RNF144A		TAGLN3	H2AFJ
TUBG2	RAI2		SRRM4	ELF3
CHRNA3	RWDD1		EPHB1	SPINK1
GRB7	HIKESHI		SLC38A11	NDRG1
QSOX1	MRPL50		NRXN1	RPS27L
PTPRK	TTC19		SYT11	SAT1
MPZL2	TRAM1		HEPACAM2	NKX3-1
DPP8	ARFGEF3		CDK5R2	TXNIP
ALS2CL	NDUFAF4		CEND1	MT1E
CST6	NDUFV2		GRIN3A	FDPS
ABCD4	SEC22C		FLJ46066	MT2A
SPRR1B	CASC4		RBFOX1	JUN
TGM1	NIPSNAP3B		GPR55	GADD45B
YIPF2	COX18		RP11-867O8.5
PLCD3	FAM110B		CCDC187
LY6G6C	OSTC		IQSEC3
C21ORF58	NIPSNAP3A		AC015849.2
ST6GALNAC1	CPNE4		GPC5-AS1
FUT2	DLX1		TDRG1
HRH1	HSPA5		RP11-768G7.2
KRT10	UTRN		NKAIN2
SNTB1	CUL5		PEX5L
TNNT2	ATP6V1G1		RP11-675F6.4
PLA2G10	DDX17		ANK2
KCTD17	ZHX1		FOXA2
ULBP2	TMEM199		CADPS
GPR87	AADAT		FIBCD1
ZNF160	SLC25A42		LINC00261
POU2F3	MPC2		SYT1
CDCA2	IKZF5		PCSK1
FAM160B2	GABRB3		UCHL1
CACNA1E	RABGGTB		AC010746.3
DLX4	PLA2G7		KIAA1644
KRT17	DDX21		ASGR2
MAP3K9	ZNF263		RP11-386M24.9
CDK18	RNF41		AC009410.1
PDE4C	UNC13B		RP11-317N12.1
SLC14A2	TRMO		RP11-482M8.3
DHRS9	EMCN		NRSN1
MSLN	MRPL16		ISX
IGF2BP2	TMEM245		RIIAD1
MYH14	TUSC1		DAB1
	RHOJ		MAP1A
	CCDC159		DUSP26
	ADGRL4		RAB39B
	DMXL1		KIF1A
	INHBB		FXYD6
	PEX5		SORCS1
	RPL15		AC053503.4
	RPL41		KCNJ12
	TCEANC		CXCR5
			RP11-310E22.4
			ARHGDIG
			RP11-977B10.2
			B3GALT2
			RP11-632L2.2
			JAKMIP2
			BSN
			SPX
			SYN3
			HCN2
			SCN3A
			SYP
