# Supplementary material for: Opposing transcriptional programs of KLF5 and AR emerge during therapy for advanced prostate cancer
Source: Nat Commun. 2021 Nov 4;12:6377. doi: 10.1038/s41467-021-26612-1 (PMC8568894; doi:10.1038/s41467-021-26612-1)
Supplement: Supplementary file 4 — Supplementary Data 2 [file 41467_2021_26612_MOESM4_ESM.xlsx]

## Sheet: SupplementaryData2-DEgenes_AD1D
logFC	logCPM	LR	PValue	FDR	neglog10FDR	GeneID	ChIP	GeneName
2.64528	5.69208	506.237	4.17686e-112	6.83627e-108	107.165	ENSG00000163993	ChIP-Seq KLF5AR Common peak	S100P
6.21113	1.88777	256.155	1.18194e-57	9.67244e-54	53.0145	ENSG00000205420	Null	KRT6A
6.08223	0.724477	236.683	2.07973e-53	1.13463e-49	48.9451	ENSG00000186832	ChIP-Seq KLF5AR Common peak	KRT16
2.00194	5.5984	211.381	6.86242e-48	2.80793e-44	43.5516	ENSG00000074181	Null	NOTCH3
1.09455	5.53498	177.87	1.41445e-40	4.63005e-37	36.3344	ENSG00000148180	ChIP-Seq KLF5AR Common peak	GSN
2.8846	4.64073	151.283	9.08978e-35	2.47954e-31	30.6056	ENSG00000171345	Null	KRT19
1.80396	5.61835	144.962	2.18907e-33	5.11835e-30	29.2909	ENSG00000196878	Null	LAMB3
6.70564	0.144421	129.003	6.77281e-30	1.38563e-26	25.8584	ENSG00000186847	Null	KRT14
1.49531	3.81903	107.361	3.70958e-25	6.74607e-22	21.1709	ENSG00000135472	Null	FAIM2
2.38308	2.94568	102.543	4.22164e-24	6.602e-21	20.1803	ENSG00000129437	ChIP-Seq KLF5AR Common peak	KLK14
1.24163	5.35967	102.444	4.4371e-24	6.602e-21	20.1803	ENSG00000137699	ChIP-Seq KLF5AR Common peak	TRIM29
1.3279	4.59737	94.7432	2.16752e-22	2.95632e-19	18.5292	ENSG00000099812	Null	MISP
1.09602	5.87191	90.771	1.61298e-21	2.03074e-18	17.6923	ENSG00000165272	Null	AQP3
1.28041	3.94413	87.0522	1.05693e-20	1.23562e-17	16.9081	ENSG00000167157	ChIP-Seq KLF5AR Common peak	PRRX2
1.62131	3.13936	85.5608	2.24687e-20	2.40741e-17	16.6184	ENSG00000184574	Null	LPAR5
1.85724	4.03375	85.4692	2.35343e-20	2.40741e-17	16.6184	ENSG00000081277	ChIP-Seq KLF5AR Common peak	PKP1
0.515588	9.79254	85.1134	2.81741e-20	2.71251e-17	16.5666	ENSG00000163399	ChIP-Seq KLF5AR Common peak	ATP1A1
2.35606	0.909722	82.4588	1.07896e-19	9.81078e-17	16.0083	ENSG00000129270	Null	NA
2.67354	4.80088	75.3293	3.98394e-18	3.43185e-15	14.4645	ENSG00000167757	ChIP-Seq KLF5AR Common peak	KLK11
0.990652	5.39516	74.7894	5.23706e-18	4.28574e-15	14.368	ENSG00000141934	Null	PLPP2
1.40944	2.95998	73.4871	1.01298e-17	7.69551e-15	14.1138	ENSG00000167037	ChIP-Seq KLF5AR Common peak	SGSM1
1.10051	3.69641	73.4457	1.03441e-17	7.69551e-15	14.1138	ENSG00000204396	Null	VWA7
0.610111	6.96953	72.4917	1.67739e-17	1.19365e-14	13.9231	ENSG00000141736	ChIP-Seq KLF5AR Common peak	ERBB2
4.1857	-1.59214	72.3299	1.82067e-17	1.24162e-14	13.906	ENSG00000235097	ChIP-Seq KLF5AR Common peak	LINC00330
0.93748	7.64656	67.3119	2.31776e-16	1.51739e-13	12.8189	ENSG00000089356	ChIP-Seq KLF5AR Common peak	FXYD3
1.81774	1.95348	67.0352	2.66696e-16	1.6779e-13	12.7752	ENSG00000163286	Null	ALPPL2
1.94864	2.50143	66.962	2.76796e-16	1.6779e-13	12.7752	ENSG00000111344	ChIP-Seq KLF5AR Common peak	RASAL1
1.70193	2.49966	64.3801	1.02591e-15	5.99679e-13	12.2221	ENSG00000114378	Null	HYAL1
1.29119	2.61361	64.2726	1.08343e-15	6.11466e-13	12.2136	ENSG00000101276	Null	SLC52A3
1.15872	6.37191	63.0203	2.04591e-15	1.11618e-12	11.9523	ENSG00000102554	Null	KLF5
1.46837	1.73414	61.9259	3.56619e-15	1.88283e-12	11.7252	ENSG00000124107	Null	SLPI
2.05734	0.192335	60.6331	6.87669e-15	3.51721e-12	11.4538	ENSG00000187094	ChIP-Seq KLF5AR Common peak	CCK
2.23536	0.497229	59.9365	9.79658e-15	4.85881e-12	11.3135	ENSG00000162040	Null	HS3ST6
2.56067	1.41916	57.4794	3.41535e-14	1.64409e-11	10.7841	ENSG00000197956	Null	S100A6
1.46267	2.37928	56.0303	7.13632e-14	3.33715e-11	10.4766	ENSG00000128284	Null	APOL3
0.61716	8.75051	54.3002	1.72084e-13	7.82359e-11	10.1066	ENSG00000160789	ChIP-Seq KLF5AR Common peak	LMNA
0.585766	6.46284	52.7782	3.73415e-13	1.62928e-10	9.788	ENSG00000105357	Null	MYH14
3.74185	1.84294	52.7528	3.78278e-13	1.62928e-10	9.788	ENSG00000101204	Null	CHRNA4
0.58945	5.10704	52.0992	5.27667e-13	2.21444e-10	9.65474	ENSG00000110080	Null	ST3GAL4
0.54812	6.29237	51.6377	6.6746e-13	2.73108e-10	9.56367	ENSG00000002834	Null	LASP1
1.01396	6.77365	50.8109	1.01708e-12	4.06012e-10	9.39146	ENSG00000197747	ChIP-Seq KLF5AR Common peak	S100A10
2.54451	6.54032	50.6281	1.11635e-12	4.35029e-10	9.36148	ENSG00000185585	Null	OLFML2A
1.32192	4.72517	50.565	1.15283e-12	4.38801e-10	9.35773	ENSG00000013364	Null	MVP
1.83787	3.55556	50.176	1.40558e-12	5.22843e-10	9.28163	ENSG00000178038	Null	ALS2CL
-0.788755	7.00575	49.4852	1.99872e-12	7.26957e-10	9.13849	ENSG00000167034	Null	NKX3-1
0.517096	6.68245	49.4001	2.08737e-12	7.42695e-10	9.12919	ENSG00000116604	ChIP-Seq KLF5AR Common peak	MEF2D
1.00815	4.59846	49.2929	2.20459e-12	7.67714e-10	9.1148	ENSG00000005238	Null	FAM214B
2.37041	-0.00518607	49.143	2.37966e-12	8.11413e-10	9.09076	ENSG00000169562	Null	GJB1
1.26429	5.06976	49.0043	2.55396e-12	8.53076e-10	9.06901	ENSG00000206075	ChIP-Seq KLF5AR Common peak	SERPINB5
3.83378	1.75787	48.0214	4.21585e-12	1.38002e-09	8.86012	ENSG00000125780	ChIP-Seq KLF5AR Common peak	TGM3
3.15103	0.44062	47.7329	4.88415e-12	1.56743e-09	8.80481	ENSG00000158825	Null	CDA
0.791678	5.02648	47.5206	5.44281e-12	1.71312e-09	8.76621	ENSG00000169169	Null	CPT1C
0.584399	6.3247	47.3791	5.85018e-12	1.8066e-09	8.74314	ENSG00000164976	Null	KIAA1161
0.890908	4.15366	45.9366	1.22141e-11	3.70201e-09	8.43156	ENSG00000064300	Null	NGFR
0.868953	4.30842	45.3173	1.67562e-11	4.98635e-09	8.30222	ENSG00000074370	ChIP-Seq KLF5AR Common peak	ATP2A3
0.594297	6.72469	43.852	3.54166e-11	1.03511e-08	7.98501	ENSG00000011347	ChIP-Seq KLF5AR Common peak	SYT7
-0.531054	5.19658	43.8019	3.63344e-11	1.04331e-08	7.98159	ENSG00000153179	ChIP-Seq KLF5AR Common peak	RASSF3
0.529819	6.1817	43.5935	4.04174e-11	1.14054e-08	7.94289	ENSG00000173442	Null	EHBP1L1
2.29835	1.65415	43.2331	4.85909e-11	1.34794e-08	7.87033	ENSG00000171954	Null	CYP4F22
2.76584	3.34757	41.936	9.43082e-11	2.57257e-08	7.58963	ENSG00000189334	Null	S100A14
1.52633	1.78359	41.7955	1.01338e-10	2.71901e-08	7.56559	ENSG00000198074	ChIP-Seq KLF5AR Common peak	AKR1B10
1.38993	4.87567	41.6354	1.09986e-10	2.90346e-08	7.53708	ENSG00000197496	ChIP-Seq KLF5AR Common peak	SLC2A10
1.08581	2.99387	41.5181	1.16786e-10	3.03403e-08	7.51798	ENSG00000142910	ChIP-Seq KLF5AR Common peak	TINAGL1
0.826209	5.18507	41.1981	1.37558e-10	3.51783e-08	7.45372	ENSG00000135926	Null	TMBIM1
-1.16065	2.27915	40.7867	1.69781e-10	4.27509e-08	7.36905	ENSG00000005108	ChIP-Seq KLF5AR Common peak	THSD7A
0.731749	4.81949	40.4935	1.97272e-10	4.89205e-08	7.31051	ENSG00000167549	Null	CORO6
1.06253	4.64932	39.6627	3.01837e-10	7.37339e-08	7.13233	ENSG00000167748	Null	KLK1
4.52175	-1.47608	39.5272	3.23518e-10	7.75801e-08	7.11025	ENSG00000186204	Null	CYP4F12
-0.430824	8.38089	39.5059	3.27062e-10	7.75801e-08	7.11025	ENSG00000114850	ChIP-Seq KLF5AR Common peak	SSR3
0.983838	2.63613	38.8082	4.67563e-10	1.09323e-07	6.96129	ENSG00000162520	Null	SYNC
1.26009	2.72121	38.7632	4.78468e-10	1.10297e-07	6.95744	ENSG00000162458	Null	FBLIM1
0.803429	4.00894	38.5029	5.46722e-10	1.23415e-07	6.90863	ENSG00000129990	Null	SYT5
0.879869	4.53717	38.4896	5.50457e-10	1.23415e-07	6.90863	ENSG00000108352	Null	RAPGEFL1
0.479151	6.58951	38.1496	6.5524e-10	1.44923e-07	6.83886	ENSG00000172819	Null	RARG
1.78269	1.3018	38.0783	6.79621e-10	1.48311e-07	6.82883	ENSG00000166866	Null	MYO1A
0.664257	5.3614	37.8886	7.49005e-10	1.61302e-07	6.79236	ENSG00000092068	Null	SLC7A8
0.739347	6.28855	37.8261	7.7342e-10	1.64397e-07	6.78411	ENSG00000116299	Null	KIAA1324
0.881217	4.99229	37.7757	7.93637e-10	1.66532e-07	6.7785	ENSG00000005884	Null	ITGA3
0.46135	5.0966	37.5455	8.9306e-10	1.84736e-07	6.73345	ENSG00000198915	Null	RASGEF1A
1.07207	5.84548	37.524	9.02968e-10	1.84736e-07	6.73345	ENSG00000142173	ChIP-Seq KLF5AR Common peak	COL6A2
1.00701	3.75812	37.466	9.3021e-10	1.8796e-07	6.72593	ENSG00000143217	Null	NECTIN4
1.06287	4.71245	37.3912	9.66577e-10	1.92926e-07	6.71461	ENSG00000180155	Null	LYNX1
1.24132	2.05986	37.1136	1.11445e-09	2.19761e-07	6.65805	ENSG00000114854	Null	TNNC1
1.21937	2.55978	37.0227	1.16761e-09	2.27504e-07	6.64301	ENSG00000172927	ChIP-Seq KLF5AR Common peak	MYEOV
1.18639	2.41605	36.8159	1.29824e-09	2.49979e-07	6.6021	ENSG00000235863	Null	B3GALT4
2.14911	2.27739	36.4391	1.57513e-09	2.97256e-07	6.52687	ENSG00000196154	Null	S100A4
0.964417	3.75298	36.433	1.58008e-09	2.97256e-07	6.52687	ENSG00000223573	Null	TINCR
0.834858	8.07347	36.2665	1.72097e-09	3.20082e-07	6.49474	ENSG00000100097	Null	LGALS1
0.462801	5.75469	35.9549	2.01935e-09	3.71356e-07	6.43021	ENSG00000185133	Null	INPP5J
1.54127	2.85487	35.9029	2.07395e-09	3.7716e-07	6.42347	ENSG00000144045	Null	DQX1
0.501781	5.46507	35.7874	2.20066e-09	3.95805e-07	6.40252	ENSG00000149179	Null	C11orf49
0.787301	3.6701	34.8362	3.58634e-09	6.38017e-07	6.19517	ENSG00000204385	ChIP-Seq KLF5AR Common peak	SLC44A4
0.97471	3.0548	34.5428	4.16977e-09	7.33835e-07	6.1344	ENSG00000131781	Null	FMO5
1.53637	1.28675	34.3923	4.50505e-09	7.84406e-07	6.10546	ENSG00000160471	Null	COX6B2
0.659761	5.16682	34.3415	4.62408e-09	7.96657e-07	6.09873	ENSG00000091622	ChIP-Seq KLF5AR Common peak	PITPNM3
0.684656	6.46777	33.5773	6.84887e-09	1.16766e-06	5.93268	ENSG00000169926	ChIP-Seq KLF5AR Common peak	KLF13
0.359362	8.10968	33.3848	7.56114e-09	1.27581e-06	5.89422	ENSG00000065361	Null	ERBB3
-0.48811	6.83713	33.3504	7.69638e-09	1.28537e-06	5.89097	ENSG00000155130	Null	NA
-1.14262	2.86193	33.1543	8.51274e-09	1.40735e-06	5.8516	ENSG00000145088	Null	EAF2
0.744286	3.96773	33.1265	8.63533e-09	1.41334e-06	5.84975	ENSG00000144712	Null	CAND2
0.423306	6.1082	33.0076	9.17976e-09	1.47988e-06	5.82977	ENSG00000138162	ChIP-Seq KLF5AR Common peak	TACC2
2.78352	-1.48594	32.9986	9.22269e-09	1.47988e-06	5.82977	ENSG00000238268	ChIP-Seq KLF5AR Common peak	RP11-229P13.19
-0.544999	4.50409	32.8548	9.93037e-09	1.57796e-06	5.8019	ENSG00000169255	Null	B3GALNT1
1.54718	1.21592	32.6181	1.12163e-08	1.76517e-06	5.75321	ENSG00000137709	Null	POU2F3
0.641992	5.82841	32.3966	1.25709e-08	1.9595e-06	5.70785	ENSG00000062038	Null	CDH3
0.453945	6.56923	32.1163	1.45214e-08	2.24219e-06	5.64933	ENSG00000167323	ChIP-Seq KLF5AR Common peak	STIM1
0.893988	3.8003	31.8608	1.65627e-08	2.5296e-06	5.59695	ENSG00000261949	Null	GFY
0.37551	7.04236	31.8457	1.66919e-08	2.5296e-06	5.59695	ENSG00000136830	ChIP-Seq KLF5AR Common peak	FAM129B
1.92112	2.5379	31.6716	1.82577e-08	2.7415e-06	5.56201	ENSG00000178934	ChIP-Seq KLF5AR Common peak	LGALS7B
0.641257	6.50817	31.5752	1.91868e-08	2.85482e-06	5.54442	ENSG00000105048	Null	TNNT1
0.608221	4.04071	31.5258	1.96811e-08	2.90199e-06	5.5373	ENSG00000138172	Null	CALHM2
0.524742	5.55289	31.48	2.0151e-08	2.94475e-06	5.53095	ENSG00000008323	ChIP-Seq KLF5AR Common peak	PLEKHG6
1.42537	5.37708	31.0068	2.57123e-08	3.72419e-06	5.42897	ENSG00000106541	ChIP-Seq KLF5AR Common peak	AGR2
0.479164	6.29026	30.9453	2.65408e-08	3.81047e-06	5.41902	ENSG00000125841	Null	NRSN2
1.29332	1.71374	30.7718	2.90222e-08	4.1249e-06	5.38459	ENSG00000101342	Null	TLDC2
0.801189	3.12627	30.7576	2.92349e-08	4.1249e-06	5.38459	ENSG00000006534	Null	ALDH3B1
0.741398	5.51156	30.5248	3.29633e-08	4.6112e-06	5.33619	ENSG00000058668	Null	ATP2B4
0.983734	4.397	30.3246	3.65465e-08	5.06913e-06	5.29507	ENSG00000135424	ChIP-Seq KLF5AR Common peak	ITGA7
0.312791	6.90642	30.303	3.69561e-08	5.08285e-06	5.29389	ENSG00000117676	ChIP-Seq KLF5AR Common peak	RPS6KA1
0.535304	4.69158	30.2278	3.8417e-08	5.23976e-06	5.28069	ENSG00000136840	Null	ST6GALNAC4
0.558594	5.99832	30.1387	4.0222e-08	5.44061e-06	5.26435	ENSG00000173546	Null	CSPG4
0.379624	8.03213	29.9885	4.34627e-08	5.83077e-06	5.23427	ENSG00000105953	Null	OGDH
0.542338	6.36529	29.7645	4.87835e-08	6.49138e-06	5.18766	ENSG00000214357	Null	NEURL1B
0.833638	4.66795	29.7142	5.00656e-08	6.60826e-06	5.17991	ENSG00000213626	ChIP-Seq KLF5AR Common peak	LBH
0.879307	4.02054	29.6157	5.26776e-08	6.8974e-06	5.16131	ENSG00000213889	Null	PPM1N
0.639626	6.64592	29.5512	5.44588e-08	7.07403e-06	5.15033	ENSG00000090006	ChIP-Seq KLF5AR Common peak	LTBP4
0.681903	4.36425	29.3996	5.88892e-08	7.58929e-06	5.1198	ENSG00000118898	Null	PPL
-1.33542	1.76037	29.3028	6.19077e-08	7.9065e-06	5.10202	ENSG00000230606	Null	AC159540.1
0.721029	7.75264	29.29	6.23167e-08	7.9065e-06	5.10202	ENSG00000131771	ChIP-Seq KLF5AR Common peak	PPP1R1B
1.40751	0.192748	29.2563	6.34096e-08	7.98327e-06	5.09782	ENSG00000070526	Null	ST6GALNAC1
0.755095	5.08698	29.1183	6.80925e-08	8.5074e-06	5.0702	ENSG00000197712	Null	FAM114A1
0.841112	4.30151	28.965	7.36963e-08	9.13779e-06	5.03916	ENSG00000173267	Null	SNCG
0.628876	3.94743	28.7121	8.39766e-08	1.03342e-05	4.98572	ENSG00000188883	ChIP-Seq KLF5AR Common peak	KLRG2
2.067	0.281697	28.5421	9.16833e-08	1.11984e-05	4.95085	ENSG00000167759	ChIP-Seq KLF5AR Common peak	KLK13
-0.414123	4.94489	28.4945	9.39641e-08	1.13728e-05	4.94413	ENSG00000136643	Null	RPS6KC1
0.622762	6.11158	28.4835	9.45011e-08	1.13728e-05	4.94413	ENSG00000213853	ChIP-Seq KLF5AR Common peak	EMP2
0.617203	5.23499	28.3596	1.00748e-07	1.20361e-05	4.91951	ENSG00000110628	ChIP-Seq KLF5AR Common peak	SLC22A18
0.460115	6.82497	28.3245	1.0259e-07	1.21673e-05	4.9148	ENSG00000142669	Null	SH3BGRL3
1.19508	1.09825	28.168	1.1123e-07	1.30972e-05	4.88282	ENSG00000188833	Null	ENTPD8
0.934351	6.30184	27.9008	1.27697e-07	1.49287e-05	4.82598	ENSG00000130303	Null	BST2
0.69362	4.62565	27.7938	1.34957e-07	1.55965e-05	4.80697	ENSG00000128016	ChIP-Seq KLF5AR Common peak	ZFP36
0.674605	4.86225	27.7844	1.35617e-07	1.55965e-05	4.80697	ENSG00000186806	Null	VSIG10L
0.68554	4.41522	27.7751	1.36268e-07	1.55965e-05	4.80697	ENSG00000142273	Null	CBLC
1.4906	0.255185	27.5746	1.51151e-07	1.71798e-05	4.76498	ENSG00000214597	Null	NA
-0.907656	2.3951	27.5278	1.54853e-07	1.74791e-05	4.75748	ENSG00000144331	Null	ZNF385B
0.411694	5.50021	27.5122	1.56104e-07	1.74996e-05	4.75697	ENSG00000108509	Null	CAMTA2
0.96895	3.52788	27.4574	1.60593e-07	1.78805e-05	4.74762	ENSG00000120318	Null	ARAP3
1.50542	0.970811	27.4271	1.63131e-07	1.79685e-05	4.74549	ENSG00000013725	Null	CD6
0.89703	3.41419	27.4218	1.63579e-07	1.79685e-05	4.74549	ENSG00000165821	Null	SALL2
-0.877734	3.28502	27.3256	1.71923e-07	1.87591e-05	4.72679	ENSG00000165512	ChIP-Seq KLF5AR Common peak	ZNF22
1.91337	0.0216702	27.2971	1.74473e-07	1.89112e-05	4.72328	ENSG00000129451	Null	KLK10
2.17243	0.138628	27.0515	1.98107e-07	2.13317e-05	4.67097	ENSG00000100033	Null	PRODH
1.69649	1.53935	26.9276	2.11219e-07	2.25949e-05	4.64599	ENSG00000134531	Null	EMP1
0.468218	5.11797	26.8523	2.1961e-07	2.334e-05	4.6319	ENSG00000213445	Null	SIPA1
1.4557	4.07839	26.8154	2.23851e-07	2.36372e-05	4.6264	ENSG00000095303	Null	PTGS1
2.13531	0.224782	26.7948	2.26245e-07	2.37368e-05	4.62458	ENSG00000143512	Null	HHIPL2
1.51524	2.60097	26.7804	2.27942e-07	2.37626e-05	4.62411	ENSG00000095932	ChIP-Seq KLF5AR Common peak	SMIM24
0.483583	6.35382	26.7238	2.34717e-07	2.41786e-05	4.61657	ENSG00000116741	ChIP-Seq KLF5AR Common peak	RGS2
0.427596	6.73456	26.7224	2.34887e-07	2.41786e-05	4.61657	ENSG00000175793	Null	SFN
0.554451	7.48712	26.5186	2.61013e-07	2.67e-05	4.57349	ENSG00000096433	ChIP-Seq KLF5AR Common peak	ITPR3
0.835176	6.01847	26.3631	2.82893e-07	2.87584e-05	4.54123	ENSG00000168453	ChIP-Seq KLF5AR Common peak	HR
0.49701	5.68318	26.2924	2.93448e-07	2.96473e-05	4.52801	ENSG00000142733	ChIP-Seq KLF5AR Common peak	MAP3K6
1.04292	2.32433	26.1777	3.11402e-07	3.12682e-05	4.5049	ENSG00000162777	Null	DENND2D
1.25621	3.08102	25.9353	3.53059e-07	3.52348e-05	4.45303	ENSG00000105642	Null	KCNN1
1.83501	-0.32262	25.912	3.57332e-07	3.54452e-05	4.45044	ENSG00000107738	Null	C10orf54
0.404497	7.34599	25.874	3.64442e-07	3.59293e-05	4.44455	ENSG00000184117	Null	NIPSNAP1
0.923318	1.98476	25.8626	3.66603e-07	3.59293e-05	4.44455	ENSG00000261068	ChIP-Seq KLF5AR Common peak	RP11-7K24.3
0.708086	3.01828	25.6755	4.03929e-07	3.93519e-05	4.40503	ENSG00000116852	Null	KIF21B
0.548722	7.12554	25.6205	4.15603e-07	4.02496e-05	4.39524	ENSG00000189143	ChIP-Seq KLF5AR Common peak	CLDN4
1.34319	1.16446	25.6024	4.19527e-07	4.0317e-05	4.39451	ENSG00000196684	Null	HSH2D
0.696956	6.08092	25.5946	4.21226e-07	4.0317e-05	4.39451	ENSG00000143126	Null	CELSR2
0.956447	4.03451	25.5234	4.37051e-07	4.15229e-05	4.38171	ENSG00000179855	Null	GIPC3
0.414684	6.73188	25.5153	4.38899e-07	4.15229e-05	4.38171	ENSG00000147065	ChIP-Seq KLF5AR Common peak	MSN
0.384946	7.58355	25.4545	4.52949e-07	4.26058e-05	4.37053	ENSG00000158195	ChIP-Seq KLF5AR Common peak	WASF2
1.10221	5.96046	25.406	4.64461e-07	4.34373e-05	4.36214	ENSG00000135046	ChIP-Seq KLF5AR Common peak	ANXA1
-0.554985	5.09121	25.3951	4.67096e-07	4.34373e-05	4.36214	ENSG00000169604	ChIP-Seq KLF5AR Common peak	ANTXR1
0.670137	6.06267	25.2522	5.03011e-07	4.65129e-05	4.33243	ENSG00000090013	Null	BLVRB
4.33783	-1.21836	25.1714	5.24553e-07	4.82323e-05	4.31666	ENSG00000110484	Null	SCGB2A2
0.547278	4.5309	25.1499	5.30423e-07	4.84996e-05	4.31426	ENSG00000175040	Null	CHST2
1.13564	2.27345	25.0939	5.46049e-07	4.9651e-05	4.30407	ENSG00000105219	Null	CNTD2
-1.2173	3.50586	25.0446	5.60187e-07	5.062e-05	4.29568	ENSG00000104381	ChIP-Seq KLF5AR Common peak	GDAP1
0.401837	5.84791	25.0353	5.62891e-07	5.062e-05	4.29568	ENSG00000143845	ChIP-Seq KLF5AR Common peak	ETNK2
0.654423	4.53513	24.9314	5.94075e-07	5.31324e-05	4.27464	ENSG00000176454	Null	LPCAT4
-0.373436	8.15715	24.903	6.0288e-07	5.36269e-05	4.27062	ENSG00000175130	Null	MARCKSL1
0.372689	6.17771	24.8912	6.06599e-07	5.3666e-05	4.2703	ENSG00000160410	ChIP-Seq KLF5AR Common peak	SHKBP1
0.492746	6.60945	24.7725	6.45106e-07	5.67659e-05	4.24591	ENSG00000136010	Null	ALDH1L2
0.586029	2.96586	24.6162	6.99626e-07	6.12045e-05	4.21322	ENSG00000163235	ChIP-Seq KLF5AR Common peak	TGFA
0.847882	3.25408	24.6068	7.03028e-07	6.12045e-05	4.21322	ENSG00000170745	Null	KCNS3
-0.411299	6.02887	24.4651	7.56678e-07	6.55267e-05	4.18358	ENSG00000198719	ChIP-Seq KLF5AR Common peak	DLL1
-0.359234	8.66329	24.3398	8.07547e-07	6.93707e-05	4.15882	ENSG00000116285	ChIP-Seq KLF5AR Common peak	ERRFI1
0.463943	5.49274	24.335	8.09543e-07	6.93707e-05	4.15882	ENSG00000130158	Null	DOCK6
1.61219	0.576324	24.2304	8.54706e-07	7.27827e-05	4.13797	ENSG00000119915	Null	ELOVL3
1.03923	3.85808	24.2225	8.58255e-07	7.27827e-05	4.13797	ENSG00000100558	Null	PLEK2
-0.464971	7.06985	24.1889	8.7333e-07	7.36794e-05	4.13265	ENSG00000255717	Null	SNHG1
0.681332	4.81949	24.17	8.8195e-07	7.4025e-05	4.13062	ENSG00000156711	Null	MAPK13
1.4147	0.835916	24.0931	9.17863e-07	7.66462e-05	4.11551	ENSG00000189058	Null	APOD
1.09856	2.92378	24.0723	9.27858e-07	7.70876e-05	4.11302	ENSG00000147036	ChIP-Seq KLF5AR Common peak	LANCL3
0.376577	5.79065	24.0087	9.59013e-07	7.92736e-05	4.10087	ENSG00000122359	Null	ANXA11
0.684939	3.86425	23.9669	9.80074e-07	8.04485e-05	4.09448	ENSG00000026652	ChIP-Seq KLF5AR Common peak	AGPAT4
1.27935	1.38863	23.961	9.83058e-07	8.04485e-05	4.09448	ENSG00000013588	ChIP-Seq KLF5AR Common peak	GPRC5A
1.37344	2.10548	23.9136	1.00759e-06	8.20461e-05	4.08594	ENSG00000153012	Null	LGI2
0.56176	3.92949	23.8967	1.01645e-06	8.23573e-05	4.0843	ENSG00000163362	Null	C1orf106
2.80442	3.47322	23.7984	1.0697e-06	8.58881e-05	4.06607	ENSG00000188643	Null	S100A16
3.2217	-0.571494	23.797	1.07052e-06	8.58881e-05	4.06607	ENSG00000108823	Null	SGCA
-1.07455	1.45956	23.5019	1.24792e-06	9.96325e-05	4.0016	ENSG00000115841	Null	RMDN2
4.34143	-1.39155	23.4068	1.31117e-06	0.000104175	3.98224	ENSG00000181577	Null	C6orf223
-0.819561	3.63613	23.2038	1.45708e-06	0.000115208	3.93852	ENSG00000145087	Null	STXBP5L
0.378722	6.87121	23.09	1.54597e-06	0.000121648	3.91489	ENSG00000181885	Null	CLDN7
2.08517	0.475092	23.0515	1.5772e-06	0.000123512	3.90829	ENSG00000136689	Null	IL1RN
0.712465	4.12373	23.0319	1.59336e-06	0.000124184	3.90594	ENSG00000125744	Null	RTN2
-0.380268	5.59919	23.0091	1.61234e-06	0.000125067	3.90286	ENSG00000187189	Null	TSPYL4
0.767246	3.55831	22.9799	1.637e-06	0.000126381	3.89832	ENSG00000161243	Null	FBXO27
-0.508668	6.12199	22.6648	1.92873e-06	0.000148204	3.82914	ENSG00000049130	Null	KITLG
1.04284	3.63314	22.5954	1.99966e-06	0.000152936	3.81549	ENSG00000132470	ChIP-Seq KLF5AR Common peak	ITGB4
-0.338356	7.50246	22.3855	2.23055e-06	0.000169802	3.77006	ENSG00000110696	Null	C11orf58
1.01177	2.8336	22.3299	2.29604e-06	0.000173561	3.76055	ENSG00000185269	Null	NOTUM
2.86048	0.109329	22.3256	2.30114e-06	0.000173561	3.76055	ENSG00000188910	Null	GJB3
-1.01222	3.40109	22.2437	2.40151e-06	0.000180293	3.74402	ENSG00000198963	Null	RORB
0.995502	2.14408	22.2349	2.41243e-06	0.000180293	3.74402	ENSG00000231421	Null	AC006050.2
0.690878	4.14538	22.1582	2.51076e-06	0.000186607	3.72907	ENSG00000182134	Null	TDRKH
2.37404	-0.654887	22.1452	2.52791e-06	0.000186607	3.72907	ENSG00000039987	ChIP-Seq KLF5AR Common peak	BEST2
0.545669	7.86422	22.1427	2.53112e-06	0.000186607	3.72907	ENSG00000163191	ChIP-Seq KLF5AR Common peak	S100A11
0.482563	5.19915	22.1336	2.54322e-06	0.000186658	3.72895	ENSG00000088280	ChIP-Seq KLF5AR Common peak	ASAP3
1.35534	1.1932	22.0275	2.68771e-06	0.000196383	3.7069	ENSG00000124429	Null	POF1B
-0.839019	3.69634	22.0187	2.70002e-06	0.000196406	3.70685	ENSG00000146592	ChIP-Seq KLF5AR Common peak	CREB5
1.02153	3.88456	21.8988	2.87408e-06	0.000208142	3.68164	ENSG00000204950	Null	LRRC10B
0.769812	2.42422	21.861	2.93129e-06	0.00021135	3.675	ENSG00000197461	Null	PDGFA
1.53531	6.26461	21.7868	3.04689e-06	0.000218721	3.66011	ENSG00000111674	Null	ENO2
1.50188	0.590399	21.7704	3.07308e-06	0.000219638	3.65829	ENSG00000169583	ChIP-Seq KLF5AR Common peak	CLIC3
1.53116	2.71009	21.6765	3.22726e-06	0.000229655	3.63892	ENSG00000160862	Null	AZGP1
-0.512229	5.90406	21.6678	3.24195e-06	0.000229701	3.63884	ENSG00000125257	ChIP-Seq KLF5AR Common peak	ABCC4
-0.316332	6.90632	21.5662	3.4183e-06	0.000241152	3.61771	ENSG00000160633	Null	SAFB
-0.641213	7.12711	21.5431	3.45958e-06	0.000243017	3.61436	ENSG00000006652	Null	IFRD1
0.664659	4.62058	21.5218	3.49833e-06	0.000244689	3.61139	ENSG00000061918	Null	GUCY1B3
0.739276	5.50131	21.5122	3.51579e-06	0.000244863	3.61108	ENSG00000152137	ChIP-Seq KLF5AR Common peak	HSPB8
-0.583292	5.0156	21.4925	3.55214e-06	0.000246347	3.60845	ENSG00000118985	Null	ELL2
0.306551	6.62184	21.4718	3.59066e-06	0.000247967	3.60561	ENSG00000196961	Null	AP2A1
1.40019	2.77164	21.418	3.69281e-06	0.000253951	3.59525	ENSG00000126259	Null	KIRREL2
1.47486	1.79635	21.3967	3.73412e-06	0.000254058	3.59507	ENSG00000107317	ChIP-Seq KLF5AR Common peak	PTGDS
1.05597	2.85787	21.3933	3.7407e-06	0.000254058	3.59507	ENSG00000106258	Null	CYP3A5
0.404697	6.98624	21.3932	3.74094e-06	0.000254058	3.59507	ENSG00000160932	ChIP-Seq KLF5AR Common peak	LY6E
0.722571	3.86953	21.3734	3.77971e-06	0.000255489	3.59263	ENSG00000085831	Null	TTC39A
0.946393	1.97765	21.3657	3.79497e-06	0.000255489	3.59263	ENSG00000182575	Null	NXPH3
0.668814	3.9599	21.3587	3.80884e-06	0.000255489	3.59263	ENSG00000162078	Null	ZG16B
-0.785067	2.86912	21.2884	3.95107e-06	0.000263948	3.57848	ENSG00000153993	ChIP-Seq KLF5AR Common peak	SEMA3D
0.424694	6.51032	21.2441	4.0436e-06	0.000269031	3.5702	ENSG00000089159	ChIP-Seq KLF5AR Common peak	PXN
-0.70648	5.84499	21.1868	4.16634e-06	0.000276075	3.55897	ENSG00000225648	Null	SBDSP1
0.58112	5.14383	21.1084	4.34024e-06	0.000286065	3.54354	ENSG00000106003	Null	LFNG
0.996196	2.58358	21.1032	4.35205e-06	0.000286065	3.54354	ENSG00000010327	Null	STAB1
0.35805	7.09145	21.0583	4.45509e-06	0.000291666	3.53511	ENSG00000104805	Null	NUCB1
0.417108	7.20418	21.0449	4.48638e-06	0.000292544	3.53381	ENSG00000127946	ChIP-Seq KLF5AR Common peak	HIP1
0.722285	7.15905	20.9279	4.76903e-06	0.000307444	3.51223	ENSG00000102265	Null	TIMP1
0.607124	4.15913	20.9191	4.79094e-06	0.000307444	3.51223	ENSG00000141738	Null	GRB7
0.325036	7.12219	20.9159	4.7989e-06	0.000307444	3.51223	ENSG00000164062	Null	APEH
1.13044	2.94279	20.9159	4.79891e-06	0.000307444	3.51223	ENSG00000174950	ChIP-Seq KLF5AR Common peak	CD164L2
0.376592	6.43846	20.912	4.8088e-06	0.000307444	3.51223	ENSG00000068120	Null	COASY
1.16235	1.62612	20.8955	4.85044e-06	0.0003089	3.51018	ENSG00000125775	Null	SDCBP2
0.283814	8.43629	20.8388	4.99611e-06	0.000316943	3.49902	ENSG00000073578	Null	SDHA
0.764479	3.44142	20.831	5.01644e-06	0.000317004	3.49893	ENSG00000143816	Null	WNT9A
1.1389	1.6944	20.7981	5.10327e-06	0.000320358	3.49436	ENSG00000147041	Null	SYTL5
0.691721	5.01236	20.7961	5.10867e-06	0.000320358	3.49436	ENSG00000161638	ChIP-Seq KLF5AR Common peak	ITGA5
-0.359742	6.81884	20.6686	5.46044e-06	0.000341111	3.4671	ENSG00000166848	Null	TERF2IP
0.354438	6.44984	20.6359	5.55439e-06	0.00034566	3.46135	ENSG00000214530	ChIP-Seq KLF5AR Common peak	STARD10
0.442001	5.68767	20.6053	5.64409e-06	0.000349912	3.45604	ENSG00000157992	Null	KRTCAP3
0.922898	4.65639	20.5919	5.68356e-06	0.000350237	3.45564	ENSG00000101213	ChIP-Seq KLF5AR Common peak	PTK6
0.806162	2.25045	20.5839	5.70744e-06	0.000350237	3.45564	ENSG00000158747	ChIP-Seq KLF5AR Common peak	NBL1
-0.444301	3.95929	20.5818	5.71353e-06	0.000350237	3.45564	ENSG00000240225	Null	ZNF542P
2.24034	-0.361502	20.4671	6.06642e-06	0.000370482	3.43123	ENSG00000164393	Null	ADGRF2
-0.751859	8.03128	20.4402	6.15241e-06	0.000374336	3.42674	ENSG00000219481	Null	NBPF1
0.269503	8.90796	20.4079	6.25723e-06	0.000379304	3.42101	ENSG00000143537	ChIP-Seq KLF5AR Common peak	ADAM15
0.791686	4.21541	20.3647	6.39996e-06	0.000386524	3.41282	ENSG00000146054	Null	TRIM7
-0.368086	6.8876	20.251	6.79196e-06	0.000408691	3.3886	ENSG00000197594	Null	ENPP1
1.57924	1.06867	20.2306	6.86472e-06	0.000409945	3.38727	ENSG00000126583	Null	PRKCG
0.791066	3.29929	20.2245	6.88654e-06	0.000409945	3.38727	ENSG00000198555	Null	RP11-598D12.4
2.29584	-0.396764	20.22	6.90277e-06	0.000409945	3.38727	ENSG00000172782	Null	FADS6
0.33079	6.07752	20.2115	6.93355e-06	0.000409945	3.38727	ENSG00000179820	Null	MYADM
0.473193	6.07245	20.2102	6.93804e-06	0.000409945	3.38727	ENSG00000177728	ChIP-Seq KLF5AR Common peak	TMEM94
-0.508388	5.05156	20.1622	7.11436e-06	0.000418851	3.37794	ENSG00000213160	Null	KLHL23
-0.482639	4.95119	20.063	7.49329e-06	0.00043958	3.35696	ENSG00000133019	ChIP-Seq KLF5AR Common peak	CHRM3
0.396598	5.56465	20.0081	7.71151e-06	0.000450765	3.34605	ENSG00000142784	Null	WDTC1
0.388306	6.36928	19.987	7.79704e-06	0.000452894	3.344	ENSG00000168528	Null	SERINC2
0.7675	4.63287	19.9855	7.80326e-06	0.000452894	3.344	ENSG00000142530	Null	FAM71E1
0.49663	8.1109	19.9483	7.95657e-06	0.00046016	3.33709	ENSG00000107331	ChIP-Seq KLF5AR Common peak	ABCA2
0.538522	4.53893	19.9365	8.00552e-06	0.00046136	3.33596	ENSG00000213892	ChIP-Seq KLF5AR Common peak	CEACAM16
2.53604	0.172161	19.9228	8.06333e-06	0.000463061	3.33436	ENSG00000171346	Null	KRT15
1.22237	1.75579	19.912	8.1091e-06	0.000464062	3.33342	ENSG00000067066	Null	SP100
0.369085	6.4961	19.8387	8.42593e-06	0.000480513	3.31829	ENSG00000030582	Null	GRN
-0.598397	4.67811	19.7629	8.76669e-06	0.000496567	3.30402	ENSG00000023572	Null	GLRX2
0.318988	6.07506	19.7626	8.76812e-06	0.000496567	3.30402	ENSG00000103932	ChIP-Seq KLF5AR Common peak	RPAP1
0.741891	3.62118	19.7376	8.88373e-06	0.000501379	3.29983	ENSG00000132003	ChIP-Seq KLF5AR Common peak	ZSWIM4
0.468453	5.99967	19.7179	8.9755e-06	0.000504669	3.29699	ENSG00000196535	Null	MYO18A
1.3331	2.823	19.7119	9.00369e-06	0.000504669	3.29699	ENSG00000010310	Null	GIPR
0.976751	2.78408	19.676	9.17488e-06	0.000512509	3.2903	ENSG00000198003	Null	CCDC151
-0.33362	5.55433	19.6157	9.46861e-06	0.000527118	3.27809	ENSG00000110660	ChIP-Seq KLF5AR Common peak	SLC35F2
0.550801	4.87751	19.5898	9.59809e-06	0.000532515	3.27367	ENSG00000185215	Null	TNFAIP2
0.565413	5.03189	19.5372	9.86579e-06	0.000545518	3.26319	ENSG00000161714	Null	PLCD3
0.601268	3.52612	19.487	1.01288e-05	0.000558177	3.25323	ENSG00000128604	Null	IRF5
1.15935	2.79103	19.4797	1.01673e-05	0.000558416	3.25304	ENSG00000104833	Null	TUBB4A
0.409834	5.88235	19.4709	1.02146e-05	0.000559139	3.25248	ENSG00000185033	Null	SEMA4B
0.447952	4.34468	19.4538	1.03061e-05	0.000562269	3.25006	ENSG00000185989	ChIP-Seq KLF5AR Common peak	RASA3
0.548344	7.11281	19.3655	1.07941e-05	0.000586936	3.23141	ENSG00000172037	Null	LAMB2
1.18965	1.7916	19.3167	1.10733e-05	0.000600122	3.22176	ENSG00000254827	ChIP-Seq KLF5AR Common peak	SLC22A18AS
-0.42529	4.75116	19.2984	1.11797e-05	0.000603891	3.21904	ENSG00000154813	Null	DPH3
0.57619	6.71379	19.2846	1.12611e-05	0.000606284	3.21732	ENSG00000125746	Null	EML2
0.841963	5.87712	19.2692	1.13522e-05	0.000608148	3.21599	ENSG00000137501	Null	SYTL2
0.358439	6.92362	19.2662	1.137e-05	0.000608148	3.21599	ENSG00000060656	Null	PTPRU
0.362941	5.77178	19.2092	1.17146e-05	0.000624534	3.20444	ENSG00000095203	Null	EPB41L4B
-0.404117	7.15663	19.1452	1.21141e-05	0.00064374	3.19129	ENSG00000129474	Null	AJUBA
0.525457	4.37046	19.039	1.28074e-05	0.000678376	3.16853	ENSG00000132518	ChIP-Seq KLF5AR Common peak	GUCY2D
0.28821	7.82878	19.0123	1.29881e-05	0.000684464	3.16465	ENSG00000137497	Null	NUMA1
0.819376	3.3886	19.0096	1.30059e-05	0.000684464	3.16465	ENSG00000073331	Null	ALPK1
1.44371	2.12873	18.9986	1.30817e-05	0.000686243	3.16352	ENSG00000196218	Null	RYR1
0.848342	3.97488	18.9864	1.31653e-05	0.000688424	3.16214	ENSG00000135519	Null	KCNH3
1.35004	1.16234	18.9659	1.33074e-05	0.000693635	3.15887	ENSG00000099994	ChIP-Seq KLF5AR Common peak	SUSD2
-0.359299	8.49687	18.9281	1.35739e-05	0.00070528	3.15164	ENSG00000100664	Null	EIF5
0.263723	6.55051	18.9211	1.36234e-05	0.000705617	3.15143	ENSG00000160691	ChIP-Seq KLF5AR Common peak	SHC1
0.393681	6.31375	18.8916	1.3836e-05	0.000712919	3.14696	ENSG00000125753	Null	VASP
-0.455765	5.71567	18.8895	1.38515e-05	0.000712919	3.14696	ENSG00000119912	Null	IDE
1.33825	0.477831	18.864	1.40377e-05	0.000720234	3.14253	ENSG00000214546	ChIP-Seq KLF5AR Common peak	AC087491.2
0.340087	5.85172	18.8525	1.41229e-05	0.00072234	3.14126	ENSG00000125734	Null	GPR108
1.31987	1.52586	18.7839	1.46397e-05	0.000746442	3.127	ENSG00000183914	Null	DNAH2
0.887972	2.5248	18.761	1.48168e-05	0.000753126	3.12313	ENSG00000142227	Null	EMP3
-0.3064	5.84639	18.7532	1.48771e-05	0.000753852	3.12271	ENSG00000173226	Null	IQCB1
1.79312	-0.484822	18.6479	1.57223e-05	0.000794216	3.10006	ENSG00000177337	Null	DLGAP1-AS1
1.27096	0.758097	18.6419	1.57715e-05	0.000794252	3.10004	ENSG00000121297	Null	TSHZ3
0.344492	5.56341	18.6318	1.58555e-05	0.000796033	3.09907	ENSG00000237289	Null	CKMT1B
-0.314153	5.71122	18.6219	1.59382e-05	0.000797739	3.09814	ENSG00000079134	Null	THOC1
0.87601	1.35681	18.5689	1.63872e-05	0.000817713	3.0874	ENSG00000204420	Null	C6orf25
-1.61171	-0.0163518	18.5411	1.66282e-05	0.000826143	3.08294	ENSG00000185668	Null	POU3F1
-0.360222	5.37673	18.5378	1.66571e-05	0.000826143	3.08294	ENSG00000023041	Null	ZDHHC6
-0.525335	4.59649	18.5254	1.67654e-05	0.000828799	3.08155	ENSG00000179818	ChIP-Seq KLF5AR Common peak	PCBP1-AS1
0.711548	5.77202	18.5201	1.6812e-05	0.000828799	3.08155	ENSG00000131746	ChIP-Seq KLF5AR Common peak	TNS4
0.422822	4.43697	18.5004	1.69871e-05	0.000834918	3.07836	ENSG00000142082	Null	SIRT3
-0.958893	6.02026	18.4684	1.72746e-05	0.000844658	3.07332	ENSG00000031003	Null	FAM13B
0.506738	3.90712	18.4669	1.72885e-05	0.000844658	3.07332	ENSG00000142235	Null	LMTK3
-0.616382	3.42412	18.4544	1.74021e-05	0.000847186	3.07202	ENSG00000184678	Null	HIST2H2BE
0.429942	5.32291	18.4498	1.74437e-05	0.000847186	3.07202	ENSG00000111679	Null	PTPN6
0.766018	3.34226	18.4387	1.75455e-05	0.000849605	3.07078	ENSG00000130475	Null	FCHO1
0.500172	6.744	18.4047	1.78615e-05	0.000860164	3.06542	ENSG00000006047	Null	YBX2
-0.456826	5.52991	18.404	1.78686e-05	0.000860164	3.06542	ENSG00000005801	Null	ZNF195
0.388261	6.30924	18.3487	1.83948e-05	0.000882896	3.05409	ENSG00000143198	Null	MGST3
0.788495	4.66715	18.3388	1.84901e-05	0.000884876	3.05312	ENSG00000170345	ChIP-Seq KLF5AR Common peak	FOS
0.528109	3.2302	18.3256	1.86184e-05	0.000887652	3.05176	ENSG00000167600	Null	CYP2S1
0.535879	5.27093	18.3217	1.86566e-05	0.000887652	3.05176	ENSG00000124920	ChIP-Seq KLF5AR Common peak	MYRF
1.15888	1.91839	18.2517	1.93548e-05	0.000918204	3.03706	ENSG00000168404	Null	MLKL
0.827915	2.90703	18.2282	1.95955e-05	0.00092583	3.03347	ENSG00000260549	Null	MT1L
0.978179	2.31387	18.225	1.96287e-05	0.00092583	3.03347	ENSG00000144596	Null	GRIP2
0.632791	3.22895	18.2053	1.98322e-05	0.000932739	3.03024	ENSG00000070540	ChIP-Seq KLF5AR Common peak	WIPI1
-0.352557	8.02055	18.1474	2.04447e-05	0.00095879	3.01828	ENSG00000170540	Null	ARL6IP1
0.870861	1.7039	18.1089	2.08625e-05	0.000975588	3.01073	ENSG00000158859	Null	ADAMTS4
0.691275	4.35934	18.0974	2.09893e-05	0.000978721	3.00934	ENSG00000170439	ChIP-Seq KLF5AR Common peak	METTL7B
2.50076	1.77265	18.0893	2.10785e-05	0.000980088	3.00873	ENSG00000056998	Null	GYG2
0.6081	2.06749	17.9845	2.22707e-05	0.00103157	2.9865	ENSG00000188064	Null	WNT7B
0.331172	5.11419	17.9752	2.23805e-05	0.00103157	2.9865	ENSG00000178467	Null	P4HTM
0.938813	3.85352	17.9714	2.2425e-05	0.00103157	2.9865	ENSG00000076344	Null	RGS11
1.03833	2.42849	17.9703	2.24378e-05	0.00103157	2.9865	ENSG00000244560	Null	RP4-800G7.2
0.297794	6.76673	17.9344	2.28654e-05	0.00104512	2.98084	ENSG00000014216	Null	CAPN1
0.561471	5.62339	17.934	2.28698e-05	0.00104512	2.98084	ENSG00000197324	ChIP-Seq KLF5AR Common peak	LRP10
1.41127	2.04675	17.9295	2.2924e-05	0.00104512	2.98084	ENSG00000167207	Null	NOD2
0.307724	6.02179	17.9089	2.31733e-05	0.00105355	2.97735	ENSG00000067141	ChIP-Seq KLF5AR Common peak	NEO1
0.499397	4.64483	17.8765	2.35718e-05	0.0010687	2.97114	ENSG00000167964	Null	RAB26
1.11993	2.09515	17.837	2.40656e-05	0.00108696	2.96379	ENSG00000174945	ChIP-Seq KLF5AR Common peak	AMZ1
-0.331142	8.43056	17.8337	2.41074e-05	0.00108696	2.96379	ENSG00000147274	Null	RBMX
0.596338	5.01943	17.8206	2.42741e-05	0.00109147	2.96199	ENSG00000070404	Null	FSTL3
1.37663	0.645479	17.8132	2.43684e-05	0.00109271	2.9615	ENSG00000103089	Null	FA2H
0.575062	4.55206	17.7852	2.473e-05	0.00110589	2.95629	ENSG00000130304	Null	SLC27A1
0.614002	3.43689	17.7728	2.48915e-05	0.00111008	2.95465	ENSG00000112559	Null	MDFI
0.343882	5.37716	17.7632	2.50173e-05	0.00111266	2.95364	ENSG00000088367	Null	EPB41L1
-0.412037	4.58913	17.7405	2.5318e-05	0.00112298	2.94963	ENSG00000151366	Null	NDUFC2
0.513004	6.01156	17.7252	2.55221e-05	0.00112897	2.94732	ENSG00000164211	Null	STARD4
0.802087	2.4484	17.6971	2.59028e-05	0.00114272	2.94206	ENSG00000141854	Null	MISP3
0.433865	4.56854	17.6894	2.60076e-05	0.00114426	2.94147	ENSG00000124313	Null	IQSEC2
1.40997	1.72138	17.6811	2.61208e-05	0.00114516	2.94113	ENSG00000161249	Null	DMKN
0.371723	6.1238	17.6777	2.61678e-05	0.00114516	2.94113	ENSG00000186063	Null	AIDA
0.358358	5.07504	17.5969	2.73038e-05	0.0011898	2.92453	ENSG00000065485	Null	PDIA5
0.74164	2.624	17.5948	2.73333e-05	0.0011898	2.92453	ENSG00000139508	Null	SLC46A3
0.963654	4.38794	17.584	2.74886e-05	0.00119338	2.92322	ENSG00000165092	ChIP-Seq KLF5AR Common peak	ALDH1A1
0.375522	5.64594	17.5719	2.76643e-05	0.00119784	2.9216	ENSG00000102890	Null	ELMO3
0.657484	2.42072	17.5271	2.83245e-05	0.00122319	2.91251	ENSG00000175482	Null	POLD4
0.768267	2.21056	17.5134	2.85289e-05	0.00122849	2.91063	ENSG00000196353	Null	CPNE4
1.8253	-0.666523	17.5088	2.85974e-05	0.00122849	2.91063	ENSG00000261217	Null	BCAP31P1
-0.302818	7.58123	17.4088	3.01424e-05	0.00128629	2.89066	ENSG00000107372	ChIP-Seq KLF5AR Common peak	ZFAND5
-0.330016	7.09612	17.4067	3.01763e-05	0.00128629	2.89066	ENSG00000056097	Null	ZFR
0.96359	4.37851	17.403	3.02347e-05	0.00128629	2.89066	ENSG00000026508	Null	CD44
0.673695	3.53677	17.4016	3.02574e-05	0.00128629	2.89066	ENSG00000214944	Null	ARHGEF28
0.602667	3.07163	17.391	3.04268e-05	0.00129014	2.88936	ENSG00000119411	Null	BSPRY
-0.497227	6.08169	17.3571	3.09739e-05	0.00130995	2.88275	ENSG00000164815	Null	ORC5
-0.455392	7.00238	17.3122	3.17151e-05	0.00133784	2.8736	ENSG00000104131	Null	EIF3J
1.59303	0.823895	17.2996	3.1926e-05	0.00134327	2.87184	ENSG00000205076	ChIP-Seq KLF5AR Common peak	LGALS7
-0.283019	8.21916	17.2837	3.21929e-05	0.00135052	2.8695	ENSG00000083720	Null	OXCT1
1.24671	2.10949	17.2796	3.22634e-05	0.00135052	2.8695	ENSG00000204642	Null	HLA-F
0.529398	5.21115	17.2558	3.267e-05	0.00136406	2.86517	ENSG00000130720	ChIP-Seq KLF5AR Common peak	FIBCD1
0.341988	6.40347	17.2356	3.30192e-05	0.00137507	2.86167	ENSG00000065357	ChIP-Seq KLF5AR Common peak	DGKA
1.10698	1.01328	17.2302	3.31127e-05	0.00137507	2.86167	ENSG00000224596	ChIP-Seq KLF5AR Common peak	ZMIZ1-AS1
0.57312	5.76391	17.2254	3.31977e-05	0.00137507	2.86167	ENSG00000107731	ChIP-Seq KLF5AR Common peak	UNC5B
-0.313801	5.93793	17.218	3.33267e-05	0.00137507	2.86167	ENSG00000125503	Null	PPP1R12C
0.650297	3.51627	17.213	3.34146e-05	0.00137507	2.86167	ENSG00000176170	Null	SPHK1
0.540606	3.94518	17.2117	3.34379e-05	0.00137507	2.86167	ENSG00000181856	Null	SLC2A4
1.05644	4.09746	17.1975	3.36884e-05	0.0013819	2.85952	ENSG00000128591	Null	FLNC
0.425675	5.63945	17.1881	3.38558e-05	0.00138529	2.85846	ENSG00000143303	Null	RRNAD1
0.329399	5.60635	17.1658	3.42549e-05	0.00139813	2.85445	ENSG00000126705	ChIP-Seq KLF5AR Common peak	AHDC1
0.496719	5.39715	17.1521	3.45027e-05	0.00140474	2.8524	ENSG00000177679	ChIP-Seq KLF5AR Common peak	SRRM3
-0.40567	5.29988	17.0902	3.56463e-05	0.0014477	2.83932	ENSG00000068028	Null	RASSF1
-0.358869	5.02192	17.0494	3.6419e-05	0.00147542	2.83108	ENSG00000120594	Null	PLXDC2
-0.505059	3.79004	17.038	3.66385e-05	0.0014789	2.83006	ENSG00000203827	Null	NA
1.05457	0.703555	17.0356	3.66855e-05	0.0014789	2.83006	ENSG00000187486	ChIP-Seq KLF5AR Common peak	KCNJ11
1.41304	0.590498	16.9991	3.73981e-05	0.00150291	2.82307	ENSG00000159307	Null	SCUBE1
-0.497525	8.91961	16.9957	3.74648e-05	0.00150291	2.82307	ENSG00000086061	Null	DNAJA1
-0.497374	4.85241	16.9602	3.81715e-05	0.00152482	2.81678	ENSG00000128590	Null	DNAJB9
1.63362	1.90354	16.9589	3.81973e-05	0.00152482	2.81678	ENSG00000125730	Null	C3
1.22424	2.02627	16.9186	3.90166e-05	0.00155374	2.80862	ENSG00000188338	Null	SLC38A3
0.754229	4.27276	16.8497	4.04599e-05	0.00160441	2.79468	ENSG00000054179	Null	ENTPD2
0.314802	5.63723	16.8485	4.04853e-05	0.00160441	2.79468	ENSG00000108819	Null	PPP1R9B
1.28965	0.48043	16.8361	4.07503e-05	0.00161101	2.7929	ENSG00000142973	ChIP-Seq KLF5AR Common peak	CYP4B1
0.756466	4.73364	16.8163	4.11772e-05	0.00162103	2.79021	ENSG00000119514	Null	GALNT12
0.315204	6.60817	16.8152	4.12016e-05	0.00162103	2.79021	ENSG00000149782	Null	PLCB3
1.12598	1.48541	16.7515	4.26087e-05	0.00167237	2.77667	ENSG00000020181	ChIP-Seq KLF5AR Common peak	ADGRA2
0.89315	3.83328	16.6538	4.48611e-05	0.00175656	2.75534	ENSG00000131459	Null	GFPT2
0.425029	4.50141	16.6379	4.52388e-05	0.00176563	2.7531	ENSG00000171368	ChIP-Seq KLF5AR Common peak	TPPP
0.340758	5.75465	16.6318	4.53847e-05	0.00176563	2.7531	ENSG00000185000	Null	DGAT1
0.482871	7.36699	16.6304	4.54163e-05	0.00176563	2.7531	ENSG00000046604	Null	DSG2
-0.913407	1.47501	16.6056	4.60154e-05	0.00178468	2.74844	ENSG00000138061	Null	CYP1B1
1.3654	0.855062	16.5786	4.66743e-05	0.00180595	2.74329	ENSG00000183876	Null	ARSI
0.707493	4.05942	16.5447	4.7516e-05	0.00183418	2.73656	ENSG00000090776	Null	EFNB1
-0.529373	4.29156	16.5069	4.84736e-05	0.00186675	2.72891	ENSG00000184182	Null	UBE2F
0.77365	2.49771	16.4906	4.88929e-05	0.00187652	2.72665	ENSG00000166924	Null	NYAP1
0.554038	4.06796	16.487	4.89848e-05	0.00187652	2.72665	ENSG00000105613	Null	MAST1
0.866594	2.84882	16.4837	4.90714e-05	0.00187652	2.72665	ENSG00000066248	Null	NGEF
0.843887	3.25034	16.4718	4.93796e-05	0.00188391	2.72494	ENSG00000165810	Null	BTNL9
1.14633	5.91644	16.465	4.95557e-05	0.00188623	2.72441	ENSG00000120738	ChIP-Seq KLF5AR Common peak	EGR1
-0.405779	4.68112	16.4311	5.04512e-05	0.00191586	2.71764	ENSG00000163389	Null	POGLUT1
-0.428521	9.25995	16.4213	5.07119e-05	0.0019213	2.7164	ENSG00000169045	Null	HNRNPH1
-0.804992	2.36184	16.3542	5.25389e-05	0.00198316	2.70264	ENSG00000198846	Null	TOX
0.646783	4.8171	16.3525	5.2587e-05	0.00198316	2.70264	ENSG00000105289	Null	TJP3
1.0171	2.13729	16.3085	5.38213e-05	0.00202504	2.69357	ENSG00000160460	Null	SPTBN4
0.310266	6.14696	16.2873	5.44267e-05	0.00204312	2.68971	ENSG00000110697	ChIP-Seq KLF5AR Common peak	PITPNM1
0.77821	1.52525	16.2297	5.61079e-05	0.00210142	2.67749	ENSG00000167895	ChIP-Seq KLF5AR Common peak	TMC8
0.417774	4.51581	16.2142	5.65686e-05	0.00211383	2.67493	ENSG00000110063	Null	DCPS
0.50045	6.01209	16.1966	5.70961e-05	0.00212868	2.67189	ENSG00000109846	Null	CRYAB
0.276442	5.88148	16.1785	5.76442e-05	0.00214005	2.66958	ENSG00000131899	Null	LLGL1
1.30352	1.26218	16.1779	5.76624e-05	0.00214005	2.66958	ENSG00000117245	Null	KIF17
-0.456371	6.09969	16.1391	5.88576e-05	0.00217594	2.66235	ENSG00000162086	Null	ZNF75A
1.02276	1.78168	16.1378	5.88953e-05	0.00217594	2.66235	ENSG00000086506	Null	HBQ1
-0.289159	6.18643	16.1161	5.95753e-05	0.0021961	2.65835	ENSG00000070010	Null	UFD1L
0.93327	2.25077	16.1078	5.98376e-05	0.00220082	2.65742	ENSG00000151689	Null	INPP1
1.29918	2.7524	16.0988	6.01233e-05	0.00220636	2.65632	ENSG00000167680	Null	SEMA6B
1.78712	-0.0998358	16.093	6.03054e-05	0.00220791	2.65602	ENSG00000119632	Null	IFI27L2
0.557232	5.21909	16.089	6.04352e-05	0.00220791	2.65602	ENSG00000121753	Null	ADGRB2
0.37328	6.07652	16.0783	6.07771e-05	0.00221545	2.65454	ENSG00000185386	Null	MAPK11
0.404392	6.5173	16.0472	6.17826e-05	0.0022471	2.64838	ENSG00000103319	ChIP-Seq KLF5AR Common peak	EEF2K
-0.314066	6.34593	16.0311	6.23101e-05	0.00226126	2.64565	ENSG00000151247	Null	EIF4E
-0.325859	5.76054	16.0117	6.2952e-05	0.0022795	2.64216	ENSG00000111832	Null	RWDD1
1.04719	3.51217	16.0023	6.3267e-05	0.00228585	2.64095	ENSG00000143365	Null	RORC
0.373638	5.05461	15.9721	6.42843e-05	0.00231749	2.63498	ENSG00000168067	Null	MAP4K2
0.654337	2.4667	15.9353	6.55454e-05	0.00235425	2.62815	ENSG00000129991	Null	TNNI3
1.03661	1.27785	15.934	6.55916e-05	0.00235425	2.62815	ENSG00000157111	Null	TMEM171
0.595272	5.68075	15.9257	6.58782e-05	0.00235936	2.62721	ENSG00000142156	Null	COL6A1
1.09429	1.73293	15.9213	6.60327e-05	0.00235973	2.62714	ENSG00000167105	Null	TMEM92
0.77157	4.9485	15.8792	6.75149e-05	0.00240744	2.61844	ENSG00000160161	Null	CILP2
-0.476229	4.48571	15.8734	6.77242e-05	0.00240965	2.61805	ENSG00000071205	Null	ARHGAP10
-0.676614	2.82983	15.8565	6.83302e-05	0.00242595	2.61512	ENSG00000138696	Null	BMPR1B
0.584648	6.99935	15.849	6.86015e-05	0.0024303	2.61434	ENSG00000105290	Null	APLP1
0.25472	6.43165	15.8238	6.95235e-05	0.00244885	2.61104	ENSG00000125648	Null	SLC25A23
0.774076	3.91223	15.8231	6.95466e-05	0.00244885	2.61104	ENSG00000204228	Null	HSD17B8
-0.29949	7.23422	15.8224	6.95738e-05	0.00244885	2.61104	ENSG00000100219	Null	XBP1
-0.445675	4.82122	15.7794	7.1174e-05	0.0024998	2.6021	ENSG00000261770	Null	CTC-459F4.1
-0.642619	3.93851	15.7635	7.17735e-05	0.00251545	2.59938	ENSG00000164683	ChIP-Seq KLF5AR Common peak	HEY1
0.345428	4.53231	15.7083	7.38987e-05	0.0025844	2.58764	ENSG00000166548	ChIP-Seq KLF5AR Common peak	TK2
-0.341312	4.9997	15.6807	7.4987e-05	0.00261213	2.583	ENSG00000139291	Null	TMEM19
0.289362	6.93539	15.6801	7.50109e-05	0.00261213	2.583	ENSG00000155066	Null	PROM2
0.574106	9.57903	15.6758	7.51806e-05	0.00261248	2.58295	ENSG00000124942	ChIP-Seq KLF5AR Common peak	AHNAK
0.282865	6.50314	15.668	7.54907e-05	0.00261267	2.58292	ENSG00000107874	Null	CUEDC2
-0.398687	4.63679	15.6676	7.55052e-05	0.00261267	2.58292	ENSG00000166770	Null	ZNF667-AS1
-0.307215	6.15774	15.655	7.60105e-05	0.00262461	2.58094	ENSG00000198833	Null	UBE2J1
0.80391	2.60673	15.6471	7.63304e-05	0.0026301	2.58003	ENSG00000102007	Null	PLP2
0.620166	3.24729	15.6185	7.74928e-05	0.00266455	2.57438	ENSG00000198054	ChIP-Seq KLF5AR Common peak	DSCR8
-0.539138	5.13266	15.6115	7.77783e-05	0.00266876	2.57369	ENSG00000260804	Null	PKI55
0.368667	6.67847	15.6045	7.80677e-05	0.00267308	2.57299	ENSG00000162512	ChIP-Seq KLF5AR Common peak	SDC3
0.242481	8.48687	15.5977	7.83501e-05	0.00267411	2.57282	ENSG00000047849	Null	MAP4
-2.03211	-0.457977	15.5959	7.84244e-05	0.00267411	2.57282	ENSG00000115896	Null	PLCL1
-0.263213	6.80303	15.5566	8.00712e-05	0.00272459	2.5647	ENSG00000145782	Null	ATG12
0.34656	5.98437	15.5461	8.0519e-05	0.00273304	2.56335	ENSG00000114054	Null	PCCB
-0.323153	5.71573	15.5429	8.06536e-05	0.00273304	2.56335	ENSG00000254726	ChIP-Seq KLF5AR Common peak	MEX3A
0.766231	3.14229	15.5321	8.11152e-05	0.002743	2.56177	ENSG00000105339	Null	DENND3
0.33502	5.07715	15.5098	8.20797e-05	0.00276989	2.55754	ENSG00000149150	ChIP-Seq KLF5AR Common peak	SLC43A1
-1.16826	1.32606	15.475	8.36043e-05	0.00281554	2.55044	ENSG00000129749	Null	CHRNA10
0.307538	6.11805	15.4613	8.42127e-05	0.00282487	2.549	ENSG00000143374	Null	TARS2
0.663944	3.84229	15.461	8.42265e-05	0.00282487	2.549	ENSG00000077935	Null	SMC1B
1.43596	0.555336	15.454	8.45393e-05	0.00282956	2.54828	ENSG00000215187	Null	FAM166B
0.333099	7.12373	15.4329	8.54872e-05	0.00285291	2.54471	ENSG00000156675	ChIP-Seq KLF5AR Common peak	RAB11FIP1
-0.596618	3.74115	15.4289	8.56698e-05	0.00285291	2.54471	ENSG00000182319	ChIP-Seq KLF5AR Common peak	NA
0.391148	4.96519	15.4269	8.57598e-05	0.00285291	2.54471	ENSG00000160408	Null	ST6GALNAC6
-0.408209	6.07897	15.422	8.59836e-05	0.00285455	2.54446	ENSG00000109084	Null	TMEM97
-0.563557	4.84886	15.4026	8.68701e-05	0.00287814	2.54089	ENSG00000155438	Null	NIFK
0.329764	6.41566	15.3936	8.72848e-05	0.00288604	2.5397	ENSG00000105552	ChIP-Seq KLF5AR Common peak	BCAT2
0.467333	4.07103	15.3691	8.84218e-05	0.00291774	2.53495	ENSG00000107960	Null	OBFC1
-0.503128	5.42352	15.3448	8.95659e-05	0.00294955	2.53024	ENSG00000116717	Null	GADD45A
-0.584138	3.11437	15.3109	9.11865e-05	0.00299689	2.52333	ENSG00000154237	ChIP-Seq KLF5AR Common peak	LRRK1
0.445077	6.14969	15.2815	9.26182e-05	0.00303784	2.51743	ENSG00000204592	Null	HLA-E
0.370667	5.58025	15.2759	9.2896e-05	0.00304086	2.517	ENSG00000149577	Null	SIDT2
0.737611	5.80866	15.2412	9.46164e-05	0.00309099	2.5099	ENSG00000067057	Null	PFKP
0.220905	7.16141	15.2064	9.63788e-05	0.00314229	2.50275	ENSG00000173020	Null	GRK2
-0.655023	4.1523	15.1782	9.78259e-05	0.00318208	2.49729	ENSG00000132326	Null	PER2
1.4143	1.73122	15.1749	9.79977e-05	0.00318208	2.49729	ENSG00000105639	Null	JAK3
1.29121	0.953881	15.1713	9.81822e-05	0.00318208	2.49729	ENSG00000107968	Null	MAP3K8
-0.350585	5.25482	15.1557	9.89983e-05	0.00320219	2.49455	ENSG00000182010	Null	RTKN2
1.48547	-1.08091	15.1311	0.000100296	0.0032345	2.49019	ENSG00000173262	ChIP-Seq KLF5AR Common peak	SLC2A14
0.352268	7.39106	15.1226	0.00010075	0.0032345	2.49019	ENSG00000204219	ChIP-Seq KLF5AR Common peak	TCEA3
-0.414141	4.75753	15.1214	0.000100813	0.0032345	2.49019	ENSG00000144354	Null	CDCA7
0.235841	7.01601	15.1211	0.00010083	0.0032345	2.49019	ENSG00000100243	ChIP-Seq KLF5AR Common peak	CYB5R3
0.483002	4.9682	15.1182	0.000100985	0.0032345	2.49019	ENSG00000104888	Null	SLC17A7
-0.944308	3.03319	15.0923	0.000102381	0.00327278	2.48508	ENSG00000163406	Null	SLC15A2
-0.312104	6.54597	15.0862	0.00010271	0.00327691	2.48454	ENSG00000091127	Null	PUS7
-1.07056	1.88314	15.0771	0.000103207	0.00328636	2.48329	ENSG00000136161	Null	RCBTB2
0.413635	4.94453	15.0575	0.000104286	0.00331428	2.47961	ENSG00000137460	ChIP-Seq KLF5AR Common peak	FHDC1
-0.382652	4.47158	15.034	0.000105589	0.00334919	2.47506	ENSG00000108433	Null	GOSR2
0.363464	4.87694	15.0219	0.000106272	0.00336433	2.4731	ENSG00000140548	ChIP-Seq KLF5AR Common peak	ZNF710
-0.322959	5.40194	15.0082	0.000107044	0.00338223	2.4708	ENSG00000135249	Null	RINT1
-0.328123	8.23846	14.9753	0.000108929	0.00343513	2.46406	ENSG00000143797	ChIP-Seq KLF5AR Common peak	MBOAT2
-0.381074	5.06936	14.9676	0.00010937	0.00344243	2.46313	ENSG00000111725	ChIP-Seq KLF5AR Common peak	PRKAB1
0.247012	5.80377	14.9477	0.000110531	0.00346743	2.45999	ENSG00000126107	Null	HECTD3
0.832684	1.79514	14.9468	0.000110588	0.00346743	2.45999	ENSG00000102934	Null	PLLP
1.26959	2.09041	14.9365	0.000111192	0.00347969	2.45846	ENSG00000105479	Null	CCDC114
-0.526409	5.0693	14.9327	0.000111416	0.00348005	2.45842	ENSG00000109534	Null	GAR1
1.80587	0.0235101	14.9291	0.000111629	0.00348005	2.45842	ENSG00000117983	Null	MUC5B
-0.529671	3.4357	14.9115	0.000112675	0.003506	2.45519	ENSG00000244045	Null	TMEM199
0.812012	3.4345	14.8994	0.0001134	0.00352187	2.45323	ENSG00000042493	ChIP-Seq KLF5AR Common peak	CAPG
-0.318975	5.0528	14.8827	0.000114409	0.00354646	2.4502	ENSG00000214087	Null	ARL16
0.569155	4.78881	14.8219	0.000118157	0.00365572	2.43703	ENSG00000184489	ChIP-Seq KLF5AR Common peak	PTP4A3
-0.387672	9.02366	14.7911	0.000120102	0.00370486	2.43123	ENSG00000135829	ChIP-Seq KLF5AR Common peak	DHX9
1.88986	-0.495568	14.7896	0.000120198	0.00370486	2.43123	ENSG00000167779	Null	IGFBP6
1.43375	-0.189804	14.7698	0.000121467	0.00372933	2.42837	ENSG00000162039	Null	MEIOB
0.666251	4.53808	14.7677	0.000121597	0.00372933	2.42837	ENSG00000178947	Null	SMIM10L2A
-0.397437	4.05451	14.7644	0.000121816	0.00372933	2.42837	ENSG00000162971	Null	TYW5
1.43796	0.131287	14.763	0.000121903	0.00372933	2.42837	ENSG00000205363	ChIP-Seq KLF5AR Common peak	C15orf59
0.439901	5.86058	14.7575	0.000122261	0.00373331	2.42791	ENSG00000091490	Null	SEL1L3
0.330675	4.77154	14.7479	0.000122887	0.00374541	2.4265	ENSG00000167987	Null	VPS37C
1.01659	4.4561	14.7407	0.000123354	0.00375266	2.42566	ENSG00000130270	Null	ATP8B3
1.22752	-0.303093	14.6886	0.000126808	0.00385059	2.41447	ENSG00000259065	ChIP-Seq KLF5AR Common peak	RP5-1021I20.1
0.671722	2.45596	14.6562	0.000129011	0.00391023	2.4078	ENSG00000158246	Null	FAM46B
0.361118	7.47637	14.6496	0.000129464	0.00391671	2.40708	ENSG00000160703	Null	NLRX1
0.53693	5.23195	14.6286	0.000130913	0.00395324	2.40305	ENSG00000052344	ChIP-Seq KLF5AR Common peak	PRSS8
3.47062	-1.3013	14.6213	0.000131421	0.00396127	2.40217	ENSG00000240021	Null	TEX35
1.25011	2.05692	14.5989	0.000132992	0.00400125	2.3978	ENSG00000024422	Null	EHD2
-0.298211	5.5441	14.588	0.000133766	0.00401715	2.39608	ENSG00000152359	Null	POC5
0.587912	5.84233	14.5815	0.000134223	0.00402349	2.3954	ENSG00000148175	ChIP-Seq KLF5AR Common peak	STOM
0.278312	6.13747	14.5575	0.000135943	0.0040676	2.39066	ENSG00000105612	Null	DNASE2
1.4427	-0.393703	14.5242	0.000138374	0.00413279	2.38376	ENSG00000234928	Null	AP000344.3
-0.630719	3.42964	14.4915	0.000140792	0.00419735	2.37703	ENSG00000129646	Null	QRICH2
1.2529	0.964832	14.4843	0.000141331	0.00420198	2.37655	ENSG00000179593	ChIP-Seq KLF5AR Common peak	ALOX15B
1.39491	-0.445036	14.4826	0.000141461	0.00420198	2.37655	ENSG00000221743	Null	NA
0.65447	5.05391	14.47	0.000142408	0.00422246	2.37443	ENSG00000100504	Null	PYGL
-0.472766	3.13369	14.4566	0.000143423	0.00424485	2.37214	ENSG00000106588	Null	PSMA2
1.00476	1.13605	14.4243	0.000145908	0.00431062	2.36546	ENSG00000102760	Null	RGCC
0.49999	3.57831	14.4205	0.000146199	0.00431141	2.36538	ENSG00000168310	ChIP-Seq KLF5AR Common peak	IRF2
1.41853	0.858815	14.4135	0.000146746	0.00431976	2.36454	ENSG00000129910	Null	CDH15
-0.262235	7.58284	14.4001	0.000147798	0.00434293	2.36222	ENSG00000177889	Null	UBE2N
-1.05882	1.49719	14.3882	0.000148728	0.00435097	2.36141	ENSG00000111859	ChIP-Seq KLF5AR Common peak	NEDD9
-0.510753	3.68531	14.3856	0.000148941	0.00435097	2.36141	ENSG00000155542	Null	SETD9
-0.272616	6.9866	14.3852	0.000148972	0.00435097	2.36141	ENSG00000116001	Null	TIA1
1.79519	0.337999	14.3831	0.000149135	0.00435097	2.36141	ENSG00000100842	Null	EFS
-0.455358	5.73771	14.3755	0.000149738	0.00435463	2.36105	ENSG00000105821	Null	DNAJC2
-0.833391	2.8811	14.3748	0.000149793	0.00435463	2.36105	ENSG00000215190	Null	LINC00680
-0.488067	4.04618	14.3652	0.000150561	0.00436921	2.3596	ENSG00000079335	Null	CDC14A
0.432928	6.1174	14.3379	0.000152761	0.00441928	2.35465	ENSG00000163683	ChIP-Seq KLF5AR Common peak	SMIM14
0.698362	3.54301	14.3358	0.000152928	0.00441928	2.35465	ENSG00000162390	Null	ACOT11
0.966707	4.16049	14.3337	0.000153096	0.00441928	2.35465	ENSG00000162496	Null	DHRS3
0.245421	8.38398	14.3101	0.000155029	0.00446719	2.34997	ENSG00000213719	Null	CLIC1
0.927822	3.01656	14.2885	0.000156821	0.00450317	2.34648	ENSG00000187902	Null	SHISA7
-0.986082	0.953749	14.2884	0.000156828	0.00450317	2.34648	ENSG00000173698	Null	ADGRG2
-0.264136	7.55299	14.2141	0.000163139	0.00467619	2.33011	ENSG00000110925	Null	CSRNP2
-0.400821	6.4569	14.2087	0.000163609	0.00468143	2.32962	ENSG00000035141	Null	FAM136A
2.67816	-0.658491	14.1958	0.000164737	0.00469641	2.32823	ENSG00000141639	Null	MAPK4
0.764724	1.54744	14.1876	0.000165458	0.00469641	2.32823	ENSG00000226015	Null	CCT8P1
-0.393133	6.48412	14.1861	0.000165587	0.00469641	2.32823	ENSG00000144867	ChIP-Seq KLF5AR Common peak	SRPRB
0.560283	5.13637	14.1853	0.00016566	0.00469641	2.32823	ENSG00000142798	ChIP-Seq KLF5AR Common peak	HSPG2
1.22695	0.923855	14.1851	0.000165677	0.00469641	2.32823	ENSG00000168490	Null	PHYHIP
0.268449	7.03606	14.1806	0.00016607	0.00469641	2.32823	ENSG00000162522	ChIP-Seq KLF5AR Common peak	KIAA1522
0.513238	4.64087	14.1798	0.000166141	0.00469641	2.32823	ENSG00000077150	Null	NFKB2
0.368544	5.29111	14.1429	0.000169438	0.00477393	2.32112	ENSG00000100031	Null	GGT1
0.645777	5.21473	14.1426	0.000169466	0.00477393	2.32112	ENSG00000147394	Null	ZNF185
0.567225	4.64481	14.1215	0.000171374	0.00480561	2.31825	ENSG00000106605	Null	BLVRA
0.39432	4.8447	14.121	0.000171416	0.00480561	2.31825	ENSG00000123146	Null	ADGRE5
0.554687	2.57618	14.1204	0.000171472	0.00480561	2.31825	ENSG00000197385	Null	ZNF860
0.47156	5.52405	14.1033	0.000173035	0.00484115	2.31505	ENSG00000108852	ChIP-Seq KLF5AR Common peak	MPP2
-0.289986	6.13569	14.0975	0.000173577	0.00484802	2.31444	ENSG00000100416	Null	TRMU
0.340443	5.59017	14.0635	0.00017674	0.00491913	2.30811	ENSG00000171223	ChIP-Seq KLF5AR Common peak	JUNB
0.333506	6.03413	14.0618	0.000176905	0.00491913	2.30811	ENSG00000001461	Null	NIPAL3
0.339974	5.45119	14.0605	0.000177025	0.00491913	2.30811	ENSG00000172731	ChIP-Seq KLF5AR Common peak	LRRC20
-0.403463	8.47934	14.0316	0.000179768	0.00496002	2.30452	ENSG00000134057	Null	CCNB1
-0.391836	5.72793	14.0315	0.000179778	0.00496002	2.30452	ENSG00000178105	Null	DDX10
0.587696	3.7126	14.0272	0.00018019	0.00496002	2.30452	ENSG00000141968	Null	VAV1
-0.644577	2.78138	14.025	0.000180395	0.00496002	2.30452	ENSG00000157343	ChIP-Seq KLF5AR Common peak	ARMC12
0.834857	2.59057	14.0232	0.000180572	0.00496002	2.30452	ENSG00000068831	Null	RASGRP2
0.505965	4.85972	14.0225	0.000180638	0.00496002	2.30452	ENSG00000103056	Null	SMPD3
-0.339877	6.34624	14.0197	0.000180903	0.00496002	2.30452	ENSG00000091164	Null	TXNL1
3.88979	-1.80113	14.0195	0.000180921	0.00496002	2.30452	ENSG00000137440	Null	FGFBP1
-0.647297	2.73264	13.986	0.000184178	0.00504086	2.2975	ENSG00000196911	Null	KPNA5
-0.339108	5.24629	13.9779	0.000184976	0.00505427	2.29634	ENSG00000257267	Null	ZNF271P
-0.417808	5.61381	13.9653	0.000186216	0.00507967	2.29416	ENSG00000109929	ChIP-Seq KLF5AR Common peak	SC5D
-0.467039	3.73251	13.9604	0.000186704	0.00508449	2.29375	ENSG00000171224	Null	C10orf35
0.40439	5.60163	13.9552	0.000187218	0.00509003	2.29328	ENSG00000161642	Null	ZNF385A
-0.87456	3.25111	13.9238	0.000190368	0.00516707	2.28676	ENSG00000046889	Null	PREX2
-0.607544	3.23788	13.91	0.000191779	0.00519677	2.28427	ENSG00000158234	Null	FAIM
0.771332	2.33772	13.9029	0.000192497	0.0052076	2.28336	ENSG00000198053	ChIP-Seq KLF5AR Common peak	SIRPA
0.309164	7.28209	13.8945	0.000193368	0.00522253	2.28212	ENSG00000160685	ChIP-Seq KLF5AR Common peak	ZBTB7B
0.373266	5.16813	13.8806	0.0001948	0.00525253	2.27963	ENSG00000069812	ChIP-Seq KLF5AR Common peak	HES2
1.44338	0.286002	13.8642	0.000196505	0.00528979	2.27656	ENSG00000254143	Null	RP11-470M17.2
-0.341441	7.92976	13.8475	0.000198259	0.00532826	2.27341	ENSG00000162734	Null	PEA15
-0.525292	5.29264	13.84	0.000199054	0.00534086	2.27239	ENSG00000117174	Null	ZNHIT6
-0.634879	2.91679	13.8202	0.000201163	0.00538649	2.26869	ENSG00000152380	Null	FAM151B
0.366896	4.71016	13.8158	0.000201639	0.00538649	2.26869	ENSG00000182022	Null	CHST15
2.65298	-1.5555	13.8148	0.000201742	0.00538649	2.26869	ENSG00000186529	Null	CYP4F3
-0.337619	6.92619	13.8066	0.000202618	0.00540105	2.26752	ENSG00000164934	Null	DCAF13
-0.300731	5.86095	13.7861	0.000204842	0.00545145	2.26349	ENSG00000136891	Null	TEX10
-0.523852	3.33166	13.7699	0.000206617	0.00548977	2.26045	ENSG00000160145	Null	KALRN
1.0149	1.45997	13.7538	0.000208395	0.00552803	2.25743	ENSG00000176153	Null	GPX2
0.2523	6.11471	13.7414	0.000209774	0.00555562	2.25527	ENSG00000197150	Null	ABCB8
-0.294048	6.97083	13.7108	0.000213224	0.00563785	2.24889	ENSG00000164548	ChIP-Seq KLF5AR Common peak	TRA2A
0.605447	4.72424	13.7026	0.000214156	0.00565337	2.24769	ENSG00000158292	Null	GPR153
1.7946	-0.854971	13.69	0.000215597	0.00568226	2.24548	ENSG00000260877	Null	RP11-211G23.2
0.30867	5.6592	13.6863	0.00021602	0.00568424	2.24533	ENSG00000214063	Null	TSPAN4
0.591807	5.43318	13.6765	0.000217151	0.00570484	2.24376	ENSG00000117472	ChIP-Seq KLF5AR Common peak	TSPAN1
-0.404602	4.16108	13.6502	0.000220216	0.00577607	2.23837	ENSG00000182141	Null	ZNF708
0.283516	7.07678	13.6425	0.000221126	0.00579066	2.23727	ENSG00000099797	Null	TECR
-0.317481	9.78845	13.6287	0.000222759	0.00582412	2.23477	ENSG00000153187	Null	HNRNPU
1.39288	0.399056	13.6037	0.000225735	0.00588882	2.22997	ENSG00000204710	Null	SPDYC
0.891547	3.80117	13.6019	0.000225953	0.00588882	2.22997	ENSG00000134202	Null	GSTM3
2.03139	-0.191406	13.5969	0.000226565	0.00589537	2.22949	ENSG00000204241	Null	RP11-713P17.3
0.977406	1.65936	13.5709	0.000229718	0.00596204	2.22461	ENSG00000136883	Null	KIF12
-0.257958	7.29275	13.5698	0.000229856	0.00596204	2.22461	ENSG00000170144	Null	HNRNPA3
0.362026	5.8079	13.5538	0.000231824	0.00600251	2.22167	ENSG00000102996	Null	MMP15
0.315723	5.81426	13.549	0.000232409	0.00600251	2.22167	ENSG00000141741	Null	MIEN1
0.707026	2.35516	13.5482	0.000232516	0.00600251	2.22167	ENSG00000189410	Null	SH2D5
-0.249445	6.0009	13.5345	0.000234219	0.00602799	2.21983	ENSG00000121848	Null	NA
0.654927	4.59634	13.5343	0.00023424	0.00602799	2.21983	ENSG00000011028	ChIP-Seq KLF5AR Common peak	MRC2
-0.434027	5.50722	13.528	0.000235033	0.00603744	2.21915	ENSG00000186141	Null	POLR3C
0.455618	4.3493	13.5255	0.000235345	0.00603744	2.21915	ENSG00000165233	Null	CARD19
-0.581264	4.34425	13.5167	0.000236447	0.00605621	2.2178	ENSG00000132434	Null	LANCL2
-0.355207	5.70628	13.5066	0.000237726	0.00607342	2.21657	ENSG00000115211	Null	EIF2B4
0.337747	5.69471	13.5055	0.00023786	0.00607342	2.21657	ENSG00000085185	Null	BCORL1
1.14208	1.90171	13.499	0.000238688	0.00608506	2.21574	ENSG00000255026	Null	RP11-326C3.2
0.41296	5.1039	13.494	0.000239333	0.00609201	2.21524	ENSG00000204520	Null	MICA
0.358587	4.57344	13.4825	0.000240803	0.00611524	2.21359	ENSG00000005059	Null	MCUB
0.821379	5.20461	13.481	0.000240993	0.00611524	2.21359	ENSG00000156535	ChIP-Seq KLF5AR Common peak	CD109
1.46734	-0.768628	13.4769	0.000241522	0.00611918	2.21331	ENSG00000231793	Null	DOC2GP
1.36191	0.179602	13.4523	0.00024471	0.00619036	2.20828	ENSG00000070886	Null	EPHA8
0.32186	5.17767	13.4099	0.000250297	0.00632194	2.19915	ENSG00000159423	ChIP-Seq KLF5AR Common peak	ALDH4A1
-0.305471	6.76047	13.3958	0.000252183	0.00635974	2.19656	ENSG00000106443	Null	PHF14
0.31003	6.38587	13.3545	0.000257806	0.00649155	2.18765	ENSG00000124145	Null	SDC4
0.668991	2.2462	13.346	0.000258979	0.00650557	2.18671	ENSG00000230882	ChIP-Seq KLF5AR Common peak	AC005077.14
1.82232	0.429598	13.3447	0.000259158	0.00650557	2.18671	ENSG00000088882	Null	CPXM1
-0.303025	7.29283	13.3412	0.000259642	0.00650776	2.18657	ENSG00000198900	Null	TOP1
1.35859	0.432307	13.3279	0.000261488	0.00654399	2.18416	ENSG00000196972	Null	SMIM10L2B
0.942304	0.733813	13.3153	0.000263248	0.00657798	2.18191	ENSG00000170485	ChIP-Seq KLF5AR Common peak	NPAS2
0.885464	2.19679	13.3078	0.000264305	0.00659433	2.18083	ENSG00000162482	Null	AKR7A3
0.741861	2.22822	13.2974	0.000265775	0.00661488	2.17948	ENSG00000184743	Null	ATL3
-4.61336	-1.14726	13.2963	0.000265937	0.00661488	2.17948	ENSG00000271850	Null	RP11-16D22.2
-0.572712	4.34637	13.2928	0.000266426	0.00661698	2.17934	ENSG00000148291	Null	SURF2
1.36493	0.285895	13.282	0.000267966	0.00664515	2.1775	ENSG00000158553	Null	POM121L2
1.33527	1.07347	13.2767	0.000268726	0.00665392	2.17692	ENSG00000169894	Null	MUC3A
-0.392266	5.79383	13.2607	0.000271022	0.00670062	2.17388	ENSG00000183527	Null	PSMG1
-0.319275	10.2009	13.237	0.000274483	0.00677597	2.16903	ENSG00000110321	Null	EIF4G2
-2.22493	0.049107	13.2299	0.000275523	0.00679138	2.16804	ENSG00000182053	Null	TRIM49B
1.00298	0.647371	13.1871	0.000281877	0.00693756	2.15879	ENSG00000023445	ChIP-Seq KLF5AR Common peak	BIRC3
0.25101	6.91439	13.1706	0.000284379	0.00697769	2.15629	ENSG00000131653	Null	TRAF7
0.895721	2.53794	13.1663	0.000285022	0.00697769	2.15629	ENSG00000172828	Null	CES3
-0.277315	5.69076	13.1661	0.000285063	0.00697769	2.15629	ENSG00000136152	ChIP-Seq KLF5AR Common peak	COG3
0.312172	4.9871	13.1651	0.000285213	0.00697769	2.15629	ENSG00000012211	Null	PRICKLE3
1.00998	1.81875	13.1377	0.000289416	0.00706158	2.1511	ENSG00000155367	Null	PPM1J
-0.38898	6.02673	13.1371	0.000289504	0.00706158	2.1511	ENSG00000241258	Null	CRCP
-0.354793	5.15183	13.119	0.000292318	0.00711959	2.14755	ENSG00000175745	Null	NR2F1
1.50766	0.528452	13.0961	0.000295915	0.00719648	2.14288	ENSG00000251259	ChIP-Seq KLF5AR Common peak	AC004069.2
0.207162	7.46722	13.0902	0.00029685	0.00720851	2.14215	ENSG00000102225	ChIP-Seq KLF5AR Common peak	CDK16
-0.675901	4.39692	13.0777	0.000298838	0.00724454	2.13999	ENSG00000146094	Null	DOK3
-1.42771	0.648163	13.0745	0.000299343	0.00724454	2.13999	ENSG00000188958	Null	UTS2B
-0.507576	4.10347	13.0725	0.000299661	0.00724454	2.13999	ENSG00000120833	Null	SOCS2
-0.401063	4.85868	13.0644	0.000300963	0.00726529	2.13875	ENSG00000174799	Null	CEP135
0.353817	8.83951	13.0505	0.000303204	0.00730859	2.13617	ENSG00000142949	Null	PTPRF
0.914153	3.27844	12.9887	0.000313384	0.00754288	2.12246	ENSG00000140057	ChIP-Seq KLF5AR Common peak	AK7
0.285715	6.99015	12.9844	0.000314097	0.00754893	2.12211	ENSG00000112655	Null	PTK7
0.624955	2.70204	12.9677	0.000316916	0.00760552	2.11887	ENSG00000242173	Null	ARHGDIG
0.283163	6.42523	12.9544	0.000319173	0.00764848	2.11643	ENSG00000131669	Null	NINJ1
0.424606	4.27726	12.9469	0.00032045	0.00765752	2.11591	ENSG00000225968	ChIP-Seq KLF5AR Common peak	ELFN1
1.23209	0.827005	12.9467	0.000320486	0.00765752	2.11591	ENSG00000233621	ChIP-Seq KLF5AR Common peak	LINC01137
0.37942	3.95843	12.93	0.00032335	0.0077046	2.11325	ENSG00000074964	ChIP-Seq KLF5AR Common peak	ARHGEF10L
0.432777	5.09775	12.9286	0.000323598	0.0077046	2.11325	ENSG00000105404	ChIP-Seq KLF5AR Common peak	RABAC1
0.334066	7.34517	12.927	0.000323869	0.0077046	2.11325	ENSG00000131069	Null	ACSS2
-0.373597	5.67216	12.9153	0.000325913	0.00774198	2.11115	ENSG00000187325	Null	TAF9B
-0.282321	4.95547	12.9001	0.000328557	0.00779347	2.10827	ENSG00000178607	Null	ERN1
-0.258381	6.73616	12.8839	0.000331428	0.00785019	2.10512	ENSG00000120533	Null	ENY2
0.619081	2.51358	12.8672	0.0003344	0.00790914	2.10187	ENSG00000105255	Null	FSD1
0.827311	4.06294	12.8554	0.000336508	0.00794752	2.09977	ENSG00000168010	ChIP-Seq KLF5AR Common peak	ATG16L2
-0.333914	5.9975	12.8154	0.000343773	0.00810739	2.09112	ENSG00000114030	Null	KPNA1
-0.54657	11.2086	12.7932	0.000347872	0.00819227	2.0866	ENSG00000109971	Null	HSPA8
0.503625	3.77422	12.7501	0.000355994	0.0083715	2.0772	ENSG00000115041	ChIP-Seq KLF5AR Common peak	KCNIP3
1.34019	2.08852	12.732	0.000359457	0.0084408	2.07362	ENSG00000142449	Null	FBN3
0.275607	5.32251	12.7237	0.000361044	0.00845516	2.07288	ENSG00000122490	Null	PQLC1
-0.370874	5.4172	12.7234	0.000361102	0.00845516	2.07288	ENSG00000175782	Null	SLC35E3
-2.89448	-0.694598	12.7159	0.000362564	0.00847726	2.07174	ENSG00000151617	Null	EDNRA
1.02487	1.95936	12.7066	0.000364366	0.00850724	2.07021	ENSG00000140853	Null	NLRC5
0.406332	4.57369	12.6881	0.000367993	0.00857969	2.06653	ENSG00000179532	Null	DNHD1
-0.326034	6.09084	12.6808	0.000369426	0.00860086	2.06546	ENSG00000099250	Null	NRP1
1.71698	0.32369	12.6703	0.00037151	0.00863707	2.06363	ENSG00000006025	Null	OSBPL7
1.29886	0.293506	12.6267	0.000380267	0.00882812	2.05413	ENSG00000142538	Null	PTH2
1.13231	1.11728	12.6073	0.000384243	0.0089078	2.05023	ENSG00000128274	Null	A4GALT
0.814008	3.38518	12.6012	0.000385504	0.00892439	2.04942	ENSG00000253665	ChIP-Seq KLF5AR Common peak	RP11-359E19.2
-0.351728	6.36713	12.5942	0.000386954	0.00894531	2.0484	ENSG00000130254	Null	SAFB2
0.823742	3.45763	12.5685	0.000392299	0.00905608	2.04306	ENSG00000272405	ChIP-Seq KLF5AR Common peak	RP11-284F21.10
1.18852	0.729454	12.5543	0.000395286	0.00910901	2.04053	ENSG00000196754	Null	S100A2
0.407512	4.8358	12.5524	0.000395705	0.00910901	2.04053	ENSG00000145214	Null	DGKQ
-0.287364	7.86921	12.5403	0.00039827	0.00915367	2.0384	ENSG00000135316	Null	SYNCRIP
0.441903	6.73391	12.538	0.000398764	0.00915367	2.0384	ENSG00000135916	Null	ITM2C
1.15689	-0.0276796	12.5228	0.000402021	0.00920672	2.03589	ENSG00000161270	Null	NPHS1
1.9554	-0.393117	12.5196	0.000402711	0.00920672	2.03589	ENSG00000224259	ChIP-Seq KLF5AR Common peak	LINC01133
-0.275322	5.85616	12.5193	0.000402763	0.00920672	2.03589	ENSG00000169118	Null	CSNK1G1
1.06011	3.07353	12.5138	0.00040395	0.00922099	2.03522	ENSG00000182492	Null	BGN
-0.337275	4.95876	12.5017	0.000406592	0.00926838	2.033	ENSG00000083097	Null	DOPEY1
0.63715	3.03158	12.487	0.000409789	0.00931617	2.03076	ENSG00000163909	Null	HEYL
0.411332	4.20979	12.4868	0.000409827	0.00931617	2.03076	ENSG00000073910	Null	FRY
0.244492	7.12015	12.4706	0.000413412	0.00938375	2.02762	ENSG00000126602	ChIP-Seq KLF5AR Common peak	TRAP1
-0.394313	5.44512	12.4682	0.000413947	0.00938375	2.02762	ENSG00000133641	Null	C12orf29
-0.234342	9.02204	12.4605	0.000415638	0.009397	2.02701	ENSG00000122565	Null	CBX3
0.974649	0.970548	12.4604	0.00041568	0.009397	2.02701	ENSG00000161609	Null	CCDC155
0.328126	7.7822	12.4383	0.000420621	0.0094898	2.02274	ENSG00000164733	Null	CTSB
-0.27781	6.0367	12.4369	0.000420944	0.0094898	2.02274	ENSG00000184564	ChIP-Seq KLF5AR Common peak	SLITRK6
-0.29261	5.24608	12.4283	0.000422881	0.00952035	2.02135	ENSG00000142528	Null	ZNF473
0.444944	8.25699	12.4126	0.000426452	0.00958756	2.01829	ENSG00000096696	Null	DSP
-0.278271	4.95054	12.4018	0.000428912	0.00962963	2.01639	ENSG00000122882	Null	ECD
-0.278863	6.30828	12.3756	0.00043499	0.00975272	2.01087	ENSG00000134108	Null	ARL8B
-0.247065	7.57825	12.3658	0.000437277	0.00979058	2.00919	ENSG00000198791	Null	CNOT7
1.13597	-0.122963	12.3536	0.000440128	0.00984095	2.00696	ENSG00000157613	Null	CREB3L1
-1.22943	0.344084	12.3508	0.000440788	0.00984226	2.00691	ENSG00000230850	Null	NA
0.269706	8.44787	12.3359	0.000444339	0.00990804	2.00401	ENSG00000198911	Null	SREBF2
-0.29144	6.42175	12.3319	0.000445281	0.00991552	2.00368	ENSG00000124333	Null	VAMP7
-0.218707	6.37605	12.3156	0.000449179	0.00997521	2.00108	ENSG00000102710	Null	SUPT20H
-2.21499	0.8606	12.3156	0.00044918	0.00997521	2.00108	ENSG00000173702	Null	MUC13
