# Supplementary material for: Opposing transcriptional programs of KLF5 and AR emerge during therapy for advanced prostate cancer
Source: Nat Commun. 2021 Nov 4;12:6377. doi: 10.1038/s41467-021-26612-1 (PMC8568894; doi:10.1038/s41467-021-26612-1)
Supplement: Supplementary file 5 — Supplementary Data 3 [file 41467_2021_26612_MOESM5_ESM.xlsx]

## Sheet: SupplementaryData3-DEgenes_AD1E
logFC	logCPM	LR	PValue	FDR	neglog10FDR	GeneID	ChIP	GeneName
2.29367	5.69208	355.813	2.29758e-79	3.76044e-75	74.4248	ENSG00000163993	ChIP-Seq KLF5AR Common peak	S100P
5.81066	0.724477	232.873	1.40882e-52	1.15291e-48	47.9382	ENSG00000186832	ChIP-Seq KLF5AR Common peak	KRT16
5.4409	1.88777	205.791	1.13798e-46	6.20844e-43	42.207	ENSG00000205420	Null	KRT6A
1.51384	5.35967	148.542	3.61075e-34	1.47743e-30	29.8305	ENSG00000137699	ChIP-Seq KLF5AR Common peak	TRIM29
1.46348	5.5984	115.562	5.92651e-27	1.93998e-23	22.7122	ENSG00000074181	Null	NOTCH3
1.32005	4.59737	101.226	8.20664e-24	2.23864e-20	19.65	ENSG00000099812	Null	MISP
1.47067	5.61835	99.3182	2.15024e-23	5.02757e-20	19.2986	ENSG00000196878	Null	LAMB3
2.24178	4.64073	98.4574	3.32089e-23	6.79412e-20	19.1679	ENSG00000171345	Null	KRT19
1.27136	3.81903	97.8782	4.44919e-23	8.0911e-20	19.092	ENSG00000135472	Null	FAIM2
1.88771	4.03375	96.9895	6.96954e-23	1.1407e-19	18.9428	ENSG00000081277	ChIP-Seq KLF5AR Common peak	PKP1
2.20917	0.909722	93.8153	3.46376e-22	5.15376e-19	18.2879	ENSG00000129270	Null	NA
1.72724	1.73414	92.569	6.50186e-22	8.868e-19	18.0522	ENSG00000124107	Null	SLPI
3.37307	0.144421	88.586	4.86711e-21	6.12769e-18	17.2127	ENSG00000186847	Null	KRT14
1.28923	2.37928	87.7531	7.41559e-21	8.66935e-18	17.062	ENSG00000128284	Null	APOL3
1.22596	3.94413	85.7624	2.02911e-20	2.21403e-17	16.6548	ENSG00000167157	ChIP-Seq KLF5AR Common peak	PRRX2
2.40527	-0.00518607	82.0542	1.32407e-19	1.35444e-16	15.8682	ENSG00000169562	Null	GJB1
1.6036	5.06976	81.0068	2.24938e-19	2.16562e-16	15.6644	ENSG00000206075	ChIP-Seq KLF5AR Common peak	SERPINB5
4.07893	-1.47608	80.6538	2.68935e-19	2.44537e-16	15.6117	ENSG00000186204	Null	CYP4F12
0.928287	5.36017	79.681	4.40003e-19	3.79028e-16	15.4213	ENSG00000203485	Null	INF2
1.51389	3.13936	78.746	7.06316e-19	5.78014e-16	15.2381	ENSG00000184574	Null	LPAR5
2.09224	2.94568	75.8446	3.06885e-18	2.39181e-15	14.6213	ENSG00000129437	ChIP-Seq KLF5AR Common peak	KLK14
-1.05247	3.75534	74.7659	5.29981e-18	3.94281e-15	14.4042	ENSG00000138639	Null	ARHGAP24
2.08352	1.28675	72.2857	1.8619e-17	1.32494e-14	13.8778	ENSG00000160471	Null	COX6B2
0.663685	5.53498	71.7554	2.43602e-17	1.66127e-14	13.7796	ENSG00000148180	ChIP-Seq KLF5AR Common peak	GSN
1.22127	6.37191	71.0387	3.50289e-17	2.29327e-14	13.6395	ENSG00000102554	Null	KLF5
2.15178	3.55556	70.8248	3.90402e-17	2.45758e-14	13.6095	ENSG00000178038	Null	ALS2CL
-0.784364	5.15183	69.2113	8.84602e-17	5.36233e-14	13.2706	ENSG00000175745	Null	NR2F1
0.644167	5.0966	67.5975	2.00522e-16	1.17212e-13	12.931	ENSG00000198915	Null	RASGEF1A
1.15991	4.53717	67.3208	2.3073e-16	1.30219e-13	12.8853	ENSG00000108352	Null	RAPGEFL1
2.75934	1.41916	67.1732	2.4867e-16	1.35666e-13	12.8675	ENSG00000197956	Null	S100A6
1.73228	2.49966	66.7809	3.03427e-16	1.602e-13	12.7953	ENSG00000114378	Null	HYAL1
2.34974	1.53935	65.2004	6.76569e-16	3.46044e-13	12.4609	ENSG00000134531	Null	EMP1
0.827037	6.57705	63.283	1.79046e-15	8.88015e-13	12.0516	ENSG00000159166	Null	LAD1
1.52987	2.05986	61.5215	4.37938e-15	2.10816e-12	11.6761	ENSG00000114854	Null	TNNC1
3.82095	-1.72525	61.4506	4.53983e-15	2.12295e-12	11.6731	ENSG00000189433	Null	GJB4
0.653382	8.75051	61.3364	4.8111e-15	2.18731e-12	11.6601	ENSG00000160789	ChIP-Seq KLF5AR Common peak	LMNA
2.23146	1.3018	60.707	6.62332e-15	2.92983e-12	11.5332	ENSG00000166866	Null	MYO1A
0.61597	4.40381	59.9597	9.68183e-15	4.17007e-12	11.3799	ENSG00000125731	Null	SH2D3A
3.37475	0.44062	58.5686	1.96322e-14	8.23898e-12	11.0841	ENSG00000158825	Null	CDA
3.82212	1.84294	57.4203	3.51953e-14	1.4401e-11	10.8416	ENSG00000101204	Null	CHRNA4
0.599626	6.46284	56.6854	5.1141e-14	2.04152e-11	10.69	ENSG00000105357	Null	MYH14
1.58957	2.85787	56.4405	5.79262e-14	2.25733e-11	10.6464	ENSG00000106258	Null	CYP3A5
-1.16262	3.40109	55.6263	8.76445e-14	3.33599e-11	10.4768	ENSG00000198963	Null	RORB
1.84611	0.497229	54.3226	1.70134e-13	6.32862e-11	10.1987	ENSG00000162040	Null	HS3ST6
0.705027	5.68318	53.6294	2.42114e-13	8.80594e-11	10.0552	ENSG00000142733	ChIP-Seq KLF5AR Common peak	MAP3K6
2.31726	1.05387	53.5031	2.58187e-13	9.18641e-11	10.0369	ENSG00000136059	ChIP-Seq KLF5AR Common peak	VILL
1.55008	1.16446	53.0591	3.23669e-13	1.12713e-10	9.94803	ENSG00000196684	Null	HSH2D
2.9341	-1.10514	52.763	3.76329e-13	1.27388e-10	9.89487	ENSG00000105523	Null	FAM83E
2.49617	-1.23656	52.7368	3.81379e-13	1.27388e-10	9.89487	ENSG00000198758	Null	EPS8L3
0.548826	5.79065	52.6653	3.95526e-13	1.29471e-10	9.88783	ENSG00000122359	Null	ANXA11
1.0966	2.63613	51.2138	8.28333e-13	2.6583e-10	9.5754	ENSG00000162520	Null	SYNC
0.546072	7.55857	51.0774	8.87958e-13	2.79485e-10	9.55364	ENSG00000154305	ChIP-Seq KLF5AR Common peak	MIA3
2.17385	4.80088	50.6901	1.08161e-12	3.34015e-10	9.47623	ENSG00000167757	ChIP-Seq KLF5AR Common peak	KLK11
1.79169	5.37708	50.2772	1.33489e-12	4.04597e-10	9.39298	ENSG00000106541	ChIP-Seq KLF5AR Common peak	AGR2
1.43692	1.95348	48.0409	4.17429e-12	1.24219e-09	8.90581	ENSG00000163286	Null	ALPPL2
0.58919	6.3247	47.6908	4.99039e-12	1.45853e-09	8.83608	ENSG00000164976	Null	KIAA1161
0.779356	5.87191	47.4264	5.71082e-12	1.63981e-09	8.78521	ENSG00000165272	Null	AQP3
0.628175	5.07757	47.0102	7.06167e-12	1.99273e-09	8.70055	ENSG00000136379	Null	ABHD17C
0.791804	5.39516	46.9493	7.28473e-12	2.02083e-09	8.69447	ENSG00000141934	Null	PLPP2
1.366	0.48043	46.7026	8.26211e-12	2.25377e-09	8.64709	ENSG00000142973	ChIP-Seq KLF5AR Common peak	CYP4B1
1.41091	3.4345	46.6561	8.46013e-12	2.26995e-09	8.64398	ENSG00000042493	ChIP-Seq KLF5AR Common peak	CAPG
0.876392	4.00894	46.5279	9.03251e-12	2.38444e-09	8.62261	ENSG00000129990	Null	SYT5
0.794906	4.81949	46.4172	9.55709e-12	2.48287e-09	8.60505	ENSG00000167549	Null	CORO6
1.62819	1.62612	45.589	1.45862e-11	3.73019e-09	8.42827	ENSG00000125775	Null	SDCBP2
1.03708	4.66795	45.5013	1.52534e-11	3.8408e-09	8.41558	ENSG00000213626	ChIP-Seq KLF5AR Common peak	LBH
0.852839	3.97437	45.2666	1.71961e-11	4.26437e-09	8.37015	ENSG00000103888	ChIP-Seq KLF5AR Common peak	CEMIP
0.943354	4.99229	45.2169	1.76377e-11	4.3086e-09	8.36566	ENSG00000005884	Null	ITGA3
0.598076	6.31375	44.8375	2.14086e-11	5.15286e-09	8.28795	ENSG00000125753	Null	VASP
3.48222	1.75787	44.4166	2.65424e-11	6.29593e-09	8.20094	ENSG00000125780	ChIP-Seq KLF5AR Common peak	TGM3
1.13106	4.64932	44.2051	2.95711e-11	6.91415e-09	8.16026	ENSG00000167748	Null	KLK1
1.28371	2.55978	44.1663	3.01631e-11	6.95323e-09	8.15781	ENSG00000172927	ChIP-Seq KLF5AR Common peak	MYEOV
-0.515362	5.85052	44.057	3.18944e-11	7.25021e-09	8.13965	ENSG00000182985	Null	CADM1
-1.31617	2.61274	44.0168	3.25569e-11	7.29943e-09	8.13671	ENSG00000249242	Null	TMEM150C
0.993958	3.75298	43.921	3.41906e-11	7.56213e-09	8.12136	ENSG00000223573	Null	TINCR
5.96737	-1.80113	43.8657	3.51706e-11	7.67517e-09	8.11491	ENSG00000137440	Null	FGFBP1
0.492661	6.58951	43.0015	5.4698e-11	1.17795e-08	7.92887	ENSG00000172819	Null	RARG
1.40399	4.87567	42.8637	5.86904e-11	1.24751e-08	7.90395	ENSG00000197496	ChIP-Seq KLF5AR Common peak	SLC2A10
1.44099	5.20461	42.3326	7.69965e-11	1.61564e-08	7.79165	ENSG00000156535	ChIP-Seq KLF5AR Common peak	CD109
0.92089	6.77365	42.124	8.56669e-11	1.77482e-08	7.75084	ENSG00000197747	ChIP-Seq KLF5AR Common peak	S100A10
1.28616	2.32433	42.0433	8.92737e-11	1.82643e-08	7.7384	ENSG00000162777	Null	DENND2D
0.504805	6.44984	41.4194	1.2283e-10	2.48192e-08	7.60521	ENSG00000214530	ChIP-Seq KLF5AR Common peak	STARD10
2.2199	2.27739	41.1261	1.42721e-10	2.84868e-08	7.54536	ENSG00000196154	Null	S100A4
0.464829	6.07752	40.9082	1.59551e-10	3.14622e-08	7.50221	ENSG00000179820	Null	MYADM
1.66843	1.99106	40.7452	1.73432e-10	3.37923e-08	7.47118	ENSG00000069535	Null	MAOB
0.947077	2.42072	40.6391	1.83105e-10	3.52574e-08	7.45275	ENSG00000175482	Null	POLD4
-1.10859	2.86912	40.3635	2.10847e-10	4.01272e-08	7.39656	ENSG00000153993	ChIP-Seq KLF5AR Common peak	SEMA3D
1.37526	1.71374	39.9138	2.65425e-10	4.99334e-08	7.30161	ENSG00000101342	Null	TLDC2
1.9463	-0.32262	39.3674	3.51105e-10	6.47673e-08	7.18864	ENSG00000107738	Null	C10orf54
-0.521572	4.78151	39.3614	3.5219e-10	6.47673e-08	7.18864	ENSG00000173517	Null	PEAK1
2.27478	0.281697	39.2631	3.70369e-10	6.73537e-08	7.17164	ENSG00000167759	ChIP-Seq KLF5AR Common peak	KLK13
-1.33122	2.27915	38.8083	4.6754e-10	8.40904e-08	7.07525	ENSG00000005108	ChIP-Seq KLF5AR Common peak	THSD7A
0.453401	6.1082	38.613	5.16725e-10	9.12138e-08	7.03994	ENSG00000138162	ChIP-Seq KLF5AR Common peak	TACC2
0.939089	2.61361	38.6071	5.18292e-10	9.12138e-08	7.03994	ENSG00000101276	Null	SLC52A3
0.700492	5.23499	38.1773	6.46002e-10	1.11639e-07	6.95218	ENSG00000110628	ChIP-Seq KLF5AR Common peak	SLC22A18
0.749262	4.30842	38.1713	6.47996e-10	1.11639e-07	6.95218	ENSG00000074370	ChIP-Seq KLF5AR Common peak	ATP2A3
2.12944	1.65415	37.9462	7.27238e-10	1.23986e-07	6.90663	ENSG00000171954	Null	CYP4F22
3.37537	-1.48594	37.7228	8.1544e-10	1.37591e-07	6.86141	ENSG00000238268	ChIP-Seq KLF5AR Common peak	RP11-229P13.19
2.56537	3.34757	37.394	9.65198e-10	1.60006e-07	6.79586	ENSG00000189334	Null	S100A14
0.821603	4.85972	37.383	9.70622e-10	1.60006e-07	6.79586	ENSG00000103056	Null	SMPD3
0.832373	3.86425	37.3691	9.77612e-10	1.60006e-07	6.79586	ENSG00000026652	ChIP-Seq KLF5AR Common peak	AGPAT4
-0.67596	3.85222	37.229	1.05038e-09	1.70213e-07	6.76901	ENSG00000111885	Null	MAN1A1
-0.704288	5.05156	37.0134	1.17318e-09	1.88249e-07	6.72527	ENSG00000213160	Null	KLHL23
0.745524	3.69641	36.8794	1.25664e-09	1.99684e-07	6.69966	ENSG00000204396	Null	VWA7
1.17774	2.352	36.7083	1.37197e-09	2.15913e-07	6.66572	ENSG00000151651	Null	ADAM8
0.469802	5.98201	36.5451	1.49172e-09	2.32524e-07	6.63353	ENSG00000006327	Null	TNFRSF12A
0.473441	6.87121	36.388	1.61699e-09	2.49672e-07	6.60263	ENSG00000181885	Null	CLDN7
-0.484611	5.4772	36.3523	1.64683e-09	2.51903e-07	6.59877	ENSG00000117114	Null	ADGRL2
-0.861876	4.16555	36.1645	1.81349e-09	2.74827e-07	6.56094	ENSG00000155792	ChIP-Seq KLF5AR Common peak	DEPTOR
1.05156	4.397	35.7659	2.22507e-09	3.34108e-07	6.47611	ENSG00000135424	ChIP-Seq KLF5AR Common peak	ITGA7
1.75852	-0.476342	35.5584	2.47512e-09	3.68276e-07	6.43383	ENSG00000189280	Null	GJB5
0.484377	6.73456	35.23	2.92975e-09	4.31994e-07	6.36452	ENSG00000175793	Null	SFN
1.48771	2.85487	34.8695	3.52558e-09	5.15207e-07	6.28802	ENSG00000144045	Null	DQX1
2.11648	0.224782	34.6585	3.92914e-09	5.69099e-07	6.24481	ENSG00000143512	Null	HHIPL2
-0.900958	3.57644	34.5501	4.15422e-09	5.96422e-07	6.22445	ENSG00000151623	Null	NR3C2
1.32708	4.37851	34.4642	4.34171e-09	6.17919e-07	6.20907	ENSG00000026508	Null	CD44
1.05356	3.52788	34.2443	4.86099e-09	6.85861e-07	6.16376	ENSG00000120318	Null	ARAP3
1.06474	1.09825	34.0774	5.2962e-09	7.4088e-07	6.13025	ENSG00000188833	Null	ENTPD8
0.739835	4.86225	34.0516	5.36701e-09	7.44423e-07	6.12818	ENSG00000186806	Null	VSIG10L
1.6431	0.835916	33.7546	6.25202e-09	8.58305e-07	6.06636	ENSG00000189058	Null	APOD
-0.434565	8.15715	33.7419	6.29294e-09	8.58305e-07	6.06636	ENSG00000175130	Null	MARCKSL1
2.03149	0.192335	33.4694	7.23928e-09	9.79217e-07	6.00912	ENSG00000187094	ChIP-Seq KLF5AR Common peak	CCK
1.06564	4.72517	33.2235	8.2152e-09	1.10212e-06	5.95777	ENSG00000013364	Null	MVP
3.2571	0.109329	33.05	8.98202e-09	1.19519e-06	5.92256	ENSG00000188910	Null	GJB3
0.473423	6.73188	33.0076	9.17993e-09	1.21168e-06	5.91661	ENSG00000147065	ChIP-Seq KLF5AR Common peak	MSN
0.688062	5.14383	32.8941	9.73166e-09	1.27422e-06	5.89475	ENSG00000106003	Null	LFNG
1.3734	1.38863	32.7428	1.05196e-08	1.36646e-06	5.8644	ENSG00000013588	ChIP-Seq KLF5AR Common peak	GPRC5A
-0.355473	7.11819	32.646	1.10564e-08	1.42488e-06	5.84622	ENSG00000185432	Null	METTL7A
-0.634114	7.00575	32.5576	1.15714e-08	1.4796e-06	5.82986	ENSG00000167034	Null	NKX3-1
0.662904	6.11158	32.3819	1.26663e-08	1.60705e-06	5.79397	ENSG00000213853	ChIP-Seq KLF5AR Common peak	EMP2
3.19537	-0.928563	32.2354	1.36583e-08	1.71958e-06	5.76458	ENSG00000104783	Null	KCNN4
0.664283	6.46777	32.1986	1.39192e-08	1.73905e-06	5.75969	ENSG00000169926	ChIP-Seq KLF5AR Common peak	KLF13
3.26137	3.47322	32.1627	1.41787e-08	1.75805e-06	5.75497	ENSG00000188643	Null	S100A16
-0.410079	6.06063	31.9651	1.56964e-08	1.93161e-06	5.71408	ENSG00000109189	Null	USP46
0.497718	6.26787	31.9269	1.60081e-08	1.95526e-06	5.7088	ENSG00000196352	ChIP-Seq KLF5AR Common peak	CD55
0.829319	5.24348	31.8945	1.62775e-08	1.96474e-06	5.70669	ENSG00000130477	Null	UNC13A
0.499032	6.1238	31.8888	1.63258e-08	1.96474e-06	5.70669	ENSG00000186063	Null	AIDA
0.85502	3.53677	31.8534	1.66257e-08	1.98622e-06	5.70197	ENSG00000214944	Null	ARHGEF28
0.457358	6.40347	31.511	1.9831e-08	2.35198e-06	5.62857	ENSG00000065357	ChIP-Seq KLF5AR Common peak	DGKA
0.370639	7.18119	31.3953	2.10485e-08	2.47842e-06	5.60582	ENSG00000160209	Null	PDXK
0.983377	2.76044	31.3535	2.15074e-08	2.51437e-06	5.59957	ENSG00000164078	Null	MST1R
0.764821	3.6701	31.329	2.17802e-08	2.52821e-06	5.59719	ENSG00000204385	ChIP-Seq KLF5AR Common peak	SLC44A4
0.561427	6.60945	31.029	2.54202e-08	2.92995e-06	5.53314	ENSG00000136010	Null	ALDH1L2
-0.926881	3.62631	30.9399	2.66149e-08	3.0462e-06	5.51624	ENSG00000139946	Null	PELI2
1.13525	1.78359	30.8511	2.786e-08	3.16657e-06	5.49941	ENSG00000198074	ChIP-Seq KLF5AR Common peak	AKR1B10
0.825057	4.71075	30.3334	3.63798e-08	4.08635e-06	5.38866	ENSG00000143850	ChIP-Seq KLF5AR Common peak	PLEKHA6
0.803631	2.84173	30.3199	3.66341e-08	4.08635e-06	5.38866	ENSG00000258311	ChIP-Seq KLF5AR Common peak	RP11-644F5.10
0.638842	4.53893	30.3164	3.67015e-08	4.08635e-06	5.38866	ENSG00000213892	ChIP-Seq KLF5AR Common peak	CEACAM16
-0.91723	3.28502	30.1119	4.07817e-08	4.50858e-06	5.34596	ENSG00000165512	ChIP-Seq KLF5AR Common peak	ZNF22
1.9088	0.475092	30.0995	4.10447e-08	4.50858e-06	5.34596	ENSG00000136689	Null	IL1RN
0.47478	5.59017	30.0641	4.17992e-08	4.56084e-06	5.34095	ENSG00000171223	ChIP-Seq KLF5AR Common peak	JUNB
0.729484	3.94518	29.7301	4.96567e-08	5.38233e-06	5.26903	ENSG00000181856	Null	SLC2A4
-0.748762	3.33166	29.5135	5.5529e-08	5.97923e-06	5.22335	ENSG00000160145	Null	KALRN
1.98955	0.753167	29.4854	5.634e-08	6.02691e-06	5.21991	ENSG00000169403	Null	PTAFR
0.334379	8.10968	29.4639	5.69687e-08	6.05459e-06	5.21791	ENSG00000065361	Null	ERBB3
0.553185	5.65959	29.4485	5.74239e-08	6.06359e-06	5.21727	ENSG00000111424	Null	VDR
5.1931	-1.39155	29.2838	6.25146e-08	6.55883e-06	5.18317	ENSG00000181577	Null	C6orf223
0.932805	3.29929	29.258	6.33537e-08	6.60452e-06	5.18016	ENSG00000198555	Null	RP11-598D12.4
-0.920593	4.4776	29.2174	6.46944e-08	6.7016e-06	5.17382	ENSG00000104081	Null	BMF
1.25346	1.45997	29.1567	6.67549e-08	6.87155e-06	5.16295	ENSG00000176153	Null	GPX2
0.707877	4.14529	28.6988	8.45547e-08	8.64942e-06	5.06301	ENSG00000171517	ChIP-Seq KLF5AR Common peak	LPAR3
-0.383435	6.06124	28.6826	8.52679e-08	8.66819e-06	5.06207	ENSG00000173598	Null	NUDT4
0.486479	5.11797	28.6232	8.79234e-08	8.88298e-06	5.05144	ENSG00000213445	Null	SIPA1
0.581156	3.92949	28.3855	9.94089e-08	9.98175e-06	5.00079	ENSG00000163362	Null	C1orf106
0.602775	5.02648	28.1764	1.10748e-07	1.10525e-05	4.95654	ENSG00000169169	Null	CPT1C
0.475547	7.83568	28.0979	1.15334e-07	1.14404e-05	4.94156	ENSG00000115884	ChIP-Seq KLF5AR Common peak	SDC1
2.35912	-0.371019	27.6911	1.42319e-07	1.40321e-05	4.85288	ENSG00000169247	ChIP-Seq KLF5AR Common peak	SH3TC2
0.644056	4.59025	27.6538	1.4509e-07	1.42197e-05	4.84711	ENSG00000226742	Null	HSBP1L1
0.537674	4.8447	27.359	1.68976e-07	1.64621e-05	4.78351	ENSG00000123146	Null	ADGRE5
1.14402	3.85352	27.2406	1.79646e-07	1.73981e-05	4.7595	ENSG00000076344	Null	RGS11
-0.996883	2.57856	27.144	1.88855e-07	1.81823e-05	4.74035	ENSG00000145147	ChIP-Seq KLF5AR Common peak	SLIT2
0.631006	6.01156	27.1061	1.92587e-07	1.84331e-05	4.7344	ENSG00000164211	Null	STARD4
0.994415	1.69264	27.0809	1.95117e-07	1.85667e-05	4.73127	ENSG00000163072	Null	NOSTRIN
2.14162	-0.120148	27.0475	1.98519e-07	1.87813e-05	4.72628	ENSG00000166220	Null	TBATA
1.07626	1.38606	26.8639	2.18299e-07	2.05339e-05	4.68753	ENSG00000095752	Null	IL11
0.689743	7.75264	26.803	2.25288e-07	2.10702e-05	4.67633	ENSG00000131771	ChIP-Seq KLF5AR Common peak	PPP1R1B
0.598099	6.744	26.562	2.55213e-07	2.37334e-05	4.62464	ENSG00000006047	Null	YBX2
-0.60357	3.89685	26.3513	2.84634e-07	2.63198e-05	4.57972	ENSG00000198964	Null	SGMS1
0.586118	4.8358	26.3391	2.8643e-07	2.63371e-05	4.57943	ENSG00000145214	Null	DGKQ
0.69052	3.43689	26.3174	2.8967e-07	2.64862e-05	4.57698	ENSG00000112559	Null	MDFI
1.17067	2.50143	26.1152	3.21634e-07	2.92455e-05	4.53394	ENSG00000111344	ChIP-Seq KLF5AR Common peak	RASAL1
-0.581317	6.63983	26.0119	3.39323e-07	3.06835e-05	4.5131	ENSG00000149212	Null	SESN3
2.10521	0.138628	25.9803	3.44913e-07	3.10175e-05	4.50839	ENSG00000100033	Null	PRODH
0.408521	6.1817	25.9312	3.53799e-07	3.16428e-05	4.49972	ENSG00000173442	Null	EHBP1L1
0.374587	6.68245	25.8928	3.60912e-07	3.21035e-05	4.49345	ENSG00000116604	ChIP-Seq KLF5AR Common peak	MEF2D
0.475033	5.49274	25.8771	3.63868e-07	3.21915e-05	4.49226	ENSG00000130158	Null	DOCK6
0.599631	7.36699	25.7904	3.80584e-07	3.34893e-05	4.47509	ENSG00000046604	Null	DSG2
0.347251	7.4376	25.6409	4.11234e-07	3.59929e-05	4.44378	ENSG00000086062	ChIP-Seq KLF5AR Common peak	B4GALT1
-1.07827	1.44527	25.5829	4.23782e-07	3.68938e-05	4.43305	ENSG00000088756	Null	ARHGAP28
0.451892	6.72469	25.4288	4.59017e-07	3.97499e-05	4.40066	ENSG00000011347	ChIP-Seq KLF5AR Common peak	SYT7
-1.02124	2.31854	25.3746	4.72101e-07	4.05145e-05	4.39239	ENSG00000068615	Null	REEP1
1.06575	2.18208	25.3717	4.72798e-07	4.05145e-05	4.39239	ENSG00000143882	Null	ATP6V1C2
-0.659448	3.7018	25.2735	4.97503e-07	4.24096e-05	4.37254	ENSG00000237187	Null	NR2F1-AS1
1.26166	2.51608	25.1266	5.36883e-07	4.55293e-05	4.34171	ENSG00000135437	ChIP-Seq KLF5AR Common peak	RDH5
-0.573611	5.91474	25.0904	5.47046e-07	4.61521e-05	4.33581	ENSG00000064042	ChIP-Seq KLF5AR Common peak	LIMCH1
0.747105	3.37786	25.0522	5.57986e-07	4.68336e-05	4.32944	ENSG00000180758	Null	GPR157
0.79951	3.75812	25.0377	5.62216e-07	4.69479e-05	4.32838	ENSG00000143217	Null	NECTIN4
-0.62137	5.00196	25.0276	5.65168e-07	4.69548e-05	4.32832	ENSG00000113594	Null	LIFR
0.435156	5.10704	24.5752	7.14663e-07	5.90752e-05	4.22859	ENSG00000110080	Null	ST3GAL4
1.37201	-0.103086	24.4879	7.47765e-07	6.15008e-05	4.21112	ENSG00000205922	Null	ONECUT3
0.798035	4.44066	24.3575	8.00146e-07	6.548e-05	4.18389	ENSG00000163814	Null	CDCP1
0.57896	6.64592	24.2559	8.4347e-07	6.8682e-05	4.16316	ENSG00000090006	ChIP-Seq KLF5AR Common peak	LTBP4
0.711268	9.57903	24.2286	8.55526e-07	6.93187e-05	4.15915	ENSG00000124942	ChIP-Seq KLF5AR Common peak	AHNAK
-0.489723	5.09121	24.1485	8.91877e-07	7.19082e-05	4.14322	ENSG00000169604	ChIP-Seq KLF5AR Common peak	ANTXR1
-0.321598	7.54704	24.1262	9.0224e-07	7.23871e-05	4.14034	ENSG00000117906	Null	RCN2
0.680371	5.08698	23.7597	1.09145e-06	8.71406e-05	4.05978	ENSG00000197712	Null	FAM114A1
0.444078	7.11537	23.7056	1.12256e-06	8.91891e-05	4.04969	ENSG00000181649	ChIP-Seq KLF5AR Common peak	PHLDA2
-0.426483	4.71781	23.6916	1.13073e-06	8.94038e-05	4.04864	ENSG00000171940	Null	ZNF217
0.553356	6.50817	23.6771	1.13928e-06	8.96469e-05	4.04746	ENSG00000105048	Null	TNNT1
0.559244	7.64656	23.6334	1.16546e-06	9.1268e-05	4.03968	ENSG00000089356	ChIP-Seq KLF5AR Common peak	FXYD3
-0.386374	6.81884	23.6142	1.17715e-06	9.17452e-05	4.03742	ENSG00000166848	Null	TERF2IP
-1.14302	2.26252	23.5888	1.19283e-06	9.25262e-05	4.03374	ENSG00000079841	Null	RIMS1
-0.302703	6.85805	23.542	1.22217e-06	9.43553e-05	4.02523	ENSG00000131507	Null	NDFIP1
2.6966	-1.04445	23.5018	1.24798e-06	9.58952e-05	4.0182	ENSG00000164520	Null	RAET1E
1.10682	3.38518	23.4794	1.26258e-06	9.65639e-05	4.01519	ENSG00000253665	ChIP-Seq KLF5AR Common peak	RP11-359E19.2
1.63662	0.0216702	23.3968	1.31795e-06	0.00010033	3.99857	ENSG00000129451	Null	KLK10
-0.686527	3.42412	23.337	1.35959e-06	0.000102954	3.98736	ENSG00000184678	Null	HIST2H2BE
-2.21467	-0.333448	23.3294	1.365e-06	0.000102954	3.98736	ENSG00000273045	Null	C2orf15
1.63179	1.72138	22.9505	1.66226e-06	0.000124799	3.90379	ENSG00000161249	Null	DMKN
-0.345676	7.6928	22.7529	1.84222e-06	0.000137075	3.86304	ENSG00000066777	Null	ARFGEF1
0.519037	6.77665	22.7526	1.84252e-06	0.000137075	3.86304	ENSG00000130164	Null	LDLR
0.651289	6.08092	22.5138	2.08639e-06	0.000154515	3.81103	ENSG00000143126	Null	CELSR2
0.288816	6.94233	22.4975	2.10414e-06	0.000155128	3.80931	ENSG00000164896	ChIP-Seq KLF5AR Common peak	FASTK
0.610378	5.18507	22.484	2.11901e-06	0.000155524	3.8082	ENSG00000135926	Null	TMBIM1
0.329177	8.03213	22.3775	2.23986e-06	0.00016366	3.78606	ENSG00000105953	Null	OGDH
-0.49807	4.95119	22.3082	2.32208e-06	0.00016864	3.77304	ENSG00000133019	ChIP-Seq KLF5AR Common peak	CHRM3
-1.15252	2.51964	22.2994	2.33277e-06	0.00016864	3.77304	ENSG00000196814	Null	MVB12B
0.705458	5.29171	22.2944	2.33894e-06	0.00016864	3.77304	ENSG00000181085	ChIP-Seq KLF5AR Common peak	MAPK15
0.8158	6.30184	22.2851	2.35027e-06	0.000168714	3.77285	ENSG00000130303	Null	BST2
0.564068	6.8703	22.2211	2.42995e-06	0.000173062	3.7618	ENSG00000176014	ChIP-Seq KLF5AR Common peak	TUBB6
0.619972	3.83896	22.2194	2.43199e-06	0.000173062	3.7618	ENSG00000149926	Null	FAM57B
1.0886	2.27345	22.1727	2.49186e-06	0.000176555	3.75312	ENSG00000105219	Null	CNTD2
-0.685023	4.11324	22.1293	2.54895e-06	0.000179822	3.74516	ENSG00000152642	Null	GPD1L
1.10217	0.804161	22.0987	2.58992e-06	0.000181928	3.7401	ENSG00000048342	Null	CC2D2A
0.898842	2.55399	22.0042	2.72061e-06	0.000190292	3.72058	ENSG00000145632	Null	PLK2
0.323267	6.11471	21.974	2.76371e-06	0.000192483	3.71561	ENSG00000197150	Null	ABCB8
0.977309	3.63314	21.8222	2.99119e-06	0.000207444	3.6831	ENSG00000132470	ChIP-Seq KLF5AR Common peak	ITGB4
-0.946594	2.66247	21.8055	3.01728e-06	0.000208371	3.68116	ENSG00000170558	Null	CDH2
1.54886	2.5379	21.7163	3.16099e-06	0.000217378	3.66279	ENSG00000178934	ChIP-Seq KLF5AR Common peak	LGALS7B
0.684174	3.4535	21.6685	3.24067e-06	0.000221925	3.65379	ENSG00000102362	Null	SYTL4
-0.378063	5.19658	21.6199	3.32381e-06	0.00022667	3.64461	ENSG00000153179	ChIP-Seq KLF5AR Common peak	RASSF3
1.61008	0.964832	21.5243	3.49382e-06	0.000237275	3.62475	ENSG00000179593	ChIP-Seq KLF5AR Common peak	ALOX15B
0.40103	5.25671	21.4492	3.63319e-06	0.000245721	3.60956	ENSG00000169692	Null	AGPAT2
0.581821	8.25699	21.4408	3.64918e-06	0.000245786	3.60944	ENSG00000096696	Null	DSP
0.413191	5.64594	21.37	3.78645e-06	0.000253289	3.59638	ENSG00000102890	Null	ELMO3
0.36784	6.56923	21.3675	3.79152e-06	0.000253289	3.59638	ENSG00000167323	ChIP-Seq KLF5AR Common peak	STIM1
-0.388564	5.23322	21.2978	3.93185e-06	0.000261596	3.58237	ENSG00000011523	Null	CEP68
0.673341	3.12627	21.13	4.29146e-06	0.000284366	3.54612	ENSG00000006534	Null	ALDH3B1
0.732476	6.01847	20.9329	4.75651e-06	0.000313911	3.50319	ENSG00000168453	ChIP-Seq KLF5AR Common peak	HR
0.711182	4.02054	20.8839	4.87987e-06	0.000320758	3.49382	ENSG00000213889	Null	PPM1N
0.726815	3.8003	20.8568	4.94927e-06	0.000323644	3.48993	ENSG00000261949	Null	GFY
0.615933	2.55886	20.8514	4.96331e-06	0.000323644	3.48993	ENSG00000110318	ChIP-Seq KLF5AR Common peak	CEP126
1.00129	2.31387	20.7845	5.13979e-06	0.000332721	3.47792	ENSG00000144596	Null	GRIP2
-0.807442	3.14625	20.7832	5.14318e-06	0.000332721	3.47792	ENSG00000196376	Null	SLC35F1
-0.539261	4.46193	20.7197	5.31653e-06	0.000342582	3.46524	ENSG00000105880	Null	DLX5
2.76986	-1.59214	20.586	5.70101e-06	0.000365916	3.43662	ENSG00000235097	ChIP-Seq KLF5AR Common peak	LINC00330
1.12732	1.75579	20.524	5.8888e-06	0.000376492	3.42424	ENSG00000067066	Null	SP100
1.8527	-0.211822	20.5013	5.959e-06	0.000379498	3.42079	ENSG00000216285	Null	RP11-490H24.5
0.495591	5.3614	20.4692	6.05979e-06	0.000384421	3.41519	ENSG00000092068	Null	SLC7A8
-0.423739	4.94099	20.4053	6.26566e-06	0.000395946	3.40236	ENSG00000138744	Null	NAAA
1.04114	3.45763	20.3609	6.41265e-06	0.000403676	3.39397	ENSG00000272405	ChIP-Seq KLF5AR Common peak	RP11-284F21.10
0.780602	4.71245	20.2386	6.83595e-06	0.000428674	3.36787	ENSG00000180155	Null	LYNX1
0.637601	3.10841	20.0488	7.54896e-06	0.00047158	3.32644	ENSG00000196371	Null	FUT4
2.04813	0.0235101	20.0229	7.65218e-06	0.00047621	3.3222	ENSG00000117983	Null	MUC5B
0.962409	5.96046	19.9778	7.83485e-06	0.000485731	3.3136	ENSG00000135046	ChIP-Seq KLF5AR Common peak	ANXA1
0.295038	8.71133	19.9436	7.97586e-06	0.000492607	3.3075	ENSG00000196576	Null	PLXNB2
-0.311681	7.58284	19.888	8.21133e-06	0.000505244	3.2965	ENSG00000177889	Null	UBE2N
-0.36597	5.02192	19.8612	8.32718e-06	0.000510453	3.29204	ENSG00000120594	Null	PLXDC2
0.267747	8.90796	19.8154	8.52939e-06	0.000520898	3.28325	ENSG00000143537	ChIP-Seq KLF5AR Common peak	ADAM15
2.28247	-0.0264742	19.7801	8.68813e-06	0.000527104	3.2781	ENSG00000169035	Null	KLK7
0.516017	7.86422	19.7735	8.71824e-06	0.000527104	3.2781	ENSG00000163191	ChIP-Seq KLF5AR Common peak	S100A11
0.819153	3.55286	19.7715	8.72764e-06	0.000527104	3.2781	ENSG00000165449	ChIP-Seq KLF5AR Common peak	SLC16A9
-0.476588	6.56608	19.6822	9.14515e-06	0.000550289	3.25941	ENSG00000145687	ChIP-Seq KLF5AR Common peak	SSBP2
0.478612	7.48712	19.6739	9.1848e-06	0.00055065	3.25912	ENSG00000096433	ChIP-Seq KLF5AR Common peak	ITPR3
0.555609	6.01209	19.623	9.43246e-06	0.00056149	3.25066	ENSG00000109846	Null	CRYAB
-0.497958	4.79781	19.6227	9.43421e-06	0.00056149	3.25066	ENSG00000144369	Null	FAM171B
-1.73698	1.40759	19.6049	9.52238e-06	0.000564684	3.24819	ENSG00000145703	ChIP-Seq KLF5AR Common peak	IQGAP2
-1.71854	-0.484336	19.5876	9.60928e-06	0.00056778	3.24582	ENSG00000039139	Null	DNAH5
1.45026	-0.325471	19.502	1.00494e-05	0.00059165	3.22793	ENSG00000204421	Null	LY6G6C
0.637652	4.59846	19.4476	1.03398e-05	0.000606564	3.21712	ENSG00000005238	Null	FAM214B
0.681135	2.41887	19.3402	1.09382e-05	0.000639374	3.19424	ENSG00000180914	Null	OXTR
-0.363563	6.02887	19.3132	1.10937e-05	0.000644308	3.19091	ENSG00000198719	ChIP-Seq KLF5AR Common peak	DLL1
-0.65879	4.73813	19.3095	1.11155e-05	0.000644308	3.19091	ENSG00000055163	Null	CYFIP2
1.55032	0.354113	19.3051	1.11407e-05	0.000644308	3.19091	ENSG00000050555	Null	LAMC3
0.315913	5.71249	19.2862	1.12518e-05	0.000648447	3.18813	ENSG00000138386	Null	NAB1
0.528915	5.30622	19.2554	1.14344e-05	0.000656655	3.18266	ENSG00000162783	Null	IER5
0.436241	5.07966	19.1285	1.22207e-05	0.000699358	3.1553	ENSG00000131037	Null	EPS8L1
0.748078	4.05942	19.0712	1.25933e-05	0.000718171	3.14377	ENSG00000090776	Null	EFNB1
0.922703	1.6944	19.0578	1.26821e-05	0.000720722	3.14223	ENSG00000147041	Null	SYTL5
3.1206	-1.5555	19.0084	1.30141e-05	0.000737032	3.13251	ENSG00000186529	Null	CYP4F3
3.72298	0.49733	18.9836	1.31848e-05	0.000744121	3.12836	ENSG00000167751	ChIP-Seq KLF5AR Common peak	KLK2
0.650195	5.01236	18.9209	1.36255e-05	0.000765918	3.11582	ENSG00000161638	ChIP-Seq KLF5AR Common peak	ITGA5
1.72149	-0.361502	18.9033	1.37512e-05	0.000765918	3.11582	ENSG00000164393	Null	ADGRF2
1.27671	-0.127097	18.9026	1.37562e-05	0.000765918	3.11582	ENSG00000250588	ChIP-Seq KLF5AR Common peak	NA
-0.558301	5.42352	18.9024	1.37582e-05	0.000765918	3.11582	ENSG00000116717	Null	GADD45A
1.37223	0.729454	18.8943	1.38164e-05	0.000766552	3.11546	ENSG00000196754	Null	S100A2
0.706687	2.2462	18.8183	1.43779e-05	0.000795009	3.09963	ENSG00000230882	ChIP-Seq KLF5AR Common peak	AC005077.14
0.915244	3.25034	18.741	1.49729e-05	0.000825123	3.08348	ENSG00000165810	Null	BTNL9
1.47155	-0.106205	18.6855	1.54149e-05	0.00084663	3.07231	ENSG00000203799	ChIP-Seq KLF5AR Common peak	CCDC162P
-0.977346	1.83522	18.6522	1.56864e-05	0.000858658	3.06618	ENSG00000164176	Null	EDIL3
0.409	5.34001	18.5947	1.61669e-05	0.000882013	3.05453	ENSG00000182606	ChIP-Seq KLF5AR Common peak	TRAK1
1.20568	0.934797	18.5266	1.67547e-05	0.000911042	3.04046	ENSG00000144063	Null	MALL
-0.585467	4.2815	18.5127	1.68776e-05	0.000914091	3.03901	ENSG00000121005	Null	CRISPLD1
0.503626	2.77499	18.5076	1.69224e-05	0.000914091	3.03901	ENSG00000175505	Null	CLCF1
-0.447667	5.95727	18.4985	1.70038e-05	0.000915465	3.03836	ENSG00000116990	ChIP-Seq KLF5AR Common peak	MYCL
0.873611	4.65639	18.4814	1.7157e-05	0.000920686	3.03589	ENSG00000101213	ChIP-Seq KLF5AR Common peak	PTK6
2.46937	-1.3013	18.4359	1.75719e-05	0.000939866	3.02693	ENSG00000240021	Null	TEX35
0.271212	7.81692	18.3992	1.79131e-05	0.000954996	3.02	ENSG00000197879	Null	MYO1C
0.339929	5.56341	18.2602	1.92695e-05	0.00102397	2.98971	ENSG00000237289	Null	CKMT1B
0.361862	4.9871	18.2076	1.98083e-05	0.0010492	2.97914	ENSG00000012211	Null	PRICKLE3
1.31625	0.477831	18.1753	2.01479e-05	0.00106375	2.97316	ENSG00000214546	ChIP-Seq KLF5AR Common peak	AC087491.2
0.33205	5.32251	18.1641	2.02661e-05	0.00106655	2.97202	ENSG00000122490	Null	PQLC1
0.445655	6.07245	18.1563	2.03497e-05	0.00106751	2.97163	ENSG00000177728	ChIP-Seq KLF5AR Common peak	TMEM94
1.40598	1.79635	18.095	2.10157e-05	0.00109893	2.95903	ENSG00000107317	ChIP-Seq KLF5AR Common peak	PTGDS
1.39792	2.71009	18.0606	2.13982e-05	0.00111536	2.95258	ENSG00000160862	Null	AZGP1
0.261012	6.55051	18.0061	2.20193e-05	0.0011441	2.94154	ENSG00000160691	ChIP-Seq KLF5AR Common peak	SHC1
-0.351967	7.28464	17.9083	2.31808e-05	0.00120063	2.92059	ENSG00000102804	Null	TSC22D1
0.642308	3.91444	17.8997	2.32863e-05	0.00120229	2.91999	ENSG00000261934	Null	PCDHGA9
0.430307	5.99832	17.8701	2.36513e-05	0.00121391	2.91581	ENSG00000173546	Null	CSPG4
1.31759	1.90171	17.8694	2.36596e-05	0.00121391	2.91581	ENSG00000255026	Null	RP11-326C3.2
0.881923	4.99961	17.8424	2.39971e-05	0.00122738	2.91102	ENSG00000131016	Null	AKAP12
-0.336877	6.97726	17.8128	2.43735e-05	0.00124275	2.90562	ENSG00000169855	Null	ROBO1
-0.644688	3.84075	17.7974	2.45722e-05	0.00124576	2.90457	ENSG00000145569	ChIP-Seq KLF5AR Common peak	FAM105A
0.87607	1.79514	17.7964	2.45848e-05	0.00124576	2.90457	ENSG00000102934	Null	PLLP
-0.379788	5.32786	17.669	2.62881e-05	0.00132763	2.87692	ENSG00000146757	Null	ZNF92
-0.957585	3.25111	17.6636	2.63629e-05	0.00132763	2.87692	ENSG00000046889	Null	PREX2
1.3952	-0.648472	17.6555	2.6475e-05	0.00132919	2.87641	ENSG00000198788	ChIP-Seq KLF5AR Common peak	MUC2
-0.6362	4.10347	17.6438	2.66377e-05	0.00133327	2.87508	ENSG00000120833	Null	SOCS2
1.20832	5.134	17.6367	2.67375e-05	0.00133419	2.87478	ENSG00000130600	Null	H19
-0.334176	5.59919	17.6111	2.70996e-05	0.00134814	2.87026	ENSG00000187189	Null	TSPYL4
1.24978	0.341795	17.5135	2.85268e-05	0.00141484	2.84929	ENSG00000186710	ChIP-Seq KLF5AR Common peak	CFAP73
0.7455	1.35681	17.499	2.87464e-05	0.00142143	2.84728	ENSG00000204420	Null	C6orf25
1.00434	1.27785	17.4828	2.89913e-05	0.00142922	2.8449	ENSG00000157111	Null	TMEM171
1.32125	0.284405	17.4728	2.91443e-05	0.00143245	2.84392	ENSG00000249803	Null	RP11-114H21.2
-1.35785	1.25892	17.2775	3.22984e-05	0.00158272	2.8006	ENSG00000164741	Null	DLC1
0.942352	1.99718	17.2126	3.34218e-05	0.00163288	2.78705	ENSG00000130775	Null	THEMIS2
1.08913	1.36814	17.1075	3.53221e-05	0.0017203	2.7644	ENSG00000133808	ChIP-Seq KLF5AR Common peak	MICALCL
-0.45376	4.14131	17.0994	3.54739e-05	0.0017203	2.7644	ENSG00000101871	Null	MID1
0.347555	5.79627	17.0966	3.55265e-05	0.0017203	2.7644	ENSG00000021762	ChIP-Seq KLF5AR Common peak	OSBPL5
-0.324196	6.34801	17.0757	3.59188e-05	0.00173417	2.76091	ENSG00000139620	Null	KANSL2
-0.636884	3.87405	17.0299	3.67949e-05	0.00177124	2.75172	ENSG00000139292	ChIP-Seq KLF5AR Common peak	LGR5
-0.282483	8.21916	17.0073	3.72355e-05	0.00178719	2.74783	ENSG00000083720	Null	OXCT1
-0.45528	4.67847	16.9857	3.7663e-05	0.00180243	2.74414	ENSG00000138439	Null	FAM117B
-0.340919	5.45425	16.9485	3.84086e-05	0.00183275	2.7369	ENSG00000100625	Null	SIX4
-0.270057	9.00248	16.9423	3.85334e-05	0.00183336	2.73675	ENSG00000198830	Null	HMGN2
-0.641394	4.65561	16.9096	3.92022e-05	0.00185977	2.73054	ENSG00000067082	ChIP-Seq KLF5AR Common peak	KLF6
-0.555465	3.59426	16.8848	3.97178e-05	0.00187879	2.72612	ENSG00000145431	Null	PDGFC
-0.290038	6.14076	16.8534	4.03811e-05	0.00190466	2.72018	ENSG00000131023	Null	LATS1
-0.86235	2.36637	16.8096	4.1323e-05	0.00194118	2.71193	ENSG00000129682	Null	FGF13
0.469193	5.86058	16.8064	4.13926e-05	0.00194118	2.71193	ENSG00000091490	Null	SEL1L3
-0.660716	3.71668	16.7678	4.2245e-05	0.0019755	2.70432	ENSG00000136167	Null	LCP1
-0.381037	4.78916	16.7591	4.24377e-05	0.00197886	2.70359	ENSG00000213096	Null	ZNF254
1.44578	0.823895	16.6068	4.59865e-05	0.00213824	2.66994	ENSG00000205076	ChIP-Seq KLF5AR Common peak	LGALS7
0.587307	5.72961	16.5957	4.62567e-05	0.00214102	2.66938	ENSG00000185101	Null	ANO9
-0.425665	5.67216	16.5936	4.6308e-05	0.00214102	2.66938	ENSG00000187325	Null	TAF9B
-0.509038	4.32322	16.5802	4.66366e-05	0.00215014	2.66753	ENSG00000092421	ChIP-Seq KLF5AR Common peak	SEMA6A
0.804378	3.6573	16.5667	4.69682e-05	0.0021562	2.66631	ENSG00000169418	Null	NPR1
-1.28736	-0.00895564	16.5642	4.70315e-05	0.0021562	2.66631	ENSG00000174145	Null	NWD2
0.264385	6.85311	16.5295	4.78984e-05	0.00218982	2.65959	ENSG00000203499	ChIP-Seq KLF5AR Common peak	FAM83H-AS1
0.306426	8.2775	16.4869	4.89863e-05	0.00223331	2.65105	ENSG00000111057	Null	KRT18
0.261538	8.38398	16.3813	5.17924e-05	0.00235469	2.62807	ENSG00000213719	Null	CLIC1
-0.524846	4.10257	16.3631	5.22928e-05	0.00237085	2.6251	ENSG00000205213	ChIP-Seq KLF5AR Common peak	LGR4
0.618703	4.30151	16.207	5.67834e-05	0.00256092	2.5916	ENSG00000173267	Null	SNCG
0.744693	4.32789	16.2065	5.67981e-05	0.00256092	2.5916	ENSG00000144452	Null	ABCA12
0.514582	3.9175	16.1406	5.88083e-05	0.00264125	2.57819	ENSG00000170537	Null	TMC7
0.333218	7.28209	16.1376	5.89025e-05	0.00264125	2.57819	ENSG00000160685	ChIP-Seq KLF5AR Common peak	ZBTB7B
0.394285	4.05428	16.1236	5.93386e-05	0.00265354	2.57617	ENSG00000163935	Null	SFMBT1
0.300033	6.48945	16.114	5.96406e-05	0.00265978	2.57515	ENSG00000176953	Null	NFATC2IP
-0.302405	6.64412	16.1015	6.00379e-05	0.00267022	2.57345	ENSG00000073584	Null	SMARCE1
0.958845	1.18278	16.0756	6.08633e-05	0.00269959	2.5687	ENSG00000196542	ChIP-Seq KLF5AR Common peak	SPTSSB
0.689683	2.51358	16.0697	6.10521e-05	0.00270065	2.56853	ENSG00000105255	Null	FSD1
1.14619	0.947201	16.0101	6.30043e-05	0.00277949	2.55603	ENSG00000175984	Null	DENND2C
1.19472	2.823	15.9996	6.33553e-05	0.00278746	2.55479	ENSG00000010310	Null	GIPR
0.693589	4.64668	15.9877	6.37556e-05	0.00279756	2.55322	ENSG00000100505	Null	TRIM9
0.935848	2.53794	15.9667	6.44662e-05	0.00282117	2.54957	ENSG00000172828	Null	CES3
-0.295712	5.76761	15.8284	6.93553e-05	0.00302703	2.51898	ENSG00000148498	ChIP-Seq KLF5AR Common peak	PARD3
-0.730406	2.85038	15.7809	7.11172e-05	0.00309522	2.50931	ENSG00000184486	Null	POU3F2
0.410615	4.34468	15.7761	7.12957e-05	0.00309522	2.50931	ENSG00000185989	ChIP-Seq KLF5AR Common peak	RASA3
-1.03652	0.648163	15.6827	7.49052e-05	0.00324332	2.48901	ENSG00000188958	Null	UTS2B
0.374037	7.47637	15.6742	7.52437e-05	0.00324938	2.4882	ENSG00000160703	Null	NLRX1
-0.318789	5.71573	15.6636	7.56663e-05	0.00325903	2.48691	ENSG00000254726	ChIP-Seq KLF5AR Common peak	MEX3A
0.926103	3.82225	15.6291	7.70578e-05	0.00331025	2.48014	ENSG00000147872	ChIP-Seq KLF5AR Common peak	PLIN2
-0.88106	2.73613	15.6003	7.82435e-05	0.00335239	2.47465	ENSG00000095739	Null	BAMBI
0.964298	1.23782	15.5854	7.886e-05	0.00336998	2.47237	ENSG00000176909	Null	MAMSTR
0.545114	3.9599	15.5668	7.96395e-05	0.00339297	2.46942	ENSG00000162078	Null	ZG16B
0.505904	5.03189	15.5614	7.98681e-05	0.00339297	2.46942	ENSG00000161714	Null	PLCD3
0.629622	2.68732	15.5578	8.002e-05	0.00339297	2.46942	ENSG00000086730	Null	LAT2
-0.329955	6.83713	15.5107	8.20414e-05	0.00346699	2.46005	ENSG00000155130	Null	NA
0.452644	4.57369	15.5054	8.22678e-05	0.00346699	2.46005	ENSG00000179532	Null	DNHD1
1.52	1.12633	15.5024	8.24012e-05	0.00346699	2.46005	ENSG00000197520	ChIP-Seq KLF5AR Common peak	FAM177B
1.82386	-1.03865	15.4732	8.36815e-05	0.00351021	2.45467	ENSG00000110195	Null	FOLR1
0.267749	7.72026	15.4693	8.38574e-05	0.00351021	2.45467	ENSG00000035403	ChIP-Seq KLF5AR Common peak	VCL
1.05575	0.131666	15.4566	8.442e-05	0.00352475	2.45287	ENSG00000255837	Null	TAS2R20
-0.35476	5.79819	15.4442	8.49767e-05	0.00353359	2.45178	ENSG00000146733	Null	PSPH
1.38649	-0.947651	15.4423	8.50635e-05	0.00353359	2.45178	ENSG00000170615	ChIP-Seq KLF5AR Common peak	SLC26A5
0.530672	4.53513	15.4373	8.52881e-05	0.00353395	2.45174	ENSG00000176454	Null	LPCAT4
0.727278	1.69594	15.4299	8.56229e-05	0.00353886	2.45114	ENSG00000244687	Null	UBE2V1
-0.390086	8.42151	15.3989	8.70409e-05	0.00358841	2.4451	ENSG00000175274	ChIP-Seq KLF5AR Common peak	TP53I11
-0.523383	3.44861	15.3758	8.81074e-05	0.00362325	2.4409	ENSG00000176399	Null	DMRTA1
0.596167	8.30044	15.3466	8.94833e-05	0.00367061	2.43526	ENSG00000178209	ChIP-Seq KLF5AR Common peak	PLEC
1.05115	1.53946	15.3113	9.11675e-05	0.00373035	2.42825	ENSG00000091536	Null	MYO15A
0.416283	3.76942	15.3058	9.14351e-05	0.00373197	2.42806	ENSG00000249550	Null	LINC01234
-0.415152	6.12199	15.2925	9.20812e-05	0.00374899	2.42609	ENSG00000049130	Null	KITLG
1.40955	1.50768	15.2835	9.2521e-05	0.00375755	2.4251	ENSG00000159871	Null	LYPD5
-0.787105	1.73027	15.2673	9.33171e-05	0.0037805	2.42245	ENSG00000102003	Null	SYP
1.26376	2.12873	15.2462	9.43671e-05	0.0038136	2.41867	ENSG00000196218	Null	RYR1
-0.944491	3.50586	15.2242	9.54727e-05	0.00384877	2.41468	ENSG00000104381	ChIP-Seq KLF5AR Common peak	GDAP1
0.288223	7.42555	15.1898	9.7228e-05	0.0039099	2.40783	ENSG00000183856	ChIP-Seq KLF5AR Common peak	IQGAP3
-0.486704	3.97018	15.1758	9.79508e-05	0.00392932	2.40568	ENSG00000139800	Null	ZIC5
-0.377274	5.10335	15.1643	9.85485e-05	0.00394363	2.4041	ENSG00000164576	Null	SAP30L
0.499116	3.80404	15.1556	9.9003e-05	0.00395215	2.40317	ENSG00000135441	ChIP-Seq KLF5AR Common peak	BLOC1S1
-0.376174	4.43987	15.151	9.92467e-05	0.00395224	2.40316	ENSG00000176055	Null	MBLAC2
-1.30824	0.770039	15.1173	0.000101032	0.00401357	2.39647	ENSG00000115363	Null	EVA1A
1.61135	-0.854971	15.1069	0.000101593	0.00402607	2.39512	ENSG00000260877	Null	RP11-211G23.2
-0.507291	3.39531	15.0901	0.000102499	0.00405216	2.39231	ENSG00000167081	ChIP-Seq KLF5AR Common peak	PBX3
0.940451	2.92378	15.0837	0.000102847	0.00405614	2.39189	ENSG00000147036	ChIP-Seq KLF5AR Common peak	LANCL3
1.03002	4.4561	15.0657	0.000103831	0.00407582	2.38979	ENSG00000130270	Null	ATP8B3
0.259803	7.04236	15.0655	0.000103844	0.00407582	2.38979	ENSG00000136830	ChIP-Seq KLF5AR Common peak	FAM129B
0.498933	4.38825	15.0393	0.000105293	0.00412281	2.38481	ENSG00000145819	ChIP-Seq KLF5AR Common peak	ARHGAP26
0.798831	2.54705	14.997	0.000107683	0.00420631	2.3761	ENSG00000128298	ChIP-Seq KLF5AR Common peak	BAIAP2L2
-0.908869	0.954875	14.976	0.000108885	0.00422967	2.37369	ENSG00000254343	ChIP-Seq KLF5AR Common peak	RP11-760H22.2
0.814668	2.60625	14.9757	0.000108903	0.00422967	2.37369	ENSG00000163874	ChIP-Seq KLF5AR Common peak	ZC3H12A
2.18543	-0.918849	14.9731	0.000109056	0.00422967	2.37369	ENSG00000270168	Null	LA16c-380H5.3
-0.263027	7.19984	14.9368	0.000111173	0.0043016	2.36637	ENSG00000172239	Null	PAIP1
-0.28194	8.66329	14.917	0.000112348	0.00433023	2.36349	ENSG00000116285	ChIP-Seq KLF5AR Common peak	ERRFI1
-0.275984	6.9866	14.9112	0.000112691	0.00433023	2.36349	ENSG00000116001	Null	TIA1
-1.03036	0.498511	14.9109	0.000112707	0.00433023	2.36349	ENSG00000228824	Null	MIR4500HG
0.607806	3.86953	14.878	0.000114691	0.00439612	2.35693	ENSG00000085831	Null	TTC39A
-0.33879	5.66357	14.8723	0.000115041	0.00439924	2.35662	ENSG00000138795	Null	LEF1
0.48256	5.27093	14.8644	0.000115525	0.00440745	2.35581	ENSG00000124920	ChIP-Seq KLF5AR Common peak	MYRF
0.271755	6.96953	14.8534	0.000116197	0.0044228	2.3543	ENSG00000141736	ChIP-Seq KLF5AR Common peak	ERBB2
0.755381	3.14991	14.8376	0.000117174	0.00444963	2.35168	ENSG00000067842	Null	ATP2B3
-0.640082	3.4619	14.7909	0.000120113	0.00455065	2.34193	ENSG00000151090	ChIP-Seq KLF5AR Common peak	THRB
-1.46565	-0.550383	14.7313	0.000123969	0.0046859	2.32921	ENSG00000188580	Null	NKAIN2
0.386523	6.36529	14.718	0.000124845	0.00470817	2.32715	ENSG00000214357	Null	NEURL1B
-0.421796	5.26197	14.7021	0.000125904	0.00473539	2.32464	ENSG00000188042	ChIP-Seq KLF5AR Common peak	ARL4C
1.31739	-0.335024	14.6985	0.000126146	0.00473539	2.32464	ENSG00000255142	Null	AP006621.6
-0.635786	4.91155	14.6309	0.000130753	0.00489166	2.31054	ENSG00000129422	Null	MTUS1
-0.563158	6.67273	14.6287	0.000130907	0.00489166	2.31054	ENSG00000133639	Null	BTG1
0.381472	4.04071	14.6187	0.000131605	0.00489961	2.30984	ENSG00000138172	Null	CALHM2
0.40488	8.51079	14.617	0.000131718	0.00489961	2.30984	ENSG00000072778	Null	ACADVL
-0.747378	4.21582	14.6125	0.000132033	0.00490017	2.30979	ENSG00000158050	Null	DUSP2
0.330596	6.17995	14.5878	0.000133777	0.00495368	2.30507	ENSG00000154760	Null	SLFN13
1.08763	0.244211	14.5829	0.000134127	0.00495543	2.30492	ENSG00000173269	Null	MMRN2
0.380414	5.68767	14.565	0.000135405	0.00499137	2.30178	ENSG00000157992	Null	KRTCAP3
1.20689	-0.0133268	14.5378	0.000137376	0.00505266	2.29648	ENSG00000169550	Null	MUC15
0.963932	1.46824	14.5325	0.000137763	0.00505555	2.29623	ENSG00000189184	Null	PCDH18
0.612657	4.35934	14.5273	0.00013814	0.00505803	2.29602	ENSG00000170439	ChIP-Seq KLF5AR Common peak	METTL7B
-1.00958	2.27574	14.398	0.000147959	0.00540546	2.26717	ENSG00000120251	Null	GRIA2
-0.336704	8.23846	14.3782	0.000149525	0.00545049	2.26356	ENSG00000143797	ChIP-Seq KLF5AR Common peak	MBOAT2
0.345266	7.20418	14.3678	0.000150352	0.00546846	2.26214	ENSG00000127946	ChIP-Seq KLF5AR Common peak	HIP1
-0.265574	7.55299	14.3413	0.000152485	0.00553375	2.25698	ENSG00000110925	Null	CSRNP2
-0.766092	3.26093	14.275	0.00015795	0.00571939	2.24265	ENSG00000134508	Null	CABLES1
-0.765658	2.23654	14.1991	0.000164453	0.00594174	2.22609	ENSG00000229994	Null	RPL5P4
0.337818	6.44434	14.1929	0.000164995	0.00594819	2.22562	ENSG00000132199	Null	ENOSF1
0.370356	4.17707	14.1825	0.000165904	0.00596781	2.22419	ENSG00000108556	Null	CHRNE
0.508631	2.88647	14.1729	0.000166757	0.00598532	2.22291	ENSG00000119986	Null	AVPI1
0.367809	5.49435	14.1555	0.000168306	0.00602771	2.21985	ENSG00000106078	ChIP-Seq KLF5AR Common peak	COBL
1.22085	1.11728	14.123	0.00017124	0.0061194	2.21329	ENSG00000128274	Null	A4GALT
-0.344905	7.15663	14.1022	0.000173143	0.00617392	2.20944	ENSG00000129474	Null	AJUBA
0.502617	4.55206	14.0835	0.000174869	0.00622193	2.20607	ENSG00000130304	Null	SLC27A1
0.78881	2.84882	14.0751	0.000175657	0.00623639	2.20507	ENSG00000066248	Null	NGEF
-0.412327	3.97122	14.0709	0.000176042	0.00623655	2.20506	ENSG00000170577	Null	SIX2
1.51251	0.172161	14.0595	0.000177119	0.00626113	2.20335	ENSG00000171346	Null	KRT15
-0.274331	6.66614	14.0338	0.000179558	0.00632792	2.19874	ENSG00000123213	Null	NLN
0.404676	4.57797	14.0314	0.000179781	0.00632792	2.19874	ENSG00000126803	Null	HSPA2
1.5917	-1.15137	14.0149	0.00018137	0.00637013	2.19585	ENSG00000215910	Null	C1orf167
0.557763	4.65385	14.0034	0.00018248	0.00639539	2.19413	ENSG00000123358	Null	NR4A1
0.477614	5.21115	13.9653	0.000186217	0.00651242	2.18626	ENSG00000130720	ChIP-Seq KLF5AR Common peak	FIBCD1
-1.44759	1.7655	13.938	0.000188935	0.00659339	2.18089	ENSG00000153823	Null	PID1
1.00101	0.352426	13.914	0.000191372	0.00666424	2.17625	ENSG00000251600	Null	RP11-673E1.1
0.628008	5.70759	13.8813	0.000194726	0.00676662	2.16963	ENSG00000204681	Null	GABBR1
0.961661	1.7916	13.8349	0.000199595	0.00690688	2.16072	ENSG00000254827	ChIP-Seq KLF5AR Common peak	SLC22A18AS
-0.367869	5.15448	13.8336	0.000199733	0.00690688	2.16072	ENSG00000196693	Null	ZNF33B
-0.362546	6.67493	13.8308	0.000200028	0.00690688	2.16072	ENSG00000132386	ChIP-Seq KLF5AR Common peak	SERPINF1
0.697769	3.3886	13.8141	0.000201811	0.00695376	2.15778	ENSG00000073331	Null	ALPK1
-0.277226	6.23055	13.7949	0.00020389	0.0069826	2.15598	ENSG00000184900	Null	SUMO3
-0.69486	3.27208	13.7876	0.000204681	0.0069826	2.15598	ENSG00000077092	ChIP-Seq KLF5AR Common peak	RARB
-0.49035	4.5309	13.7865	0.000204802	0.0069826	2.15598	ENSG00000175040	Null	CHST2
-0.524783	3.3845	13.7865	0.000204804	0.0069826	2.15598	ENSG00000183098	Null	GPC6
-0.610066	4.33417	13.7821	0.000205279	0.0069826	2.15598	ENSG00000187634	Null	SAMD11
0.298033	5.29318	13.7816	0.000205334	0.0069826	2.15598	ENSG00000076928	ChIP-Seq KLF5AR Common peak	ARHGEF1
1.34445	-0.50828	13.7777	0.000205765	0.0069826	2.15598	ENSG00000184313	Null	MROH7
-0.660384	5.66194	13.775	0.000206061	0.0069826	2.15598	ENSG00000162772	Null	ATF3
-0.301211	5.57154	13.7572	0.000208027	0.00702867	2.15313	ENSG00000058091	ChIP-Seq KLF5AR Common peak	CDK14
0.503764	3.77399	13.7549	0.000208279	0.00702867	2.15313	ENSG00000197019	Null	SERTAD1
1.83506	-1.13115	13.7	0.000214453	0.00722214	2.14133	ENSG00000155918	Null	RAET1L
-1.00362	1.03533	13.635	0.000222002	0.00746102	2.1272	ENSG00000235098	Null	ANKRD65
0.456535	6.39962	13.5902	0.000227371	0.00761143	2.11853	ENSG00000160712	ChIP-Seq KLF5AR Common peak	IL6R
1.1213	2.77164	13.5899	0.000227408	0.00761143	2.11853	ENSG00000126259	Null	KIRREL2
1.07242	-0.122963	13.5662	0.000230289	0.00769213	2.11395	ENSG00000157613	Null	CREB3L1
0.582496	7.15905	13.55	0.000232294	0.00773411	2.11159	ENSG00000102265	Null	TIMP1
0.311947	5.46507	13.5484	0.000232491	0.00773411	2.11159	ENSG00000149179	Null	C11orf49
1.1836	0.702599	13.54	0.000233536	0.00775312	2.11052	ENSG00000090539	Null	CHRD
0.717636	3.63585	13.5278	0.000235054	0.0077877	2.10859	ENSG00000158270	Null	COLEC12
0.667121	3.18978	13.5171	0.000236401	0.00780349	2.10771	ENSG00000177875	ChIP-Seq KLF5AR Common peak	CCDC184
-0.432135	4.14448	13.5164	0.000236484	0.00780349	2.10771	ENSG00000043355	Null	ZIC2
1.24859	1.06867	13.5055	0.000237868	0.00783336	2.10605	ENSG00000126583	Null	PRKCG
1.77509	-0.547738	13.4755	0.000241705	0.00794374	2.09997	ENSG00000250284	Null	CTB-1I21.1
0.508973	5.43899	13.456	0.000244222	0.0080104	2.09635	ENSG00000186891	Null	TNFRSF18
0.955598	1.38245	13.4378	0.000246601	0.00807225	2.09301	ENSG00000196611	Null	MMP1
-1.33291	0.773421	13.4241	0.000248415	0.00811538	2.09069	ENSG00000089558	Null	KCNH4
-0.480232	4.81279	13.4117	0.000250066	0.00815304	2.08868	ENSG00000132823	Null	OSER1
-0.310427	6.09084	13.3974	0.000251975	0.00819895	2.08624	ENSG00000099250	Null	NRP1
-0.360325	7.76837	13.3934	0.000252509	0.00820003	2.08618	ENSG00000213639	ChIP-Seq KLF5AR Common peak	PPP1CB
0.689069	1.83252	13.3783	0.000254556	0.00825012	2.08354	ENSG00000162676	Null	GFI1
1.32119	0.386938	13.3657	0.000256267	0.00828916	2.08149	ENSG00000248514	Null	CTC-338M12.1
-0.278919	6.11995	13.3486	0.000258612	0.00834853	2.07839	ENSG00000106460	Null	TMEM106B
0.951863	6.54032	13.3099	0.000264003	0.00849786	2.07069	ENSG00000185585	Null	OLFML2A
0.903888	2.94279	13.3064	0.000264502	0.00849786	2.07069	ENSG00000174950	ChIP-Seq KLF5AR Common peak	CD164L2
0.284078	6.13025	13.3025	0.000265059	0.00849786	2.07069	ENSG00000135750	ChIP-Seq KLF5AR Common peak	KCNK1
-0.339949	5.62907	13.3006	0.000265315	0.00849786	2.07069	ENSG00000171469	Null	ZNF561
0.484331	7.2621	13.2916	0.000266594	0.00852215	2.06945	ENSG00000154358	Null	OBSCN
0.773787	2.8336	13.2857	0.000267433	0.0085323	2.06893	ENSG00000185269	Null	NOTUM
0.327707	5.85396	13.2619	0.000270852	0.00862458	2.06426	ENSG00000114993	Null	RTKN
-0.917786	1.5917	13.2332	0.000275039	0.00874091	2.05844	ENSG00000109738	ChIP-Seq KLF5AR Common peak	GLRB
0.421155	4.60443	13.2215	0.000276763	0.00877546	2.05673	ENSG00000184232	Null	OAF
0.389138	6.84554	13.2185	0.000277199	0.00877546	2.05673	ENSG00000143515	Null	ATP8B2
1.19037	0.305813	13.1612	0.000285811	0.00903064	2.04428	ENSG00000113073	Null	SLC4A9
-0.288335	7.54304	13.1501	0.000287508	0.00906675	2.04255	ENSG00000182551	ChIP-Seq KLF5AR Common peak	ADI1
-0.342236	4.71942	13.1417	0.000288801	0.00909	2.04144	ENSG00000182197	Null	EXT1
0.523706	5.01943	13.0983	0.000295565	0.00928505	2.03222	ENSG00000070404	Null	FSTL3
-0.459322	6.37182	13.0946	0.000296152	0.00928566	2.03219	ENSG00000166347	Null	CYB5A
-2.13106	-0.387332	13.0546	0.000302533	0.00946759	2.02376	ENSG00000003137	Null	CYP26B1
0.679833	2.72121	13.0141	0.000309156	0.00965641	2.01518	ENSG00000162458	Null	FBLIM1
1.9762	-1.21836	12.9913	0.000312949	0.00975625	2.01072	ENSG00000110484	Null	SCGB2A2
-0.305499	7.53731	12.963	0.000317714	0.00988599	2.00498	ENSG00000172795	Null	DCP2
0.610841	4.76633	12.9517	0.000319637	0.00992694	2.00318	ENSG00000111077	Null	TNS2
0.865563	1.1932	12.9364	0.000322251	0.00998919	2.00047	ENSG00000124429	Null	POF1B
