# Supplementary material for: Opposing transcriptional programs of KLF5 and AR emerge during therapy for advanced prostate cancer
Source: Nat Commun. 2021 Nov 4;12:6377. doi: 10.1038/s41467-021-26612-1 (PMC8568894; doi:10.1038/s41467-021-26612-1)
Supplement: Supplementary file 6 — Supplementary Data 4 [file 41467_2021_26612_MOESM6_ESM.xlsx]

## Sheet: SupplementaryData4-DEgenes_AD1s
logFC	logCPM	LR	PValue	FDR	neglog10FDR	GeneID	ChIP	GeneName
3.31411	9.33741	719.059	2.14424e-158	3.50948e-154	153.455	ENSG00000096060	ChIP-Seq KLF5AR Common peak	FKBP5
2.63199	8.23846	634.6	4.99371e-140	4.0866e-136	135.389	ENSG00000143797	ChIP-Seq KLF5AR Common peak	MBOAT2
3.16083	6.72339	625.508	4.74088e-138	2.58647e-134	133.587	ENSG00000170153	ChIP-Seq KLF5AR Common peak	RNF150
1.7149	7.08687	499.254	1.38123e-110	5.65163e-107	106.248	ENSG00000151502	Null	VPS26B
1.49246	9.79254	491.901	5.49824e-109	1.79979e-105	104.745	ENSG00000163399	ChIP-Seq KLF5AR Common peak	ATP1A1
2.26444	5.84791	490.361	1.18938e-108	3.24443e-105	104.489	ENSG00000143845	ChIP-Seq KLF5AR Common peak	ETNK2
3.39206	7.33082	484.236	2.55918e-107	5.98373e-104	103.223	ENSG00000163659	ChIP-Seq KLF5AR Common peak	TIPARP
2.20309	6.7477	455.763	4.01753e-101	8.21936e-98	97.0852	ENSG00000170846	ChIP-Seq KLF5AR Common peak	AC093323.3
-2.22051	6.09084	453.238	1.42374e-100	2.58915e-97	96.5868	ENSG00000099250	Null	NRP1
2.01565	6.91652	447.44	2.60188e-99	4.2585e-96	95.3707	ENSG00000184205	ChIP-Seq KLF5AR Common peak	TSPYL2
1.61002	8.38089	397.312	2.11924e-88	3.15324e-85	84.5012	ENSG00000114850	ChIP-Seq KLF5AR Common peak	SSR3
-3.87914	3.87697	379.238	1.82313e-84	2.40578e-81	80.6187	ENSG00000170381	Null	SEMA3E
5.61046	4.63317	379.144	1.91087e-84	2.40578e-81	80.6187	ENSG00000120903	Null	CHRNA2
4.12793	3.57759	369.528	2.3708e-82	2.77164e-79	78.5573	ENSG00000144218	Null	AFF3
2.76966	4.5309	365.047	2.24238e-81	2.44674e-78	77.6114	ENSG00000175040	Null	CHST2
2.39552	7.83929	358.163	7.07389e-80	7.23615e-77	76.1405	ENSG00000155368	ChIP-Seq KLF5AR Common peak	DBI
3.21853	5.14485	338.871	1.12412e-75	1.08226e-72	71.9657	ENSG00000130222	ChIP-Seq KLF5AR Common peak	GADD45G
5.70549	6.50203	320.525	1.1132e-71	1.01221e-68	67.9947	ENSG00000196549	ChIP-Seq KLF5AR Common peak	MME
2.7281	4.49011	282.55	2.0884e-63	1.79899e-60	59.745	ENSG00000141404	ChIP-Seq KLF5AR Common peak	GNAL
1.36705	6.88653	270.58	8.48031e-61	6.93986e-58	57.1586	ENSG00000164253	Null	WDR41
2.21254	5.90406	269.856	1.21998e-60	9.50831e-58	57.0219	ENSG00000125257	ChIP-Seq KLF5AR Common peak	ABCC4
-3.35065	3.40109	236.475	2.30803e-53	1.71707e-50	49.7652	ENSG00000198963	Null	RORB
1.0664	7.26705	234.584	5.96487e-53	4.24466e-50	49.3722	ENSG00000131844	ChIP-Seq KLF5AR Common peak	MCCC2
2.25011	3.95021	220.617	6.63526e-50	4.52497e-47	46.3444	ENSG00000151136	Null	BTBD11
9.93379	1.13504	215.972	6.83802e-49	4.47671e-46	45.349	ENSG00000096088	ChIP-Seq KLF5AR Common peak	PGC
-2.06907	6.28855	213.857	1.97851e-48	1.24547e-45	44.9047	ENSG00000116299	Null	KIAA1324
2.07541	6.97081	213.145	2.82936e-48	1.71511e-45	44.7657	ENSG00000111696	ChIP-Seq KLF5AR Common peak	NT5DC3
3.38488	3.15271	204.031	2.75626e-46	1.61113e-43	42.7929	ENSG00000057704	ChIP-Seq KLF5AR Common peak	TMCC3
1.50836	5.07715	200.545	1.58857e-45	8.96557e-43	42.0474	ENSG00000149150	ChIP-Seq KLF5AR Common peak	SLC43A1
1.56397	5.77768	196.051	1.51895e-44	8.28688e-42	41.0816	ENSG00000116667	ChIP-Seq KLF5AR Common peak	C1orf21
-2.22663	3.97437	192.032	1.14526e-43	6.0466e-41	40.2185	ENSG00000103888	ChIP-Seq KLF5AR Common peak	CEMIP
-2.47901	2.37928	188.468	6.86724e-43	3.51238e-40	39.4544	ENSG00000128284	Null	APOL3
2.6241	3.67918	187.135	1.34164e-42	6.65413e-40	39.1769	ENSG00000165548	ChIP-Seq KLF5AR Common peak	TMEM63C
1.17964	8.16472	183.726	7.44504e-42	3.58391e-39	38.4456	ENSG00000149485	ChIP-Seq KLF5AR Common peak	FADS1
1.72424	5.93177	179.269	6.99766e-41	3.27231e-38	37.4851	ENSG00000133816	ChIP-Seq KLF5AR Common peak	MICAL2
1.12658	7.19059	178.452	1.05555e-40	4.79893e-38	37.3189	ENSG00000100304	Null	TTLL12
1.36011	5.75714	176.479	2.84587e-40	1.25887e-37	36.9	ENSG00000179241	ChIP-Seq KLF5AR Common peak	LDLRAD3
-2.27025	6.91532	173.478	1.28685e-39	5.54259e-37	36.2563	ENSG00000106546	ChIP-Seq KLF5AR Common peak	AHR
2.24822	4.00223	169.804	8.16645e-39	3.42719e-36	35.4651	ENSG00000163884	ChIP-Seq KLF5AR Common peak	KLF15
2.43848	3.14625	169.167	1.1247e-38	4.60197e-36	35.3371	ENSG00000196376	Null	SLC35F1
1.66224	4.72289	166.25	4.87728e-38	1.94698e-35	34.7106	ENSG00000185760	ChIP-Seq KLF5AR Common peak	KCNQ5
6.34138	3.2852	165.551	6.93316e-38	2.70179e-35	34.5683	ENSG00000139209	ChIP-Seq KLF5AR Common peak	SLC38A4
1.87278	3.81381	163.776	1.69284e-37	6.44341e-35	34.1909	ENSG00000080709	Null	KCNN2
0.99341	9.15984	163.658	1.79679e-37	6.68363e-35	34.175	ENSG00000179010	ChIP-Seq KLF5AR Common peak	MRFAP1
7.22433	0.685767	159.49	1.4624e-36	5.31892e-34	33.2742	ENSG00000163492	Null	CCDC141
-4.08849	1.44657	157.362	4.26632e-36	1.51797e-33	32.8187	ENSG00000182168	Null	UNC5C
-1.22355	6.42426	156.89	5.40901e-36	1.8836e-33	32.725	ENSG00000178401	Null	DNAJC22
3.50601	5.12296	156.524	6.50518e-36	2.21813e-33	32.654	ENSG00000142319	ChIP-Seq KLF5AR Common peak	SLC6A3
2.14863	5.84449	156.34	7.13608e-36	2.3836e-33	32.6228	ENSG00000181744	Null	C3orf58
-1.1133	6.58951	153.701	2.69195e-35	8.81182e-33	32.0549	ENSG00000172819	Null	RARG
2.96568	2.78138	153.217	3.43511e-35	1.1024e-32	31.9577	ENSG00000157343	ChIP-Seq KLF5AR Common peak	ARMC12
2.23809	3.07759	152.794	4.25014e-35	1.33773e-32	31.8736	ENSG00000115361	ChIP-Seq KLF5AR Common peak	ACADL
1.56296	4.42075	151.275	9.12704e-35	2.81853e-32	31.55	ENSG00000168502	Null	MTCL1
-2.28122	3.63613	149.007	2.85776e-34	8.66165e-32	31.0624	ENSG00000145087	Null	STXBP5L
0.830916	7.06588	148.764	3.22888e-34	9.60857e-32	31.0173	ENSG00000143324	Null	XPR1
2.06974	6.04081	148.632	3.45174e-34	1.00883e-31	30.9962	ENSG00000189221	ChIP-Seq KLF5AR Common peak	MAOA
1.27521	5.07504	148.411	3.85686e-34	1.10746e-31	30.9557	ENSG00000065485	Null	PDIA5
-1.30771	4.94441	145.787	1.44477e-33	4.077e-31	30.3897	ENSG00000069399	Null	BCL3
-1.05726	7.57831	145.726	1.49036e-33	4.13436e-31	30.3836	ENSG00000072210	Null	ALDH3A2
-1.67802	5.80331	145.377	1.77681e-33	4.84683e-31	30.3145	ENSG00000076641	Null	PAG1
-4.94812	1.38245	144.289	3.07159e-33	8.24143e-31	30.084	ENSG00000196611	Null	MMP1
2.78557	2.01145	144.088	3.39909e-33	8.97304e-31	30.0471	ENSG00000257542	ChIP-Seq KLF5AR Common peak	OR7E47P
2.60372	3.0548	143.312	5.02465e-33	1.30537e-30	29.8843	ENSG00000131781	Null	FMO5
1.27381	6.24467	139.323	3.74249e-32	9.57083e-30	29.0191	ENSG00000179094	ChIP-Seq KLF5AR Common peak	PER1
-1.72506	5.14383	137.775	8.16172e-32	2.05512e-29	28.6872	ENSG00000106003	Null	LFNG
1.03401	8.01229	137.623	8.81349e-32	2.18561e-29	28.6604	ENSG00000151503	Null	NCAPD3
-1.40867	5.09121	132.735	1.03324e-30	2.52403e-28	27.5979	ENSG00000169604	ChIP-Seq KLF5AR Common peak	ANTXR1
-0.983699	5.71249	131.116	2.3359e-30	5.62229e-28	27.2501	ENSG00000138386	Null	NAB1
1.17274	8.37268	130.843	2.68003e-30	6.35632e-28	27.1968	ENSG00000076554	ChIP-Seq KLF5AR Common peak	TPD52
1.04695	6.39094	130.815	2.71854e-30	6.35632e-28	27.1968	ENSG00000181610	ChIP-Seq KLF5AR Common peak	MRPS23
1.02279	6.99562	129.601	5.01028e-30	1.15498e-27	26.9374	ENSG00000188706	Null	ZDHHC9
2.93554	3.01692	129.557	5.12218e-30	1.16437e-27	26.9339	ENSG00000135226	Null	UGT2B28
-0.994393	6.10352	129.412	5.5095e-30	1.23526e-27	26.9082	ENSG00000196177	Null	ACADSB
-3.27465	4.62226	129.236	6.02195e-30	1.33191e-27	26.8755	ENSG00000198947	Null	DMD
1.32174	5.69682	129.095	6.46394e-30	1.4106e-27	26.8506	ENSG00000132846	ChIP-Seq KLF5AR Common peak	ZBED3
-4.33852	2.11301	127.671	1.32486e-29	2.85316e-27	26.5447	ENSG00000145526	Null	CDH18
2.93589	4.08066	123.998	8.43351e-29	1.79261e-26	25.7465	ENSG00000163638	ChIP-Seq KLF5AR Common peak	ADAMTS9
-1.71172	5.69931	122.233	2.05234e-28	4.30649e-26	25.3659	ENSG00000182580	Null	EPHB3
1.13534	5.921	122.065	2.23405e-28	4.62844e-26	25.3346	ENSG00000178163	ChIP-Seq KLF5AR Common peak	ZNF518B
-1.4545	5.75353	122.026	2.27856e-28	4.66164e-26	25.3315	ENSG00000164684	Null	ZNF704
-1.53059	3.85222	121.873	2.46101e-28	4.97275e-26	25.3034	ENSG00000111885	Null	MAN1A1
-2.07829	3.49393	121.56	2.88219e-28	5.75279e-26	25.2401	ENSG00000175262	Null	C1orf127
1.47049	4.89098	120.335	5.34229e-28	1.05346e-25	24.9774	ENSG00000115107	Null	STEAP3
-2.88873	2.96202	120.05	6.16746e-28	1.2017e-25	24.9202	ENSG00000181449	Null	SOX2
-0.909925	6.96953	119.233	9.31158e-28	1.79297e-25	24.7464	ENSG00000141736	ChIP-Seq KLF5AR Common peak	ERBB2
-1.70342	3.75534	118.594	1.28513e-27	2.44579e-25	24.6116	ENSG00000138639	Null	ARHGAP24
-1.62398	8.08964	118.02	1.71609e-27	3.22842e-25	24.491	ENSG00000143416	Null	SELENBP1
0.923526	8.06773	117.382	2.36766e-27	4.40358e-25	24.3562	ENSG00000136802	ChIP-Seq KLF5AR Common peak	LRRC8A
-1.70532	6.89479	117.246	2.53545e-27	4.66266e-25	24.3314	ENSG00000164171	Null	ITGA2
1.54015	5.69208	116.639	3.44333e-27	6.26188e-25	24.2033	ENSG00000163993	ChIP-Seq KLF5AR Common peak	S100P
-0.99767	5.53498	113.515	1.66401e-26	2.99283e-24	23.5239	ENSG00000148180	ChIP-Seq KLF5AR Common peak	GSN
5.50862	0.0596286	112.273	3.11378e-26	5.53948e-24	23.2565	ENSG00000127954	Null	STEAP4
-2.72603	2.88096	111.928	3.70542e-26	6.52114e-24	23.1857	ENSG00000168539	Null	CHRM1
-0.76671	8.10968	111.704	4.14798e-26	7.22233e-24	23.1413	ENSG00000065361	Null	ERBB3
-1.0193	5.82034	111.53	4.53006e-26	7.80459e-24	23.1077	ENSG00000101333	ChIP-Seq KLF5AR Common peak	PLCB4
-2.20635	6.60178	111.477	4.65067e-26	7.92891e-24	23.1008	ENSG00000115738	Null	ID2
0.875834	7.85768	111.455	4.70441e-26	7.93784e-24	23.1003	ENSG00000180817	ChIP-Seq KLF5AR Common peak	PPA1
-2.80481	3.55557	111.128	5.54803e-26	9.26578e-24	23.0331	ENSG00000187398	Null	LUZP2
1.5274	6.37182	110.565	7.36787e-26	1.21808e-23	22.9143	ENSG00000166347	Null	CYB5A
-1.65746	3.81903	109.94	1.01007e-25	1.65319e-23	22.7817	ENSG00000135472	Null	FAIM2
1.8378	4.30372	108.903	1.70416e-25	2.76158e-23	22.5588	ENSG00000081803	Null	CADPS2
1.51902	7.60032	108.527	2.06029e-25	3.30595e-23	22.4807	ENSG00000168389	ChIP-Seq KLF5AR Common peak	MFSD2A
2.77301	1.32267	107.177	4.07216e-25	6.47077e-23	22.189	ENSG00000106069	ChIP-Seq KLF5AR Common peak	CHN2
-1.01092	6.88593	107.111	4.21025e-25	6.62588e-23	22.1788	ENSG00000151914	ChIP-Seq KLF5AR Common peak	DST
2.7727	2.19275	106.48	5.78647e-25	9.01973e-23	22.0448	ENSG00000257989	ChIP-Seq KLF5AR Common peak	RP1-288H2.2
-2.07576	2.41887	106.457	5.85478e-25	9.04011e-23	22.0438	ENSG00000180914	Null	OXTR
-1.4819	4.537	106.119	6.94254e-25	1.06195e-22	21.9739	ENSG00000152818	Null	UTRN
0.979697	6.8876	105.994	7.39608e-25	1.12085e-22	21.9505	ENSG00000197594	Null	ENPP1
1.07618	6.06754	105.465	9.65783e-25	1.45018e-22	21.8386	ENSG00000140263	Null	SORD
1.81662	3.82521	102.679	3.94093e-24	5.86374e-22	21.2318	ENSG00000183307	ChIP-Seq KLF5AR Common peak	CECR6
-0.93066	6.97726	100.865	9.84504e-24	1.45165e-21	20.8381	ENSG00000169855	Null	ROBO1
-1.03739	5.66357	100.145	1.41624e-23	2.06961e-21	20.6841	ENSG00000138795	Null	LEF1
1.33538	5.68455	99.6779	1.79311e-23	2.59716e-21	20.5855	ENSG00000112964	ChIP-Seq KLF5AR Common peak	GHR
1.87175	3.52915	99.2694	2.20388e-23	3.16411e-21	20.4997	ENSG00000185483	ChIP-Seq KLF5AR Common peak	ROR1
-1.18293	5.61381	99.1219	2.37428e-23	3.37911e-21	20.4712	ENSG00000110888	Null	CAPRIN2
0.994537	8.3544	97.766	4.70865e-23	6.64366e-21	20.1776	ENSG00000123983	Null	ACSL3
1.03949	5.79872	97.7092	4.84561e-23	6.77848e-21	20.1689	ENSG00000150961	ChIP-Seq KLF5AR Common peak	SEC24D
-2.12831	4.96947	97.6427	5.01119e-23	6.95069e-21	20.158	ENSG00000223764	Null	RP11-54O7.3
1.49819	5.0156	97.2338	6.16066e-23	8.47324e-21	20.072	ENSG00000118985	Null	ELL2
-1.84787	5.22025	97.1573	6.40337e-23	8.73366e-21	20.0588	ENSG00000075223	ChIP-Seq KLF5AR Common peak	SEMA3C
2.40004	2.05471	96.724	7.96977e-23	1.07803e-20	19.9674	ENSG00000111249	ChIP-Seq KLF5AR Common peak	CUX2
-0.760262	8.71133	95.8901	1.21442e-22	1.62921e-20	19.788	ENSG00000196576	Null	PLXNB2
1.89534	2.48034	95.4963	1.48167e-22	1.97158e-20	19.7052	ENSG00000118503	ChIP-Seq KLF5AR Common peak	TNFAIP3
1.08543	5.67418	95.4091	1.5484e-22	2.04376e-20	19.6896	ENSG00000154359	ChIP-Seq KLF5AR Common peak	LONRF1
2.95082	2.14306	95.3852	1.56718e-22	2.052e-20	19.6878	ENSG00000016402	Null	IL20RA
0.909779	6.29145	95.2572	1.67191e-22	2.17176e-20	19.6632	ENSG00000158467	Null	AHCYL2
1.83793	3.26428	94.9298	1.97254e-22	2.54209e-20	19.5948	ENSG00000116833	ChIP-Seq KLF5AR Common peak	NR5A2
0.803074	5.94522	93.0394	5.1264e-22	6.55499e-20	19.1834	ENSG00000239305	Null	RNF103
1.8045	5.8543	92.6113	6.36445e-22	8.07496e-20	19.0929	ENSG00000055118	ChIP-Seq KLF5AR Common peak	KCNH2
-1.4091	2.77499	92.3384	7.30539e-22	9.19749e-20	19.0363	ENSG00000175505	Null	CLCF1
-2.60562	5.96046	91.6255	1.04737e-21	1.30858e-19	18.8832	ENSG00000135046	ChIP-Seq KLF5AR Common peak	ANXA1
-4.63123	1.7619	91.4671	1.13462e-21	1.40685e-19	18.8518	ENSG00000166670	Null	MMP10
-1.51062	3.82518	91.3864	1.18188e-21	1.45442e-19	18.8373	ENSG00000041353	Null	RAB27B
-2.22094	2.92716	91.0706	1.38635e-21	1.69332e-19	18.7713	ENSG00000006468	Null	ETV1
0.634667	7.59803	90.4045	1.94127e-21	2.35353e-19	18.6283	ENSG00000124507	ChIP-Seq KLF5AR Common peak	PACSIN1
2.05965	4.03575	89.8424	2.57912e-21	3.10386e-19	18.5081	ENSG00000213759	Null	UGT2B11
-2.16195	5.24119	89.1778	3.6087e-21	4.31121e-19	18.3654	ENSG00000133687	ChIP-Seq KLF5AR Common peak	TMTC1
-1.04503	5.15183	89.1417	3.67524e-21	4.35888e-19	18.3606	ENSG00000175745	Null	NR2F1
-2.24913	3.25664	89.0152	3.91793e-21	4.6133e-19	18.336	ENSG00000049246	Null	PER3
-1.38525	4.30842	88.6034	4.82457e-21	5.64027e-19	18.2487	ENSG00000074370	ChIP-Seq KLF5AR Common peak	ATP2A3
0.800314	5.9665	88.0377	6.42173e-21	7.45422e-19	18.1276	ENSG00000013288	ChIP-Seq KLF5AR Common peak	MAN2B2
-0.966163	5.59017	87.4022	8.8554e-21	1.02068e-18	17.9911	ENSG00000171223	ChIP-Seq KLF5AR Common peak	JUNB
1.61721	4.25084	86.6847	1.27278e-20	1.45676e-18	17.8366	ENSG00000179111	ChIP-Seq KLF5AR Common peak	HES7
1.02644	6.15154	86.4351	1.44399e-20	1.64123e-18	17.7848	ENSG00000198721	Null	ECI2
0.918703	6.91773	86.1545	1.66411e-20	1.87837e-18	17.7262	ENSG00000154124	ChIP-Seq KLF5AR Common peak	OTULIN
-1.59658	4.09091	85.5146	2.30003e-20	2.57839e-18	17.5887	ENSG00000131018	Null	SYNE1
1.32567	5.34811	85.4988	2.31843e-20	2.58134e-18	17.5882	ENSG00000171428	ChIP-Seq KLF5AR Common peak	NAT1
0.742663	8.6698	85.4805	2.34002e-20	2.58778e-18	17.5871	ENSG00000150093	Null	ITGB1
-0.971771	6.47716	85.0898	2.85119e-20	3.13191e-18	17.5042	ENSG00000050405	Null	LIMA1
-1.0767	5.29371	84.8445	3.22779e-20	3.52194e-18	17.4532	ENSG00000107821	ChIP-Seq KLF5AR Common peak	KAZALD1
8.86003	0.71551	84.2219	4.42234e-20	4.79341e-18	17.3194	ENSG00000188089	ChIP-Seq KLF5AR Common peak	PLA2G4E
0.901282	5.10704	84.1372	4.61602e-20	4.97042e-18	17.3036	ENSG00000110080	Null	ST3GAL4
1.63724	2.02521	84.0206	4.89642e-20	5.23789e-18	17.2808	ENSG00000163377	ChIP-Seq KLF5AR Common peak	FAM19A4
0.705396	6.60591	83.8976	5.21082e-20	5.53802e-18	17.2566	ENSG00000162729	ChIP-Seq KLF5AR Common peak	IGSF8
-1.26648	4.53408	83.7651	5.57199e-20	5.88366e-18	17.2304	ENSG00000198576	Null	ARC
-1.55562	6.95388	83.6653	5.86038e-20	6.14851e-18	17.2112	ENSG00000154639	ChIP-Seq KLF5AR Common peak	CXADR
3.72274	1.61541	83.1034	7.7873e-20	8.11814e-18	17.0905	ENSG00000232909	ChIP-Seq KLF5AR Common peak	RP3-510O8.4
0.844091	7.41083	82.5671	1.02145e-19	1.0581e-17	16.9755	ENSG00000171298	ChIP-Seq KLF5AR Common peak	GAA
-3.0231	2.4098	82.0816	1.30584e-19	1.3442e-17	16.8715	ENSG00000166407	Null	LMO1
0.70334	6.35601	81.8403	1.47536e-19	1.5092e-17	16.8213	ENSG00000105879	ChIP-Seq KLF5AR Common peak	CBLL1
0.873952	5.33068	81.6666	1.6109e-19	1.63761e-17	16.7858	ENSG00000141401	ChIP-Seq KLF5AR Common peak	IMPA2
-2.45669	2.3444	81.1408	2.1019e-19	2.12357e-17	16.6729	ENSG00000150687	Null	PRSS23
8.52006	-0.35101	81.066	2.18306e-19	2.19204e-17	16.6592	ENSG00000248517	ChIP-Seq KLF5AR Common peak	RP11-386B13.4
7.85724	1.97883	81.0412	2.21057e-19	2.20612e-17	16.6564	ENSG00000137809	Null	ITGA11
-1.46496	3.11437	80.8083	2.48716e-19	2.46712e-17	16.6078	ENSG00000154237	ChIP-Seq KLF5AR Common peak	LRRK1
1.0635	5.645	80.6295	2.72268e-19	2.68447e-17	16.5711	ENSG00000110721	Null	CHKA
2.1299	2.10429	80.1574	3.45739e-19	3.38845e-17	16.47	ENSG00000146281	ChIP-Seq KLF5AR Common peak	PM20D2
1.11056	4.59901	79.9815	3.77928e-19	3.68188e-17	16.4339	ENSG00000011478	ChIP-Seq KLF5AR Common peak	QPCTL
0.625529	8.90796	79.8368	4.06655e-19	3.93829e-17	16.4047	ENSG00000143537	ChIP-Seq KLF5AR Common peak	ADAM15
0.955443	5.6069	79.5066	4.80608e-19	4.62712e-17	16.3347	ENSG00000116574	Null	RHOU
0.912362	8.87545	79.0886	5.93867e-19	5.6841e-17	16.2453	ENSG00000156802	ChIP-Seq KLF5AR Common peak	ATAD2
1.31323	3.91603	78.7247	7.13981e-19	6.79403e-17	16.1679	ENSG00000113231	ChIP-Seq KLF5AR Common peak	PDE8B
-0.806101	7.17237	77.5331	1.30519e-18	1.2348e-16	15.9084	ENSG00000143578	Null	CREB3L4
-2.30796	0.48043	77.2828	1.48154e-18	1.39358e-16	15.8559	ENSG00000142973	ChIP-Seq KLF5AR Common peak	CYP4B1
-0.861687	5.02192	77.1838	1.55769e-18	1.45684e-16	15.8366	ENSG00000120594	Null	PLXDC2
3.48187	1.63004	77.1684	1.56988e-18	1.4599e-16	15.8357	ENSG00000196167	ChIP-Seq KLF5AR Common peak	COLCA1
-0.733978	6.7518	76.9529	1.75084e-18	1.61898e-16	15.7908	ENSG00000211455	Null	STK38L
-2.78271	2.02866	76.7373	1.9528e-18	1.79559e-16	15.7458	ENSG00000151468	Null	CCDC3
0.892191	4.74625	76.6872	2.00293e-18	1.83139e-16	15.7372	ENSG00000221968	Null	FADS3
0.808771	6.05581	76.5887	2.10538e-18	1.91437e-16	15.718	ENSG00000168118	ChIP-Seq KLF5AR Common peak	RAB4A
1.17882	7.06575	76.5601	2.13612e-18	1.9316e-16	15.7141	ENSG00000119900	ChIP-Seq KLF5AR Common peak	OGFRL1
1.36688	4.71242	76.5085	2.19266e-18	1.97183e-16	15.7051	ENSG00000197977	ChIP-Seq KLF5AR Common peak	ELOVL2
-1.104	4.96863	76.0805	2.72327e-18	2.43562e-16	15.6134	ENSG00000166750	Null	SLFN5
-3.36671	0.345424	75.9599	2.89485e-18	2.575e-16	15.5892	ENSG00000182938	Null	OTOP3
-1.19114	3.62549	75.8403	3.07564e-18	2.72103e-16	15.5653	ENSG00000120327	Null	PCDHB14
0.911662	7.47062	75.5049	3.64503e-18	3.1962e-16	15.4954	ENSG00000169738	Null	DCXR
-2.38554	5.26358	75.5012	3.65179e-18	3.1962e-16	15.4954	ENSG00000172201	Null	ID4
0.906921	5.17885	75.3316	3.97946e-18	3.46446e-16	15.4604	ENSG00000075643	Null	MOCOS
1.90467	2.44287	74.6625	5.58463e-18	4.83617e-16	15.3155	ENSG00000173825	ChIP-Seq KLF5AR Common peak	TIGD3
1.60021	4.22178	74.3685	6.48142e-18	5.58323e-16	15.2531	ENSG00000196208	ChIP-Seq KLF5AR Common peak	GREB1
1.0127	5.70949	74.1851	7.11247e-18	6.09475e-16	15.215	ENSG00000095209	Null	TMEM38B
1.70852	5.30013	73.4746	1.01938e-17	8.68973e-16	15.061	ENSG00000105649	Null	RAB3A
1.01018	5.39109	72.9332	1.34115e-17	1.13734e-15	14.9441	ENSG00000087301	ChIP-Seq KLF5AR Common peak	TXNDC16
-0.83577	6.38587	72.7159	1.49723e-17	1.26315e-15	14.8985	ENSG00000124145	Null	SDC4
-1.29349	3.71251	72.6291	1.56456e-17	1.31318e-15	14.8817	ENSG00000119699	Null	TGFB3
0.787686	5.78189	72.0154	2.13519e-17	1.783e-15	14.7488	ENSG00000166562	Null	SEC11C
1.06782	6.6253	71.9019	2.26161e-17	1.87897e-15	14.7261	ENSG00000120915	Null	EPHX2
-1.72002	4.4776	71.7421	2.45247e-17	2.02725e-15	14.6931	ENSG00000104081	Null	BMF
-0.837747	6.50053	71.2882	3.0868e-17	2.53878e-15	14.5954	ENSG00000108175	Null	ZMIZ1
-1.22767	4.23749	71.2694	3.11634e-17	2.55025e-15	14.5934	ENSG00000183779	Null	ZNF703
0.840209	5.84436	71.2017	3.22505e-17	2.62609e-15	14.5807	ENSG00000136111	Null	TBC1D4
-0.774468	5.98201	70.8689	3.81761e-17	3.09321e-15	14.5096	ENSG00000006327	Null	TNFRSF12A
1.317	4.20733	70.7522	4.05037e-17	3.26563e-15	14.486	ENSG00000162946	ChIP-Seq KLF5AR Common peak	DISC1
-0.911464	6.35382	69.9972	5.93892e-17	4.76482e-15	14.322	ENSG00000116741	ChIP-Seq KLF5AR Common peak	RGS2
1.01728	6.18994	69.8361	6.44421e-17	5.14499e-15	14.2886	ENSG00000100994	ChIP-Seq KLF5AR Common peak	PYGB
2.19339	4.14052	69.6553	7.06304e-17	5.61169e-15	14.2509	ENSG00000167183	ChIP-Seq KLF5AR Common peak	PRR15L
0.944645	5.71243	69.2921	8.49101e-17	6.71364e-15	14.173	ENSG00000083223	Null	ZCCHC6
0.830207	4.72061	69.0811	9.44943e-17	7.43552e-15	14.1287	ENSG00000149089	Null	APIP
-0.690207	6.72411	68.7314	1.12831e-16	8.83594e-15	14.0537	ENSG00000159842	Null	ABR
2.05572	4.47247	68.5255	1.25246e-16	9.76142e-15	14.0105	ENSG00000115594	ChIP-Seq KLF5AR Common peak	IL1R1
-0.62399	8.5503	68.4631	1.29273e-16	1.00276e-14	13.9988	ENSG00000052850	Null	ALX4
-1.00183	4.82861	68.2199	1.46244e-16	1.12905e-14	13.9473	ENSG00000126217	Null	MCF2L
-3.3577	0.5528	68.2072	1.4719e-16	1.13101e-14	13.9465	ENSG00000184672	Null	RALYL
0.781238	4.95547	68.013	1.62425e-16	1.24225e-14	13.9058	ENSG00000178607	Null	ERN1
2.9749	1.04251	67.7524	1.85369e-16	1.41113e-14	13.8504	ENSG00000156284	ChIP-Seq KLF5AR Common peak	CLDN8
-1.34105	3.40172	67.3969	2.21997e-16	1.68214e-14	13.7741	ENSG00000256043	Null	CTSO
-1.9217	3.09263	67.0658	2.62594e-16	1.98059e-14	13.7032	ENSG00000184347	Null	SLIT3
-1.72498	3.00268	66.487	3.52208e-16	2.64431e-14	13.5777	ENSG00000138670	Null	RASGEF1B
-1.87572	2.73992	65.8606	4.83982e-16	3.61705e-14	13.4416	ENSG00000162009	Null	SSTR5
-0.970734	4.04071	65.7423	5.13905e-16	3.82322e-14	13.4176	ENSG00000138172	Null	CALHM2
-1.39507	7.40036	64.1175	1.17217e-15	8.68095e-14	13.0614	ENSG00000136235	ChIP-Seq KLF5AR Common peak	GPNMB
-1.85537	5.87712	64.0846	1.1919e-15	8.78729e-14	13.0561	ENSG00000137501	Null	SYTL2
-0.685345	10.2804	63.7565	1.40786e-15	1.0333e-13	12.9858	ENSG00000110092	Null	CCND1
-3.76835	2.49512	63.7381	1.42112e-15	1.03837e-13	12.9836	ENSG00000107984	Null	DKK1
-1.58944	3.69634	63.1211	1.94378e-15	1.41395e-13	12.8496	ENSG00000146592	ChIP-Seq KLF5AR Common peak	CREB5
-0.748331	5.4772	63.0386	2.02697e-15	1.46794e-13	12.8333	ENSG00000117114	Null	ADGRL2
0.727056	5.84312	63.0178	2.04852e-15	1.47701e-13	12.8306	ENSG00000135070	Null	ISCA1
1.06168	4.39108	62.6508	2.4681e-15	1.77173e-13	12.7516	ENSG00000182957	Null	SPATA13
1.61977	3.01835	62.6109	2.51857e-15	1.80007e-13	12.7447	ENSG00000250802	ChIP-Seq KLF5AR Common peak	ZBED3-AS1
-1.16282	6.13956	62.5665	2.57594e-15	1.83306e-13	12.7368	ENSG00000164574	Null	GALNT10
-1.50269	3.64969	62.5043	2.65859e-15	1.88369e-13	12.725	ENSG00000154319	Null	FAM167A
-1.44261	3.75298	62.3898	2.81773e-15	1.98784e-13	12.7016	ENSG00000223573	Null	TINCR
0.902386	6.61823	62.3114	2.93216e-15	2.05969e-13	12.6862	ENSG00000111666	Null	CHPT1
0.91972	4.18424	62.0559	3.33845e-15	2.33506e-13	12.6317	ENSG00000123191	Null	ATP7B
1.18767	7.04766	61.9914	3.44953e-15	2.40249e-13	12.6193	ENSG00000172893	Null	DHCR7
-2.61719	0.601884	61.8946	3.62349e-15	2.51295e-13	12.5998	ENSG00000232977	Null	LINC00327
-1.33117	4.36188	61.5353	4.3488e-15	3.00324e-13	12.5224	ENSG00000136490	Null	LIMD2
-1.51959	6.01847	61.4019	4.65363e-15	3.20025e-13	12.4948	ENSG00000168453	ChIP-Seq KLF5AR Common peak	HR
-3.45342	0.618831	61.3259	4.83684e-15	3.31232e-13	12.4799	ENSG00000107165	Null	TYRP1
-3.32778	1.2641	61.2637	4.99209e-15	3.4044e-13	12.468	ENSG00000149972	Null	CNTN5
0.788139	5.51589	61.2412	5.04941e-15	3.4292e-13	12.4648	ENSG00000154114	ChIP-Seq KLF5AR Common peak	TBCEL
-3.29434	0.0883262	61.2248	5.09162e-15	3.44358e-13	12.463	ENSG00000170396	Null	ZNF804A
0.889558	5.38066	61.1872	5.1897e-15	3.49547e-13	12.4565	ENSG00000104643	Null	MTMR9
0.771056	6.44213	61.0176	5.65672e-15	3.79116e-13	12.4212	ENSG00000175115	ChIP-Seq KLF5AR Common peak	PACS1
0.891382	4.8543	61.0112	5.67505e-15	3.79116e-13	12.4212	ENSG00000156795	ChIP-Seq KLF5AR Common peak	WDYHV1
1.97503	3.67509	60.984	5.75408e-15	3.82834e-13	12.417	ENSG00000109906	ChIP-Seq KLF5AR Common peak	ZBTB16
-1.85024	4.03375	60.8926	6.02763e-15	3.9941e-13	12.3986	ENSG00000081277	ChIP-Seq KLF5AR Common peak	PKP1
3.86585	4.32996	60.8578	6.13487e-15	4.04876e-13	12.3927	ENSG00000111799	Null	COL12A1
2.07934	1.68273	60.8029	6.30864e-15	4.14673e-13	12.3823	ENSG00000172771	Null	EFCAB12
-0.924469	5.07966	60.7553	6.46285e-15	4.2311e-13	12.3735	ENSG00000131037	Null	EPS8L1
0.85964	5.38451	60.5704	7.09944e-15	4.62934e-13	12.3345	ENSG00000180694	Null	TMEM64
-1.10553	6.71182	60.1724	8.69015e-15	5.62305e-13	12.25	ENSG00000140564	ChIP-Seq KLF5AR Common peak	FURIN
1.31322	4.10347	60.172	8.69208e-15	5.62305e-13	12.25	ENSG00000120833	Null	SOCS2
0.665674	7.15938	59.9393	9.78305e-15	6.30391e-13	12.2004	ENSG00000104756	Null	KCTD9
0.5864	8.02087	59.9127	9.91574e-15	6.36435e-13	12.1962	ENSG00000087470	Null	DNM1L
0.579827	8.15086	59.4077	1.28167e-14	8.1942e-13	12.0865	ENSG00000184613	ChIP-Seq KLF5AR Common peak	NELL2
0.851381	7.01001	59.0365	1.54774e-14	9.85676e-13	12.0063	ENSG00000172943	Null	PHF8
-1.49702	4.33417	58.7302	1.80845e-14	1.14724e-12	11.9403	ENSG00000187634	Null	SAMD11
0.68467	5.82453	58.5197	2.0127e-14	1.27189e-12	11.8956	ENSG00000103429	ChIP-Seq KLF5AR Common peak	BFAR
-0.529848	6.56524	58.4102	2.12787e-14	1.33949e-12	11.8731	ENSG00000006282	Null	SPATA20
2.29341	3.87623	58.3683	2.17369e-14	1.3631e-12	11.8655	ENSG00000167749	ChIP-Seq KLF5AR Common peak	KLK4
-2.37069	1.18278	58.2824	2.27064e-14	1.41845e-12	11.8482	ENSG00000196542	ChIP-Seq KLF5AR Common peak	SPTSSB
0.917075	5.40704	58.2429	2.31677e-14	1.44177e-12	11.8411	ENSG00000221869	Null	CEBPD
2.98275	0.647371	58.202	2.36542e-14	1.46647e-12	11.8337	ENSG00000023445	ChIP-Seq KLF5AR Common peak	BIRC3
0.667212	5.82842	58.1625	2.41331e-14	1.49052e-12	11.8267	ENSG00000183943	Null	PRKX
-2.09511	3.05719	58.1499	2.42884e-14	1.49447e-12	11.8255	ENSG00000163694	Null	RBM47
0.705659	7.50294	57.7927	2.91245e-14	1.78532e-12	11.7483	ENSG00000166794	Null	PPIB
-1.07335	6.08597	57.7793	2.93232e-14	1.7908e-12	11.747	ENSG00000197077	ChIP-Seq KLF5AR Common peak	KIAA1671
-0.779932	5.87038	57.642	3.14444e-14	1.9132e-12	11.7182	ENSG00000116729	Null	WLS
1.1553	3.75312	57.5519	3.29179e-14	1.99543e-12	11.7	ENSG00000179598	Null	PLD6
2.52807	1.39015	57.2753	3.78893e-14	2.28832e-12	11.6405	ENSG00000075886	Null	TUBA3D
0.704835	5.44683	57.2474	3.84299e-14	2.31243e-12	11.6359	ENSG00000177732	Null	SOX12
5.38811	-1.08091	56.5381	5.51208e-14	3.30462e-12	11.4809	ENSG00000173262	ChIP-Seq KLF5AR Common peak	SLC2A14
-0.853975	6.87269	56.4313	5.81967e-14	3.4763e-12	11.4589	ENSG00000085552	ChIP-Seq KLF5AR Common peak	IGSF9
-1.1895	4.59737	56.3718	5.99835e-14	3.57e-12	11.4473	ENSG00000099812	Null	MISP
-0.917323	4.15512	56.2248	6.46413e-14	3.83328e-12	11.4164	ENSG00000139910	Null	NOVA1
0.615664	6.8474	56.0788	6.96222e-14	4.11374e-12	11.3858	ENSG00000143314	Null	MRPL24
0.874666	5.85158	55.3248	1.02173e-13	6.01533e-12	11.2207	ENSG00000128228	Null	SDF2L1
-1.76037	1.45956	55.1426	1.12097e-13	6.57596e-12	11.182	ENSG00000115841	Null	RMDN2
0.914102	5.47416	54.9759	1.22017e-13	7.13233e-12	11.1468	ENSG00000136478	ChIP-Seq KLF5AR Common peak	TEX2
8.69452	0.723676	54.9203	1.25519e-13	7.31091e-12	11.136	ENSG00000066032	Null	CTNNA2
2.42933	1.62699	54.8757	1.28396e-13	7.45199e-12	11.1277	ENSG00000124713	ChIP-Seq KLF5AR Common peak	GNMT
-1.51639	5.79167	54.7255	1.38594e-13	8.01543e-12	11.0961	ENSG00000152518	ChIP-Seq KLF5AR Common peak	ZFP36L2
1.07329	5.76518	54.634	1.45198e-13	8.3678e-12	11.0774	ENSG00000144485	Null	HES6
-1.39327	3.00142	54.5769	1.49479e-13	8.58428e-12	11.0663	ENSG00000080224	ChIP-Seq KLF5AR Common peak	EPHA6
-1.39922	4.1523	54.4619	1.58488e-13	9.06982e-12	11.0424	ENSG00000132326	Null	PER2
1.93565	1.54744	54.4364	1.60564e-13	9.15662e-12	11.0383	ENSG00000226015	Null	CCT8P1
-1.57605	3.9581	54.3745	1.65702e-13	9.41679e-12	11.0261	ENSG00000108375	Null	RNF43
1.10428	7.2973	54.3478	1.67969e-13	9.51262e-12	11.0217	ENSG00000143878	ChIP-Seq KLF5AR Common peak	RHOB
0.837985	6.55603	54.2746	1.74338e-13	9.83926e-12	11.007	ENSG00000131791	Null	PRKAB2
-1.59476	2.36184	54.26	1.75642e-13	9.87883e-12	11.0053	ENSG00000198846	Null	TOX
3.47547	1.46835	54.1693	1.8394e-13	1.03101e-11	10.9867	ENSG00000109956	Null	B3GAT1
3.10728	1.25702	53.9171	2.09126e-13	1.16818e-11	10.9325	ENSG00000164675	ChIP-Seq KLF5AR Common peak	IQUB
-1.26986	3.3412	53.7593	2.26614e-13	1.26156e-11	10.8991	ENSG00000114541	Null	FRMD4B
0.891664	5.44675	53.5901	2.47006e-13	1.36819e-11	10.8639	ENSG00000153132	Null	CLGN
-1.35102	5.55607	53.5866	2.4744e-13	1.36819e-11	10.8639	ENSG00000187244	Null	BCAM
3.44052	1.17975	53.5109	2.57168e-13	1.4172e-11	10.8486	ENSG00000137270	ChIP-Seq KLF5AR Common peak	GCM1
-0.907087	6.57705	53.4126	2.70357e-13	1.48488e-11	10.8283	ENSG00000159166	Null	LAD1
-0.55608	6.85311	53.1809	3.04207e-13	1.65959e-11	10.78	ENSG00000203499	ChIP-Seq KLF5AR Common peak	FAM83H-AS1
0.816187	6.83438	53.18	3.04342e-13	1.65959e-11	10.78	ENSG00000074842	Null	MYDGF
2.21086	1.78243	53.1744	3.05209e-13	1.65959e-11	10.78	ENSG00000257681	Null	RP11-341G23.4
-3.48008	0.230083	53.0414	3.26598e-13	1.77001e-11	10.752	ENSG00000174156	Null	GSTA3
1.95695	4.88556	52.8915	3.52491e-13	1.90404e-11	10.7203	ENSG00000137857	ChIP-Seq KLF5AR Common peak	DUOX1
0.592024	8.28467	52.8491	3.60177e-13	1.93915e-11	10.7124	ENSG00000197157	Null	SND1
0.539089	7.89418	52.7534	3.78163e-13	2.02931e-11	10.6927	ENSG00000153395	ChIP-Seq KLF5AR Common peak	LPCAT1
0.607147	7.39466	52.7433	3.80115e-13	2.03312e-11	10.6918	ENSG00000112096	Null	SOD2
0.720899	6.57972	52.7182	3.85015e-13	2.05262e-11	10.6877	ENSG00000120963	Null	ZNF706
0.902158	4.60203	52.3968	4.5346e-13	2.40967e-11	10.618	ENSG00000074211	Null	PPP2R2C
0.685952	7.28464	52.3669	4.60416e-13	2.43871e-11	10.6128	ENSG00000102804	Null	TSC22D1
1.25477	3.71085	52.2691	4.83933e-13	2.55501e-11	10.5926	ENSG00000164647	Null	STEAP1
-1.23181	5.60184	52.2611	4.85903e-13	2.55716e-11	10.5922	ENSG00000151690	Null	MFSD6
-1.18734	7.02547	51.864	5.94801e-13	3.12023e-11	10.5058	ENSG00000123104	ChIP-Seq KLF5AR Common peak	ITPR2
0.648009	6.86452	51.8309	6.04937e-13	3.16326e-11	10.4999	ENSG00000023318	Null	ERP44
-1.08026	5.48244	51.6939	6.48629e-13	3.38092e-11	10.471	ENSG00000125945	Null	ZNF436
-0.607206	6.93539	51.6282	6.70697e-13	3.48486e-11	10.4578	ENSG00000155066	Null	PROM2
0.811478	4.46593	51.3959	7.54964e-13	3.91028e-11	10.4078	ENSG00000189077	Null	TMEM120A
-1.30584	3.93309	51.0221	9.13332e-13	4.71562e-11	10.3265	ENSG00000188959	Null	C9orf152
-1.30416	4.0753	50.7358	1.05674e-12	5.43888e-11	10.2645	ENSG00000163545	Null	NUAK2
-3.18842	0.499074	50.6846	1.08468e-12	5.5652e-11	10.2545	ENSG00000112175	Null	BMP5
-0.96038	5.87191	50.4802	1.20372e-12	6.15663e-11	10.2107	ENSG00000165272	Null	AQP3
-4.25293	0.8606	50.4073	1.24929e-12	6.36982e-11	10.1959	ENSG00000173702	Null	MUC13
-1.34053	3.34372	50.3616	1.27871e-12	6.49959e-11	10.1871	ENSG00000165895	Null	ARHGAP42
-2.56124	-0.128012	50.3269	1.30156e-12	6.59523e-11	10.1808	ENSG00000127325	Null	BEST3
-1.88487	1.96305	50.0606	1.49068e-12	7.53022e-11	10.1232	ENSG00000152527	ChIP-Seq KLF5AR Common peak	PLEKHH2
-0.70091	4.78151	49.9987	1.5385e-12	7.74786e-11	10.1108	ENSG00000173517	Null	PEAK1
-2.34467	1.46824	49.8391	1.66888e-12	8.37869e-11	10.0768	ENSG00000189184	Null	PCDH18
-0.62339	6.20093	49.6998	1.79162e-12	8.9674e-11	10.0473	ENSG00000144579	ChIP-Seq KLF5AR Common peak	CTDSP1
-1.03729	4.41759	49.5891	1.8956e-12	9.45893e-11	10.0242	ENSG00000213949	Null	ITGA1
0.642121	6.41095	49.4154	2.07114e-12	1.03035e-10	9.98702	ENSG00000136868	Null	SLC31A1
-0.821452	5.72104	49.3665	2.12343e-12	1.05316e-10	9.97751	ENSG00000137642	Null	SORL1
-1.91123	1.6938	49.2872	2.21099e-12	1.09327e-10	9.96127	ENSG00000139318	Null	DUSP6
-1.15449	5.91399	49.088	2.44729e-12	1.20647e-10	9.91848	ENSG00000152926	Null	ZNF117
-1.53953	4.22771	48.9964	2.56428e-12	1.25702e-10	9.90066	ENSG00000154654	Null	NCAM2
0.845481	4.71868	48.9957	2.56519e-12	1.25702e-10	9.90066	ENSG00000141449	ChIP-Seq KLF5AR Common peak	GREB1L
-2.41435	5.44766	48.6455	3.06667e-12	1.49827e-10	9.82441	ENSG00000127863	Null	TNFRSF19
-2.42675	3.09394	48.6108	3.1214e-12	1.52047e-10	9.81802	ENSG00000135298	Null	ADGRB3
0.659644	6.20933	48.565	3.19519e-12	1.5518e-10	9.80916	ENSG00000143158	Null	MPC2
0.769088	5.02884	48.4775	3.34107e-12	1.61785e-10	9.79106	ENSG00000079691	ChIP-Seq KLF5AR Common peak	CARMIL1
1.81349	2.33256	48.4474	3.39273e-12	1.6376e-10	9.78579	ENSG00000155657	Null	TTN
-0.886801	7.12554	48.4421	3.40187e-12	1.6376e-10	9.78579	ENSG00000189143	ChIP-Seq KLF5AR Common peak	CLDN4
-0.565794	6.23183	48.4186	3.44281e-12	1.65245e-10	9.78187	ENSG00000196189	ChIP-Seq KLF5AR Common peak	SEMA4A
-0.603634	5.44754	47.9797	4.30651e-12	2.06095e-10	9.68593	ENSG00000174292	Null	TNK1
8.30622	0.105922	47.9666	4.33537e-12	2.06872e-10	9.6843	ENSG00000122787	Null	AKR1D1
-3.12602	-1.23656	47.7335	4.88273e-12	2.32313e-10	9.63393	ENSG00000198758	Null	EPS8L3
-0.629694	5.95967	47.7046	4.95523e-12	2.35079e-10	9.62879	ENSG00000140332	Null	TLE3
-0.830089	5.43406	47.6966	4.97565e-12	2.35365e-10	9.62826	ENSG00000150938	Null	CRIM1
0.529135	7.45609	47.6734	5.03477e-12	2.36818e-10	9.62558	ENSG00000124783	Null	SSR1
0.889057	4.4958	47.6732	5.0353e-12	2.36818e-10	9.62558	ENSG00000164291	ChIP-Seq KLF5AR Common peak	ARSK
0.648883	5.67072	47.5358	5.40096e-12	2.53288e-10	9.59639	ENSG00000197586	ChIP-Seq KLF5AR Common peak	ENTPD6
0.814863	4.64036	47.3412	5.96457e-12	2.7892e-10	9.55452	ENSG00000081320	Null	STK17B
0.9752	7.5064	47.1987	6.41426e-12	2.99095e-10	9.52419	ENSG00000169213	ChIP-Seq KLF5AR Common peak	RAB3B
4.40438	0.10863	47.1895	6.44448e-12	2.9965e-10	9.52339	ENSG00000152086	Null	TUBA3E
0.541875	8.50157	47.1311	6.63929e-12	3.07834e-10	9.51168	ENSG00000136240	Null	KDELR2
0.51229	7.39739	47.0379	6.9626e-12	3.21912e-10	9.49226	ENSG00000120889	ChIP-Seq KLF5AR Common peak	TNFRSF10B
-0.984679	4.455	46.9759	7.18655e-12	3.3133e-10	9.47974	ENSG00000189171	Null	S100A13
0.686465	6.72325	46.8779	7.555e-12	3.47339e-10	9.45925	ENSG00000198612	Null	COPS8
-1.39904	4.76633	46.709	8.23496e-12	3.77539e-10	9.42304	ENSG00000111077	Null	TNS2
-0.751729	6.01238	46.6481	8.49512e-12	3.88379e-10	9.41074	ENSG00000090020	Null	SLC9A1
-1.15392	5.42078	46.5921	8.74117e-12	3.98514e-10	9.39956	ENSG00000170899	Null	GSTA4
-0.540514	6.34617	46.5051	9.13798e-12	4.15448e-10	9.38148	ENSG00000167535	Null	CACNB3
-1.12077	5.59897	46.4218	9.53491e-12	4.31712e-10	9.36481	ENSG00000138119	Null	MYOF
1.13792	4.23799	46.419	9.54847e-12	4.31712e-10	9.36481	ENSG00000163644	Null	PPM1K
0.432237	8.37969	46.4023	9.63019e-12	4.34208e-10	9.3623	ENSG00000090861	Null	AARS
-0.602121	8.2775	46.3074	1.01084e-11	4.54094e-10	9.34285	ENSG00000111057	Null	KRT18
0.860203	5.14302	46.3038	1.01267e-11	4.54094e-10	9.34285	ENSG00000164182	ChIP-Seq KLF5AR Common peak	NDUFAF2
0.72417	6.03527	46.2564	1.03746e-11	4.63939e-10	9.33354	ENSG00000109445	Null	ZNF330
-0.7689	5.11429	46.2455	1.04324e-11	4.65252e-10	9.33231	ENSG00000166387	ChIP-Seq KLF5AR Common peak	PPFIBP2
0.874098	4.43931	46.208	1.06343e-11	4.72965e-10	9.32517	ENSG00000153208	ChIP-Seq KLF5AR Common peak	MERTK
-1.8336	6.5518	46.151	1.09483e-11	4.85613e-10	9.31371	ENSG00000125968	ChIP-Seq KLF5AR Common peak	ID1
-1.95883	1.8502	46.1142	1.11559e-11	4.93481e-10	9.30673	ENSG00000164796	ChIP-Seq KLF5AR Common peak	CSMD3
0.512912	6.43165	46.0989	1.12434e-11	4.96011e-10	9.30451	ENSG00000125648	Null	SLC25A23
-0.894122	4.14131	46.0551	1.14973e-11	5.05852e-10	9.29598	ENSG00000101871	Null	MID1
-0.7963	7.50953	46.011	1.17594e-11	5.15993e-10	9.28736	ENSG00000112378	Null	PERP
-3.53288	-0.0117829	45.9086	1.23903e-11	5.42223e-10	9.26582	ENSG00000185008	ChIP-Seq KLF5AR Common peak	ROBO2
-1.41064	2.41728	45.8815	1.25628e-11	5.48305e-10	9.26098	ENSG00000204262	Null	COL5A2
1.95331	2.53431	45.7334	1.35494e-11	5.89796e-10	9.2293	ENSG00000107099	Null	DOCK8
0.684828	6.37114	45.6787	1.3933e-11	6.04885e-10	9.21833	ENSG00000106803	Null	SEC61B
-0.963978	3.64024	45.6362	1.42385e-11	6.16511e-10	9.21006	ENSG00000162105	ChIP-Seq KLF5AR Common peak	SHANK2
-0.82327	5.29592	45.5075	1.52057e-11	6.55322e-10	9.18355	ENSG00000109689	Null	STIM2
0.564878	5.84639	45.5063	1.52149e-11	6.55322e-10	9.18355	ENSG00000173226	Null	IQCB1
-1.48939	2.65595	45.4662	1.55293e-11	6.67108e-10	9.1758	ENSG00000064270	Null	ATP2C2
-1.28092	4.38828	45.4567	1.56048e-11	6.68594e-10	9.17484	ENSG00000038427	Null	VCAN
-0.795463	6.22556	45.3981	1.60794e-11	6.87132e-10	9.16296	ENSG00000125124	ChIP-Seq KLF5AR Common peak	BBS2
1.65526	2.86193	45.3554	1.64332e-11	6.99705e-10	9.15509	ENSG00000145088	Null	EAF2
-0.982226	6.33624	45.3498	1.64806e-11	6.99705e-10	9.15509	ENSG00000064651	Null	SLC12A2
0.894329	4.73414	45.3473	1.65019e-11	6.99705e-10	9.15509	ENSG00000197296	Null	FITM2
-0.718694	6.12216	45.169	1.80742e-11	7.64392e-10	9.11668	ENSG00000100711	ChIP-Seq KLF5AR Common peak	ZFYVE21
0.892831	3.90708	45.0023	1.96803e-11	8.30174e-10	9.08083	ENSG00000163686	Null	ABHD6
-1.97262	2.48694	44.9837	1.98679e-11	8.35935e-10	9.07783	ENSG00000074527	Null	NTN4
0.862545	5.01305	44.957	2.01405e-11	8.45231e-10	9.07302	ENSG00000152503	Null	TRIM36
-0.645096	6.73456	44.937	2.0348e-11	8.51755e-10	9.06969	ENSG00000175793	Null	SFN
-0.646945	4.74121	44.8538	2.12304e-11	8.86422e-10	9.05236	ENSG00000143772	Null	ITPKB
-0.748196	6.58428	44.8395	2.13865e-11	8.9067e-10	9.05028	ENSG00000182809	ChIP-Seq KLF5AR Common peak	CRIP2
0.501549	6.91726	44.8272	2.15216e-11	8.94019e-10	9.04865	ENSG00000119280	Null	C1orf198
-1.71952	3.63314	44.7864	2.19747e-11	9.1053e-10	9.04071	ENSG00000132470	ChIP-Seq KLF5AR Common peak	ITGB4
-1.21011	2.75708	44.7508	2.23779e-11	9.24896e-10	9.03391	ENSG00000180801	Null	ARSJ
0.748226	5.33004	44.5628	2.46331e-11	1.01345e-09	8.9942	ENSG00000033800	ChIP-Seq KLF5AR Common peak	PIAS1
1.45601	4.90002	44.5619	2.46443e-11	1.01345e-09	8.9942	ENSG00000109762	ChIP-Seq KLF5AR Common peak	SNX25
-1.69572	2.17064	44.3684	2.72036e-11	1.11589e-09	8.95238	ENSG00000153714	Null	LURAP1L
1.16282	6.15044	44.2652	2.86764e-11	1.17337e-09	8.93057	ENSG00000185697	ChIP-Seq KLF5AR Common peak	MYBL1
-1.94421	6.33219	44.2598	2.87556e-11	1.17367e-09	8.93045	ENSG00000171617	Null	ENC1
-0.763613	4.14952	44.1202	3.08822e-11	1.25734e-09	8.90055	ENSG00000115423	Null	DNAH6
-2.32816	1.44473	43.9878	3.30425e-11	1.34195e-09	8.87226	ENSG00000164418	Null	GRIK2
-3.10963	-0.654389	43.9546	3.36077e-11	1.36153e-09	8.86597	ENSG00000215386	Null	MIR99AHG
-0.763949	4.6902	43.9003	3.45544e-11	1.39642e-09	8.85498	ENSG00000049323	Null	LTBP1
0.858029	6.17501	43.7256	3.77798e-11	1.52301e-09	8.8173	ENSG00000164251	Null	F2RL1
-1.21611	3.25149	43.6748	3.8774e-11	1.55925e-09	8.80708	ENSG00000188158	Null	NHS
-0.837048	4.81087	43.6058	4.01639e-11	1.61118e-09	8.79285	ENSG00000184349	Null	EFNA5
-0.726354	6.31327	43.5501	4.13244e-11	1.65368e-09	8.78155	ENSG00000165138	Null	ANKS6
0.990289	7.10837	43.5197	4.19715e-11	1.67548e-09	8.77586	ENSG00000182158	Null	CREB3L2
-0.77378	4.7282	43.4777	4.28808e-11	1.70762e-09	8.76761	ENSG00000167074	ChIP-Seq KLF5AR Common peak	TEF
-1.11833	4.68162	43.4473	4.35539e-11	1.73021e-09	8.7619	ENSG00000162817	Null	C1orf115
0.534832	10.2543	43.4265	4.40186e-11	1.74444e-09	8.75834	ENSG00000100644	Null	HIF1A
-1.96253	3.43955	43.3962	4.47049e-11	1.76736e-09	8.75268	ENSG00000064195	Null	DLX3
-3.22493	-0.650548	43.3349	4.61288e-11	1.81925e-09	8.74011	ENSG00000153294	Null	ADGRF4
0.69774	9.74813	43.2852	4.73161e-11	1.86112e-09	8.73023	ENSG00000242265	ChIP-Seq KLF5AR Common peak	PEG10
-0.60947	5.79725	43.281	4.74177e-11	1.86112e-09	8.73023	ENSG00000163932	ChIP-Seq KLF5AR Common peak	PRKCD
2.175	1.59551	43.2758	4.75438e-11	1.8616e-09	8.73011	ENSG00000198959	Null	TGM2
0.602555	6.92363	43.0983	5.20586e-11	2.03352e-09	8.69175	ENSG00000108091	Null	CCDC6
-0.825081	6.57754	43.0108	5.44378e-11	2.12139e-09	8.67338	ENSG00000142765	ChIP-Seq KLF5AR Common peak	SYTL1
-1.24755	7.43328	42.9806	5.52853e-11	2.1493e-09	8.6677	ENSG00000117461	ChIP-Seq KLF5AR Common peak	PIK3R3
0.9654	6.26589	42.8586	5.88441e-11	2.28223e-09	8.64164	ENSG00000052802	Null	MSMO1
1.43751	10.253	42.7621	6.18196e-11	2.3894e-09	8.62171	ENSG00000169710	ChIP-Seq KLF5AR Common peak	FASN
-1.71771	1.6944	42.7595	6.18994e-11	2.3894e-09	8.62171	ENSG00000147041	Null	SYTL5
0.914329	5.00196	42.7188	6.32033e-11	2.434e-09	8.61368	ENSG00000113594	Null	LIFR
-2.27676	0.932949	42.6098	6.68228e-11	2.56735e-09	8.59052	ENSG00000111846	Null	GCNT2
-0.408886	9.62236	42.6048	6.69934e-11	2.56787e-09	8.59043	ENSG00000044115	ChIP-Seq KLF5AR Common peak	CTNNA1
0.634949	6.43846	42.5869	6.76116e-11	2.58551e-09	8.58745	ENSG00000068120	Null	COASY
2.142	0.953306	42.5711	6.81595e-11	2.60039e-09	8.58496	ENSG00000249956	Null	UGT2B24P
3.27106	0.555336	42.5038	7.05455e-11	2.68516e-09	8.57103	ENSG00000215187	Null	FAM166B
4.13528	-0.00728643	42.4929	7.09379e-11	2.69383e-09	8.56963	ENSG00000260186	ChIP-Seq KLF5AR Common peak	RP11-481J2.2
-1.88268	2.04311	42.4865	7.11709e-11	2.69642e-09	8.56921	ENSG00000014257	Null	ACPP
0.490909	6.47838	42.4689	7.18135e-11	2.71448e-09	8.56631	ENSG00000121073	Null	SLC35B1
-0.534035	8.3477	42.4257	7.34204e-11	2.76883e-09	8.5577	ENSG00000204580	ChIP-Seq KLF5AR Common peak	DDR1
0.49408	6.3773	42.4127	7.39083e-11	2.78082e-09	8.55583	ENSG00000066855	Null	MTFR1
1.94188	3.03319	42.407	7.4123e-11	2.7825e-09	8.55556	ENSG00000163406	Null	SLC15A2
0.492584	6.74012	42.2867	7.88272e-11	2.95232e-09	8.52984	ENSG00000138279	Null	ANXA7
-0.616268	4.83694	42.2763	7.92489e-11	2.96134e-09	8.52851	ENSG00000134504	ChIP-Seq KLF5AR Common peak	KCTD1
-0.690547	6.27241	42.203	8.22724e-11	3.06732e-09	8.51324	ENSG00000133056	ChIP-Seq KLF5AR Common peak	PIK3C2B
0.819266	6.84603	42.103	8.65903e-11	3.22096e-09	8.49201	ENSG00000103034	ChIP-Seq KLF5AR Common peak	NDRG4
-0.639703	8.75051	41.9332	9.44443e-11	3.50515e-09	8.45529	ENSG00000160789	ChIP-Seq KLF5AR Common peak	LMNA
1.18681	3.26076	41.8879	9.66579e-11	3.57665e-09	8.44652	ENSG00000185442	ChIP-Seq KLF5AR Common peak	FAM174B
-0.838257	4.00695	41.8849	9.6808e-11	3.57665e-09	8.44652	ENSG00000116016	Null	EPAS1
-1.02238	7.88951	41.8513	9.84837e-11	3.63037e-09	8.44005	ENSG00000117318	ChIP-Seq KLF5AR Common peak	ID3
3.77245	-0.443567	41.8115	1.0051e-10	3.69674e-09	8.43218	ENSG00000127472	ChIP-Seq KLF5AR Common peak	PLA2G5
-1.15875	3.00623	41.7339	1.04581e-10	3.83785e-09	8.41591	ENSG00000184304	ChIP-Seq KLF5AR Common peak	PRKD1
1.98553	1.37288	41.6058	1.11662e-10	4.08855e-09	8.38843	ENSG00000174562	Null	KLK15
-1.52124	1.68101	41.594	1.12338e-10	4.10411e-09	8.38678	ENSG00000079337	ChIP-Seq KLF5AR Common peak	RAPGEF3
0.561442	6.81728	41.5815	1.1306e-10	4.12126e-09	8.38497	ENSG00000114902	Null	SPCS1
0.827843	5.78592	41.5543	1.1464e-10	4.16959e-09	8.37991	ENSG00000164048	ChIP-Seq KLF5AR Common peak	ZNF589
0.782105	4.66334	41.5081	1.17382e-10	4.25986e-09	8.3706	ENSG00000065057	ChIP-Seq KLF5AR Common peak	NTHL1
-3.26223	0.639521	41.4208	1.22745e-10	4.44463e-09	8.35216	ENSG00000230910	Null	RP3-525N10.2
-2.58032	0.648163	41.3972	1.24237e-10	4.4887e-09	8.34788	ENSG00000188958	Null	UTS2B
-0.860476	6.12147	41.3897	1.24711e-10	4.4959e-09	8.34718	ENSG00000198435	ChIP-Seq KLF5AR Common peak	NRARP
-0.555625	6.55854	41.379	1.25395e-10	4.51064e-09	8.34576	ENSG00000147044	Null	CASK
-1.2399	4.30946	41.3185	1.29339e-10	4.64229e-09	8.33327	ENSG00000148120	ChIP-Seq KLF5AR Common peak	C9orf3
0.518954	7.08691	41.2703	1.32567e-10	4.74776e-09	8.32351	ENSG00000183010	Null	PYCR1
-0.52362	6.79419	41.1212	1.43076e-10	5.11293e-09	8.29133	ENSG00000082458	Null	DLG3
0.702933	4.97235	40.9571	1.5561e-10	5.54872e-09	8.25581	ENSG00000131697	ChIP-Seq KLF5AR Common peak	NPHP4
0.627964	9.40925	40.7748	1.70824e-10	6.078e-09	8.21624	ENSG00000164032	Null	H2AFZ
-0.917821	4.36425	40.6212	1.84791e-10	6.56067e-09	8.18305	ENSG00000118898	Null	PPL
-0.816958	5.22428	40.4604	2.00637e-10	7.10786e-09	8.14826	ENSG00000152104	Null	PTPN14
-1.15816	3.53677	40.2991	2.17904e-10	7.69201e-09	8.11396	ENSG00000214944	Null	ARHGEF28
0.951744	4.7683	40.2977	2.18066e-10	7.69201e-09	8.11396	ENSG00000144355	Null	DLX1
-1.22781	2.97131	40.1434	2.35983e-10	8.29158e-09	8.08136	ENSG00000176809	Null	LRRC37A3
0.547747	6.95951	40.1427	2.36077e-10	8.29158e-09	8.08136	ENSG00000100266	ChIP-Seq KLF5AR Common peak	PACSIN2
-1.25896	2.98147	39.986	2.55796e-10	8.9649e-09	8.04745	ENSG00000235109	Null	ZSCAN31
-1.48409	2.55399	39.9276	2.63551e-10	9.21696e-09	8.03541	ENSG00000145632	Null	PLK2
-0.580566	6.52845	39.8848	2.6939e-10	9.40109e-09	8.02682	ENSG00000171219	Null	CDC42BPG
-1.41748	2.62004	39.8237	2.77951e-10	9.67921e-09	8.01416	ENSG00000164749	Null	HNF4G
-0.633312	6.73646	39.8136	2.79397e-10	9.7089e-09	8.01283	ENSG00000187605	Null	TET3
-0.814858	6.19951	39.803	2.80907e-10	9.7407e-09	8.01141	ENSG00000168769	ChIP-Seq KLF5AR Common peak	TET2
0.627568	5.37217	39.7562	2.8773e-10	9.94627e-09	8.00234	ENSG00000136870	Null	ZNF189
-0.562179	5.45002	39.754	2.88051e-10	9.94627e-09	8.00234	ENSG00000167306	Null	MYO5B
-1.22919	4.91155	39.621	3.0835e-10	1.06248e-08	7.97368	ENSG00000129422	Null	MTUS1
-0.660333	5.33706	39.5204	3.24657e-10	1.11631e-08	7.95221	ENSG00000110723	Null	EXPH5
0.572747	6.31716	39.3691	3.50807e-10	1.2037e-08	7.91948	ENSG00000082212	Null	ME2
-1.1191	5.61835	39.3007	3.63315e-10	1.24401e-08	7.90518	ENSG00000196878	Null	LAMB3
-1.10049	2.84173	39.2591	3.71135e-10	1.26814e-08	7.89683	ENSG00000258311	ChIP-Seq KLF5AR Common peak	RP11-644F5.10
-1.70922	2.31636	39.2004	3.82458e-10	1.3041e-08	7.88469	ENSG00000136383	Null	ALPK3
0.735356	4.69235	39.1645	3.89564e-10	1.32557e-08	7.8776	ENSG00000172840	Null	PDP2
-1.00957	3.43689	39.1506	3.92352e-10	1.33229e-08	7.8754	ENSG00000112559	Null	MDFI
-1.50312	4.0239	39.1336	3.95769e-10	1.34111e-08	7.87254	ENSG00000130653	Null	PNPLA7
0.832719	6.61302	39.1177	3.99002e-10	1.34927e-08	7.8699	ENSG00000113645	ChIP-Seq KLF5AR Common peak	WWC1
0.541259	8.79009	39.1122	4.00129e-10	1.35029e-08	7.86957	ENSG00000086598	Null	TMED2
-2.73921	-0.393117	39.1048	4.01663e-10	1.35268e-08	7.86881	ENSG00000224259	ChIP-Seq KLF5AR Common peak	LINC01133
3.09893	0.0416544	38.9613	4.323e-10	1.45286e-08	7.83777	ENSG00000087495	ChIP-Seq KLF5AR Common peak	PHACTR3
-0.583141	5.87686	38.8872	4.49026e-10	1.50598e-08	7.82218	ENSG00000136848	Null	DAB2IP
1.93403	3.03405	38.8262	4.63269e-10	1.55058e-08	7.80951	ENSG00000237686	Null	RP5-1120P11.1
-0.610861	7.13242	38.6483	5.07464e-10	1.69503e-08	7.77082	ENSG00000128641	Null	MYO1B
-0.448582	7.22984	38.5997	5.2027e-10	1.73427e-08	7.76088	ENSG00000166224	Null	SGPL1
-0.856412	4.53893	38.5359	5.37568e-10	1.78829e-08	7.74756	ENSG00000213892	ChIP-Seq KLF5AR Common peak	CEACAM16
-0.50983	6.13498	38.3338	5.96202e-10	1.97932e-08	7.70348	ENSG00000174718	Null	KIAA1551
-1.60279	2.85787	38.3267	5.98397e-10	1.98259e-08	7.70277	ENSG00000106258	Null	CYP3A5
0.650104	6.80714	38.2482	6.22938e-10	2.05972e-08	7.68619	ENSG00000174953	Null	DHX36
-1.29939	3.18632	38.1857	6.43223e-10	2.12251e-08	7.67315	ENSG00000186088	Null	GSAP
-0.745093	6.50282	37.979	7.1512e-10	2.355e-08	7.62801	ENSG00000130940	ChIP-Seq KLF5AR Common peak	CASZ1
-0.809413	4.35762	37.7516	8.03497e-10	2.64073e-08	7.57828	ENSG00000172379	Null	ARNT2
1.1386	6.91466	37.6482	8.47258e-10	2.77897e-08	7.55612	ENSG00000171388	Null	APLN
-1.76558	1.45997	37.597	8.69794e-10	2.84718e-08	7.54558	ENSG00000176153	Null	GPX2
-1.01199	3.9599	37.5581	8.87297e-10	2.89868e-08	7.5378	ENSG00000162078	Null	ZG16B
-0.651991	5.95309	37.4944	9.16741e-10	2.98506e-08	7.52505	ENSG00000163879	Null	DNALI1
-0.961771	5.51156	37.4931	9.17386e-10	2.98506e-08	7.52505	ENSG00000058668	Null	ATP2B4
-0.80732	6.97665	37.3074	1.009e-09	3.27664e-08	7.48457	ENSG00000110400	Null	NECTIN1
0.503497	5.84806	37.2512	1.03851e-09	3.36579e-08	7.47291	ENSG00000148985	ChIP-Seq KLF5AR Common peak	PGAP2
2.329	1.34575	37.2352	1.04708e-09	3.38687e-08	7.4702	ENSG00000136011	Null	STAB2
-0.803318	5.71981	37.1023	1.12094e-09	3.61862e-08	7.44146	ENSG00000159184	Null	HOXB13
2.09268	0.436998	36.9835	1.19134e-09	3.83831e-08	7.41586	ENSG00000043591	Null	ADRB1
0.898751	4.31557	36.9562	1.2081e-09	3.87847e-08	7.41134	ENSG00000172175	Null	MALT1
-0.556183	5.6552	36.9555	1.20854e-09	3.87847e-08	7.41134	ENSG00000006704	ChIP-Seq KLF5AR Common peak	GTF2IRD1
-0.714998	4.58424	36.9017	1.24237e-09	3.97923e-08	7.4002	ENSG00000165359	Null	INTS6L
-1.95065	2.08662	36.6385	1.42198e-09	4.54561e-08	7.34241	ENSG00000120875	Null	DUSP4
-0.865098	5.30622	36.5659	1.47589e-09	4.70876e-08	7.32709	ENSG00000162783	Null	IER5
-1.41236	2.04961	36.5606	1.47993e-09	4.71246e-08	7.32675	ENSG00000058404	ChIP-Seq KLF5AR Common peak	CAMK2B
2.4508	-0.765892	36.5492	1.48858e-09	4.73078e-08	7.32507	ENSG00000272724	ChIP-Seq KLF5AR Common peak	OR7E47P
1.20563	4.82086	36.5139	1.51585e-09	4.80811e-08	7.31803	ENSG00000139132	ChIP-Seq KLF5AR Common peak	FGD4
-1.06245	2.38968	36.4984	1.52793e-09	4.83707e-08	7.31542	ENSG00000150672	Null	DLG2
-0.526254	5.52807	36.4597	1.55858e-09	4.92456e-08	7.30763	ENSG00000172936	Null	MYD88
-1.17495	5.49282	36.4009	1.60632e-09	5.06564e-08	7.29537	ENSG00000109586	Null	GALNT7
0.455774	5.80377	36.3802	1.62344e-09	5.10979e-08	7.2916	ENSG00000126107	Null	HECTD3
0.708807	4.58913	36.2882	1.70195e-09	5.34619e-08	7.27196	ENSG00000151366	Null	NDUFC2
-1.33577	1.09825	36.2846	1.70508e-09	5.34619e-08	7.27196	ENSG00000188833	Null	ENTPD8
0.383188	7.7764	36.2562	1.7301e-09	5.41424e-08	7.26646	ENSG00000182934	Null	SRPRA
-1.13326	5.43318	36.1317	1.84423e-09	5.7604e-08	7.23955	ENSG00000117472	ChIP-Seq KLF5AR Common peak	TSPAN1
-1.0368	6.47488	36.0806	1.89318e-09	5.90202e-08	7.229	ENSG00000130707	Null	ASS1
1.41634	2.27915	36.0546	1.91861e-09	5.96995e-08	7.22403	ENSG00000005108	ChIP-Seq KLF5AR Common peak	THSD7A
-0.556743	7.00116	36.0047	1.96846e-09	6.11306e-08	7.21374	ENSG00000070961	Null	ATP2B1
-1.88067	5.37708	36.0011	1.97208e-09	6.11306e-08	7.21374	ENSG00000106541	ChIP-Seq KLF5AR Common peak	AGR2
-6.40808	-1.14726	35.9803	1.99322e-09	6.16692e-08	7.20993	ENSG00000271850	Null	RP11-16D22.2
0.59823	7.12373	35.9627	2.01136e-09	6.21131e-08	7.20682	ENSG00000156675	ChIP-Seq KLF5AR Common peak	RAB11FIP1
-0.527687	6.4875	35.7365	2.25887e-09	6.95474e-08	7.15772	ENSG00000049618	Null	ARID1B
-1.07251	3.59494	35.7351	2.2606e-09	6.95474e-08	7.15772	ENSG00000134215	ChIP-Seq KLF5AR Common peak	VAV3
2.29615	1.30036	35.7203	2.27777e-09	6.99441e-08	7.15525	ENSG00000048540	Null	LMO3
0.483179	6.45553	35.7028	2.29837e-09	7.01276e-08	7.15411	ENSG00000001497	Null	LAS1L
0.630515	5.51972	35.7023	2.2989e-09	7.01276e-08	7.15411	ENSG00000047634	Null	SCML1
-0.492264	5.8318	35.702	2.29931e-09	7.01276e-08	7.15411	ENSG00000237441	Null	RGL2
0.585031	6.51231	35.7006	2.30088e-09	7.01276e-08	7.15411	ENSG00000100418	Null	DESI1
0.605675	7.23271	35.5363	2.50341e-09	7.61586e-08	7.11828	ENSG00000160200	Null	CBS
-1.07535	2.7824	35.4307	2.64294e-09	8.02541e-08	7.09553	ENSG00000269516	Null	CYP4F23P
-0.816521	4.30673	35.4108	2.66997e-09	8.09247e-08	7.09192	ENSG00000106571	ChIP-Seq KLF5AR Common peak	GLI3
-2.19595	2.23368	35.3328	2.77914e-09	8.40781e-08	7.07532	ENSG00000174460	Null	ZCCHC12
-1.68408	0.916446	35.2862	2.84644e-09	8.5955e-08	7.06573	ENSG00000180638	ChIP-Seq KLF5AR Common peak	SLC47A2
-0.484949	8.26248	35.2754	2.86218e-09	8.62712e-08	7.06413	ENSG00000171603	ChIP-Seq KLF5AR Common peak	CLSTN1
-0.997847	4.99229	35.2319	2.92696e-09	8.80617e-08	7.05521	ENSG00000005884	Null	ITGA3
-2.51757	0.167615	35.1586	3.03914e-09	9.1269e-08	7.03968	ENSG00000124935	Null	SCGB1D2
0.480124	6.45474	35.1278	3.08754e-09	9.25526e-08	7.03361	ENSG00000138073	Null	PREB
-0.455181	7.82878	35.0793	3.1655e-09	9.47162e-08	7.02358	ENSG00000137497	Null	NUMA1
7.62619	-1.35849	34.9513	3.3805e-09	1.00965e-07	6.99583	ENSG00000156006	Null	NAT2
0.395985	7.46722	34.8661	3.53175e-09	1.0529e-07	6.97761	ENSG00000102225	ChIP-Seq KLF5AR Common peak	CDK16
0.670856	5.36109	34.7981	3.65736e-09	1.08836e-07	6.96323	ENSG00000135617	Null	PRADC1
0.600332	6.34523	34.6816	3.88284e-09	1.15336e-07	6.93803	ENSG00000113739	Null	STC2
-3.89068	-0.873943	34.659	3.9282e-09	1.16472e-07	6.93378	ENSG00000235884	Null	LINC00941
0.646552	5.92229	34.5641	4.12439e-09	1.22068e-07	6.9134	ENSG00000198740	ChIP-Seq KLF5AR Common peak	ZNF652
-1.21418	2.31828	34.5236	4.21114e-09	1.24411e-07	6.90514	ENSG00000157873	Null	TNFRSF14
0.551809	7.8203	34.4534	4.36582e-09	1.28748e-07	6.89026	ENSG00000099341	Null	PSMD8
-3.03745	0.259098	34.3933	4.50279e-09	1.32549e-07	6.87762	ENSG00000153292	Null	ADGRF1
0.508894	7.32367	34.2868	4.7559e-09	1.39748e-07	6.85465	ENSG00000169504	Null	CLIC4
-2.20446	-0.0656988	34.2419	4.86689e-09	1.42753e-07	6.84541	ENSG00000205413	Null	SAMD9
0.651526	6.25524	34.2121	4.94208e-09	1.44624e-07	6.83976	ENSG00000172890	Null	NADSYN1
0.586012	7.2456	34.2096	4.94833e-09	1.44624e-07	6.83976	ENSG00000159199	ChIP-Seq KLF5AR Common peak	ATP5G1
0.56429	5.38793	34.1156	5.19342e-09	1.51517e-07	6.81954	ENSG00000172785	Null	CBWD1
0.83584	2.96586	34.04	5.39919e-09	1.57239e-07	6.80344	ENSG00000163235	ChIP-Seq KLF5AR Common peak	TGFA
-0.638676	4.85104	34.0045	5.49837e-09	1.59632e-07	6.79688	ENSG00000218336	Null	TENM3
0.474292	7.12015	34.0037	5.50085e-09	1.59632e-07	6.79688	ENSG00000126602	ChIP-Seq KLF5AR Common peak	TRAP1
-0.944281	4.54617	33.9784	5.57275e-09	1.61432e-07	6.79201	ENSG00000136943	Null	CTSV
0.624571	6.3199	33.9364	5.6944e-09	1.64665e-07	6.7834	ENSG00000164323	Null	CFAP97
-1.48405	1.16446	33.9327	5.70523e-09	1.64687e-07	6.78334	ENSG00000196684	Null	HSH2D
-0.679922	5.15562	33.8891	5.83457e-09	1.68124e-07	6.77437	ENSG00000142627	Null	EPHA2
0.643702	4.20046	33.7974	6.11614e-09	1.75928e-07	6.75467	ENSG00000102230	Null	PCYT1B
0.737894	6.2138	33.7007	6.42768e-09	1.84565e-07	6.73385	ENSG00000169241	ChIP-Seq KLF5AR Common peak	SLC50A1
0.758197	4.77773	33.689	6.46653e-09	1.85355e-07	6.732	ENSG00000136237	ChIP-Seq KLF5AR Common peak	RAPGEF5
-1.00844	4.27516	33.5988	6.77359e-09	1.93817e-07	6.71261	ENSG00000183401	Null	CCDC159
-0.565366	6.61455	33.5816	6.83371e-09	1.95098e-07	6.70975	ENSG00000086205	Null	FOLH1
-2.07755	1.66106	33.5792	6.84218e-09	1.95098e-07	6.70975	ENSG00000175832	Null	ETV4
0.863904	5.08493	33.5737	6.86159e-09	1.95311e-07	6.70927	ENSG00000060762	Null	MPC1
-0.876214	4.01626	33.5343	7.00189e-09	1.98958e-07	6.70124	ENSG00000153721	Null	CNKSR3
-1.04147	2.86301	33.5262	7.031e-09	1.99439e-07	6.70019	ENSG00000182263	Null	FIGN
0.894431	3.87922	33.5169	7.06484e-09	2.00052e-07	6.69886	ENSG00000103642	Null	LACTB
0.527464	7.56961	33.4206	7.42334e-09	2.09841e-07	6.67811	ENSG00000151726	Null	ACSL1
0.828846	4.00244	33.4031	7.49045e-09	2.11373e-07	6.67495	ENSG00000112561	ChIP-Seq KLF5AR Common peak	TFEB
0.613455	5.39605	33.372	7.61111e-09	2.14408e-07	6.66876	ENSG00000117479	ChIP-Seq KLF5AR Common peak	SLC19A2
0.487486	9.52682	33.2993	7.9012e-09	2.22198e-07	6.65326	ENSG00000162889	Null	MAPKAPK2
-0.855912	6.99355	33.2729	8.00903e-09	2.24844e-07	6.64812	ENSG00000101224	Null	CDC25B
-0.616522	5.4443	33.2206	8.22744e-09	2.3058e-07	6.63718	ENSG00000155090	ChIP-Seq KLF5AR Common peak	KLF10
-1.18293	3.18702	33.2123	8.26244e-09	2.31165e-07	6.63608	ENSG00000078053	Null	AMPH
-3.49541	-0.19721	33.2085	8.27886e-09	2.31229e-07	6.63596	ENSG00000271474	Null	RP11-710C12.1
-1.14408	5.59632	33.2038	8.29868e-09	2.31387e-07	6.63566	ENSG00000196781	ChIP-Seq KLF5AR Common peak	TLE1
-1.11069	2.68732	33.1105	8.7069e-09	2.42357e-07	6.61554	ENSG00000086730	Null	LAT2
0.564757	8.95553	33.096	8.77168e-09	2.43745e-07	6.61306	ENSG00000185624	Null	P4HB
-1.28719	2.32297	33.0829	8.83141e-09	2.44989e-07	6.61085	ENSG00000150471	Null	ADGRL3
-1.20179	2.65676	33.0777	8.8549e-09	2.45225e-07	6.61043	ENSG00000163513	Null	TGFBR2
1.29199	2.51537	33.0447	9.00665e-09	2.48779e-07	6.60419	ENSG00000142961	Null	MOB3C
-0.594923	7.12053	33.0431	9.01364e-09	2.48779e-07	6.60419	ENSG00000186472	Null	PCLO
-0.618928	8.77677	33.0347	9.05291e-09	2.49443e-07	6.60303	ENSG00000124664	ChIP-Seq KLF5AR Common peak	SPDEF
0.475082	5.97012	32.9637	9.38962e-09	2.58286e-07	6.5879	ENSG00000151498	Null	ACAD8
1.68766	3.65068	32.9255	9.57609e-09	2.62973e-07	6.58009	ENSG00000186479	Null	RGS7BP
-0.538298	6.46284	32.8818	9.79376e-09	2.685e-07	6.57106	ENSG00000105357	Null	MYH14
0.726329	4.94453	32.8663	9.87206e-09	2.70194e-07	6.56832	ENSG00000137460	ChIP-Seq KLF5AR Common peak	FHDC1
-2.38627	-0.0133268	32.8537	9.93628e-09	2.71498e-07	6.56623	ENSG00000169550	Null	MUC15
0.555655	5.00273	32.8085	1.01698e-08	2.77416e-07	6.55687	ENSG00000127561	ChIP-Seq KLF5AR Common peak	SYNGR3
0.700679	8.75569	32.7763	1.03395e-08	2.81576e-07	6.5504	ENSG00000149428	Null	HYOU1
0.427558	6.86521	32.7588	1.04335e-08	2.83664e-07	6.5472	ENSG00000165688	Null	PMPCA
-1.42397	1.78359	32.7096	1.07006e-08	2.90442e-07	6.53694	ENSG00000198074	ChIP-Seq KLF5AR Common peak	AKR1B10
-0.903549	4.16794	32.681	1.08594e-08	2.94266e-07	6.53126	ENSG00000212694	ChIP-Seq KLF5AR Common peak	LINC01089
0.777907	5.6531	32.6665	1.09407e-08	2.95979e-07	6.52874	ENSG00000033867	ChIP-Seq KLF5AR Common peak	SLC4A7
0.384246	7.40132	32.6518	1.10236e-08	2.97728e-07	6.52618	ENSG00000104695	ChIP-Seq KLF5AR Common peak	PPP2CB
0.506226	8.24437	32.6337	1.11269e-08	2.99637e-07	6.5234	ENSG00000113161	Null	HMGCR
-0.57775	7.24245	32.633	1.11309e-08	2.99637e-07	6.5234	ENSG00000197694	Null	SPTAN1
-1.43449	1.31139	32.5916	1.13705e-08	3.05586e-07	6.51487	ENSG00000177694	ChIP-Seq KLF5AR Common peak	NAALADL2
0.57284	7.24185	32.5266	1.17572e-08	3.15459e-07	6.50106	ENSG00000100299	Null	ARSA
-1.70573	1.1932	32.5083	1.18682e-08	3.17917e-07	6.49769	ENSG00000124429	Null	POF1B
-3.77645	-0.440435	32.4997	1.19212e-08	3.18815e-07	6.49646	ENSG00000006747	Null	SCIN
-2.36344	0.508379	32.4214	1.2411e-08	3.31371e-07	6.47969	ENSG00000132561	Null	MATN2
-0.494757	8.0478	32.3801	1.2678e-08	3.37948e-07	6.47115	ENSG00000136068	ChIP-Seq KLF5AR Common peak	FLNB
0.591109	5.77036	32.3767	1.26998e-08	3.37981e-07	6.47111	ENSG00000137288	Null	UQCC2
-0.73431	3.92949	32.343	1.29225e-08	3.43348e-07	6.46427	ENSG00000163362	Null	C1orf106
-0.579328	4.85838	32.3002	1.32102e-08	3.50424e-07	6.45541	ENSG00000120616	Null	EPC1
-0.72748	5.87904	32.2182	1.37791e-08	3.64924e-07	6.4378	ENSG00000130529	Null	TRPM4
-0.540624	6.76047	32.1363	1.43727e-08	3.80029e-07	6.42018	ENSG00000106443	Null	PHF14
1.29108	4.57293	32.1052	1.46046e-08	3.85537e-07	6.41393	ENSG00000157214	Null	STEAP2
0.681802	5.45831	32.0959	1.46748e-08	3.86767e-07	6.41255	ENSG00000138821	Null	SLC39A8
-0.668442	4.66325	32.082	1.47801e-08	3.88917e-07	6.41014	ENSG00000112297	Null	AIM1
-1.71866	1.60981	32.0565	1.49751e-08	3.93414e-07	6.40515	ENSG00000136531	Null	SCN2A
0.398556	7.23517	31.9534	1.57919e-08	4.14207e-07	6.38278	ENSG00000134452	Null	FBXO18
-2.78436	-0.380517	31.9382	1.59155e-08	4.16783e-07	6.38009	ENSG00000171243	Null	SOSTDC1
0.918916	4.31529	31.9303	1.59808e-08	4.17823e-07	6.37901	ENSG00000173221	ChIP-Seq KLF5AR Common peak	GLRX
-0.863984	4.38825	31.8928	1.62917e-08	4.25272e-07	6.37133	ENSG00000145819	ChIP-Seq KLF5AR Common peak	ARHGAP26
-1.291	3.04772	31.8857	1.63516e-08	4.26157e-07	6.37043	ENSG00000142197	Null	DOPEY2
-0.572697	7.71045	31.8633	1.65409e-08	4.30406e-07	6.36612	ENSG00000127603	Null	MACF1
-0.525262	6.23657	31.8571	1.6594e-08	4.31101e-07	6.36542	ENSG00000061273	ChIP-Seq KLF5AR Common peak	HDAC7
-0.597414	6.47309	31.8499	1.66561e-08	4.3203e-07	6.36449	ENSG00000068078	ChIP-Seq KLF5AR Common peak	FGFR3
0.469488	7.21562	31.8446	1.67013e-08	4.32516e-07	6.364	ENSG00000198380	Null	GFPT1
-2.05032	0.851308	31.8073	1.70249e-08	4.40201e-07	6.35635	ENSG00000179913	Null	B3GNT3
0.48181	6.61963	31.7993	1.70959e-08	4.41338e-07	6.35523	ENSG00000089818	Null	NECAP1
-1.6751	0.812904	31.6556	1.84081e-08	4.74465e-07	6.3238	ENSG00000095585	Null	BLNK
0.682241	6.63263	31.6516	1.84459e-08	4.74693e-07	6.32359	ENSG00000067064	Null	IDI1
-0.689937	7.44682	31.6322	1.86318e-08	4.78722e-07	6.31992	ENSG00000129514	ChIP-Seq KLF5AR Common peak	FOXA1
-0.648696	5.44694	31.507	1.98721e-08	5.09791e-07	6.29261	ENSG00000129566	Null	TEP1
-1.03256	4.28238	31.4831	2.01188e-08	5.15312e-07	6.28793	ENSG00000230699	Null	RP11-54O7.1
-0.555638	5.58823	31.4544	2.04176e-08	5.22149e-07	6.28221	ENSG00000088448	Null	ANKRD10
-0.730364	3.59372	31.4498	2.04668e-08	5.22589e-07	6.28184	ENSG00000184208	Null	C22orf46
1.23502	4.14859	31.3515	2.15288e-08	5.48576e-07	6.26076	ENSG00000139970	ChIP-Seq KLF5AR Common peak	RTN1
1.25798	3.57015	31.3495	2.15516e-08	5.48576e-07	6.26076	ENSG00000069482	Null	GAL
-1.41837	1.22524	31.3237	2.18395e-08	5.55041e-07	6.25567	ENSG00000224997	ChIP-Seq KLF5AR Common peak	NA
-0.865696	4.17806	31.2333	2.28812e-08	5.80614e-07	6.23611	ENSG00000139926	Null	FRMD6
-0.766735	4.2313	31.1258	2.41839e-08	6.12722e-07	6.21274	ENSG00000137821	Null	LRRC49
0.515538	6.02825	31.1004	2.45017e-08	6.18951e-07	6.20834	ENSG00000110435	ChIP-Seq KLF5AR Common peak	PDHX
1.80418	0.192335	31.0969	2.45465e-08	6.18951e-07	6.20834	ENSG00000187094	ChIP-Seq KLF5AR Common peak	CCK
-0.817154	5.02416	31.0937	2.45869e-08	6.18951e-07	6.20834	ENSG00000196155	ChIP-Seq KLF5AR Common peak	PLEKHG4
-0.432267	8.69379	31.0914	2.46156e-08	6.18951e-07	6.20834	ENSG00000104687	ChIP-Seq KLF5AR Common peak	GSR
-0.823081	4.14306	31.0912	2.46189e-08	6.18951e-07	6.20834	ENSG00000125347	Null	IRF1
-0.435501	6.5647	30.9836	2.60214e-08	6.53208e-07	6.18495	ENSG00000144677	ChIP-Seq KLF5AR Common peak	CTDSPL
-1.03882	4.93049	30.9218	2.68643e-08	6.72584e-07	6.17225	ENSG00000185630	Null	PBX1
-1.03527	4.02054	30.921	2.68754e-08	6.72584e-07	6.17225	ENSG00000213889	Null	PPM1N
0.661881	6.5173	30.8727	2.75518e-08	6.88459e-07	6.16212	ENSG00000103319	ChIP-Seq KLF5AR Common peak	EEF2K
-0.693792	6.25234	30.8666	2.76381e-08	6.89563e-07	6.16143	ENSG00000166886	Null	NAB2
0.638265	6.48871	30.8188	2.83277e-08	7.05692e-07	6.15138	ENSG00000167775	Null	CD320
0.922202	4.74906	30.7597	2.92041e-08	7.26418e-07	6.13881	ENSG00000110328	ChIP-Seq KLF5AR Common peak	GALNT18
0.572355	6.31014	30.7405	2.94952e-08	7.32545e-07	6.13517	ENSG00000198860	ChIP-Seq KLF5AR Common peak	TSEN15
-1.1083	3.28502	30.7343	2.95883e-08	7.33745e-07	6.13446	ENSG00000139865	ChIP-Seq KLF5AR Common peak	TTC6
-3.03785	-0.21042	30.6484	3.09279e-08	7.65804e-07	6.11588	ENSG00000162873	Null	KLHDC8A
0.455739	6.06063	30.6193	3.13951e-08	7.762e-07	6.11003	ENSG00000109189	Null	USP46
-0.421032	6.19966	30.6041	3.1642e-08	7.81124e-07	6.10728	ENSG00000186350	ChIP-Seq KLF5AR Common peak	RXRA
-0.791731	5.19202	30.539	3.2722e-08	8.06569e-07	6.09336	ENSG00000114812	ChIP-Seq KLF5AR Common peak	VIPR1
-0.695788	4.98243	30.5281	3.29064e-08	8.09895e-07	6.09157	ENSG00000029153	Null	ARNTL2
0.557263	7.26654	30.4899	3.35605e-08	8.24753e-07	6.08368	ENSG00000120742	Null	SERP1
-0.76647	6.46777	30.4443	3.43585e-08	8.43098e-07	6.07412	ENSG00000169926	ChIP-Seq KLF5AR Common peak	KLF13
-0.757252	5.62333	30.4308	3.45999e-08	8.47749e-07	6.07173	ENSG00000171988	Null	JMJD1C
-0.958948	2.65554	30.4169	3.48485e-08	8.52564e-07	6.06927	ENSG00000253537	Null	PCDHGA7
-2.64994	1.08564	30.3704	3.56933e-08	8.71929e-07	6.05952	ENSG00000231160	ChIP-Seq KLF5AR Common peak	KLF3-AS1
-1.24487	2.39883	30.3608	3.58698e-08	8.74935e-07	6.05802	ENSG00000081138	Null	CDH7
-0.996114	8.30044	30.2748	3.74968e-08	9.13259e-07	6.03941	ENSG00000178209	ChIP-Seq KLF5AR Common peak	PLEC
-1.04381	3.93505	30.1854	3.92661e-08	9.5493e-07	6.02003	ENSG00000185112	Null	FAM43A
0.523029	5.5142	30.1656	3.96678e-08	9.63269e-07	6.01625	ENSG00000153574	Null	RPIA
-1.23716	5.64428	30.1073	4.08798e-08	9.91229e-07	6.00383	ENSG00000140465	Null	CYP1A1
-1.19327	2.83522	30.0784	4.14937e-08	1.00463e-06	5.998	ENSG00000135407	Null	AVIL
-0.625171	5.00499	30.0671	4.17361e-08	1.009e-06	5.99611	ENSG00000139625	Null	MAP3K12
0.610822	4.82888	30.0606	4.18755e-08	1.01088e-06	5.9953	ENSG00000157927	Null	RADIL
2.09463	2.72371	29.9109	4.52354e-08	1.09038e-06	5.96242	ENSG00000064205	ChIP-Seq KLF5AR Common peak	WISP2
-0.657982	6.91617	29.9033	4.54136e-08	1.09307e-06	5.96135	ENSG00000167861	Null	HID1
1.67834	3.81952	29.8989	4.55161e-08	1.09361e-06	5.96114	ENSG00000168743	Null	NPNT
0.741323	6.96694	29.8967	4.55697e-08	1.09361e-06	5.96114	ENSG00000070081	Null	NUCB2
0.669555	6.65597	29.8869	4.57989e-08	1.09474e-06	5.96069	ENSG00000109519	Null	GRPEL1
-0.436025	5.48056	29.8846	4.58544e-08	1.09474e-06	5.96069	ENSG00000023902	Null	PLEKHO1
0.640112	6.60945	29.8842	4.5863e-08	1.09474e-06	5.96069	ENSG00000136010	Null	ALDH1L2
-1.02165	3.25574	29.8833	4.58847e-08	1.09474e-06	5.96069	ENSG00000165879	ChIP-Seq KLF5AR Common peak	FRAT1
-0.928306	2.39531	29.8684	4.624e-08	1.10162e-06	5.95797	ENSG00000129038	Null	LOXL1
0.550016	6.20472	29.8403	4.69144e-08	1.11606e-06	5.95231	ENSG00000102471	Null	NDFIP2
0.550272	6.82993	29.7889	4.81748e-08	1.14438e-06	5.94143	ENSG00000111726	Null	CMAS
-3.3145	-0.584837	29.7617	4.88561e-08	1.15888e-06	5.93596	ENSG00000019991	Null	HGF
0.496489	8.38924	29.6946	5.05756e-08	1.19793e-06	5.92157	ENSG00000116133	Null	DHCR24
0.736561	4.74756	29.6642	5.13737e-08	1.21468e-06	5.91554	ENSG00000072041	Null	SLC6A15
-0.431102	7.18978	29.6621	5.14312e-08	1.21468e-06	5.91554	ENSG00000129353	Null	SLC44A2
-0.56428	6.26787	29.612	5.27772e-08	1.24468e-06	5.90494	ENSG00000196352	ChIP-Seq KLF5AR Common peak	CD55
-1.93671	1.53935	29.6005	5.30921e-08	1.24973e-06	5.90318	ENSG00000134531	Null	EMP1
-0.578611	5.99696	29.5986	5.31441e-08	1.24973e-06	5.90318	ENSG00000168487	ChIP-Seq KLF5AR Common peak	BMP1
1.65597	0.878985	29.5694	5.39499e-08	1.26685e-06	5.89727	ENSG00000272264	ChIP-Seq KLF5AR Common peak	RP11-92K15.3
-0.730371	5.23499	29.5359	5.48916e-08	1.28533e-06	5.89099	ENSG00000110628	ChIP-Seq KLF5AR Common peak	SLC22A18
0.605563	5.69061	29.5358	5.48935e-08	1.28533e-06	5.89099	ENSG00000103245	ChIP-Seq KLF5AR Common peak	NARFL
0.426426	6.66935	29.4697	5.67984e-08	1.32803e-06	5.87679	ENSG00000107959	Null	PITRM1
-0.558715	5.82356	29.4608	5.70585e-08	1.33165e-06	5.87561	ENSG00000235162	Null	C12orf75
0.678319	5.4995	29.4589	5.71161e-08	1.33165e-06	5.87561	ENSG00000168280	Null	KIF5C
-1.06384	2.2462	29.3693	5.98193e-08	1.39269e-06	5.85614	ENSG00000230882	ChIP-Seq KLF5AR Common peak	AC005077.14
0.566628	5.64066	29.3512	6.03778e-08	1.4037e-06	5.85273	ENSG00000138771	ChIP-Seq KLF5AR Common peak	SHROOM3
-1.51973	1.44527	29.3469	6.05117e-08	1.40482e-06	5.85238	ENSG00000088756	Null	ARHGAP28
0.575735	7.48376	29.3319	6.09836e-08	1.41377e-06	5.84962	ENSG00000096063	Null	SRPK1
-2.70368	-0.283353	29.3073	6.17613e-08	1.42977e-06	5.84473	ENSG00000070601	Null	FRMPD1
0.689818	4.22532	29.283	6.25408e-08	1.44577e-06	5.8399	ENSG00000215784	Null	FAM72D
-2.66844	-0.00895564	29.24	6.39437e-08	1.47564e-06	5.83102	ENSG00000174145	Null	NWD2
-1.72068	1.23745	29.2379	6.40134e-08	1.47564e-06	5.83102	ENSG00000166801	Null	FAM111A
-0.362262	8.16186	29.187	6.5718e-08	1.51281e-06	5.82022	ENSG00000116478	Null	HDAC1
-0.781901	3.96487	29.1564	6.67638e-08	1.53472e-06	5.81397	ENSG00000143995	Null	MEIS1
0.696556	3.32532	29.0821	6.93755e-08	1.59252e-06	5.79791	ENSG00000179148	ChIP-Seq KLF5AR Common peak	ALOXE3
-1.66052	4.16532	29.0615	7.01177e-08	1.6073e-06	5.7939	ENSG00000197558	Null	SSPO
-3.06467	-0.939176	29.0374	7.0995e-08	1.62514e-06	5.78911	ENSG00000226786	Null	NA
0.533867	6.52396	29.0107	7.19791e-08	1.64537e-06	5.78374	ENSG00000170871	ChIP-Seq KLF5AR Common peak	KIAA0232
0.404015	8.03872	29.0039	7.22338e-08	1.64888e-06	5.78281	ENSG00000198355	ChIP-Seq KLF5AR Common peak	PIM3
-1.68662	3.80995	28.9695	7.35252e-08	1.67603e-06	5.77572	ENSG00000163947	ChIP-Seq KLF5AR Common peak	ARHGEF3
-0.83636	5.86501	28.943	7.45401e-08	1.6968e-06	5.77037	ENSG00000110171	Null	TRIM3
0.523529	7.69269	28.9038	7.60636e-08	1.72907e-06	5.76219	ENSG00000049656	ChIP-Seq KLF5AR Common peak	CLPTM1L
0.508599	5.57072	28.8208	7.93946e-08	1.80229e-06	5.74418	ENSG00000136897	Null	MRPL50
0.424552	7.97759	28.7811	8.104e-08	1.83709e-06	5.73587	ENSG00000244038	Null	DDOST
0.702597	5.44876	28.7695	8.15235e-08	1.8455e-06	5.73389	ENSG00000178585	ChIP-Seq KLF5AR Common peak	CTNNBIP1
-0.594348	5.4221	28.756	8.2094e-08	1.85585e-06	5.73146	ENSG00000100105	Null	PATZ1
0.628174	5.4752	28.7441	8.26012e-08	1.86249e-06	5.72991	ENSG00000126522	Null	ASL
0.411107	7.03778	28.7438	8.26153e-08	1.86249e-06	5.72991	ENSG00000131778	Null	CHD1L
-0.416085	7.31954	28.7288	8.32579e-08	1.87315e-06	5.72743	ENSG00000177106	Null	EPS8L2
0.863659	3.80207	28.7274	8.33171e-08	1.87315e-06	5.72743	ENSG00000158457	ChIP-Seq KLF5AR Common peak	TSPAN33
-1.16137	4.73364	28.6683	8.58978e-08	1.92852e-06	5.71478	ENSG00000119514	Null	GALNT12
-0.655634	4.95119	28.6629	8.61374e-08	1.93125e-06	5.71416	ENSG00000133019	ChIP-Seq KLF5AR Common peak	CHRM3
-0.958997	3.56796	28.6301	8.76112e-08	1.9616e-06	5.70739	ENSG00000114861	ChIP-Seq KLF5AR Common peak	FOXP1
0.593346	4.91568	28.6061	8.87007e-08	1.98328e-06	5.70262	ENSG00000147592	Null	LACTB2
-1.69667	4.01403	28.568	9.04632e-08	2.01538e-06	5.69564	ENSG00000110169	Null	HPX
0.726778	7.00158	28.5679	9.04695e-08	2.01538e-06	5.69564	ENSG00000184164	ChIP-Seq KLF5AR Common peak	CRELD2
0.601594	4.92448	28.5671	9.05055e-08	2.01538e-06	5.69564	ENSG00000104369	Null	JPH1
0.378879	6.3385	28.5626	9.07182e-08	2.0163e-06	5.69545	ENSG00000152700	Null	SAR1B
-2.2411	0.536574	28.561	9.07931e-08	2.0163e-06	5.69545	ENSG00000235092	Null	ID2-AS1
0.455239	6.27896	28.5291	9.23012e-08	2.04701e-06	5.68888	ENSG00000008256	Null	CYTH3
-1.51302	0.909917	28.3794	9.97188e-08	2.20852e-06	5.6559	ENSG00000184254	Null	ALDH1A3
-0.650993	5.82023	28.3555	1.00962e-07	2.23303e-06	5.65111	ENSG00000172493	ChIP-Seq KLF5AR Common peak	AFF1
-0.780009	3.673	28.3413	1.01702e-07	2.24637e-06	5.64852	ENSG00000106536	Null	POU6F2
-0.49314	4.40381	28.3348	1.02047e-07	2.25094e-06	5.64764	ENSG00000125731	Null	SH2D3A
0.412782	8.15749	28.3226	1.02691e-07	2.2621e-06	5.64549	ENSG00000013306	Null	SLC25A39
-0.530231	5.46647	28.308	1.03468e-07	2.27616e-06	5.6428	ENSG00000153815	Null	CMIP
2.95087	0.49733	28.2947	1.0418e-07	2.28874e-06	5.6404	ENSG00000167751	ChIP-Seq KLF5AR Common peak	KLK2
0.787418	5.35594	28.2775	1.0511e-07	2.30607e-06	5.63713	ENSG00000130589	ChIP-Seq KLF5AR Common peak	HELZ2
1.45843	2.92378	28.2272	1.07876e-07	2.3636e-06	5.62643	ENSG00000147036	ChIP-Seq KLF5AR Common peak	LANCL3
-1.18029	4.32789	28.1798	1.10551e-07	2.41897e-06	5.61637	ENSG00000144452	Null	ABCA12
0.661117	4.94893	28.1609	1.11635e-07	2.43943e-06	5.61271	ENSG00000171160	ChIP-Seq KLF5AR Common peak	MORN4
-0.332011	8.44507	28.1428	1.12685e-07	2.45908e-06	5.60923	ENSG00000198561	ChIP-Seq KLF5AR Common peak	CTNND1
-0.596303	5.62541	28.1186	1.14102e-07	2.4867e-06	5.60438	ENSG00000186834	Null	HEXIM1
0.372646	6.52884	28.0895	1.15834e-07	2.52109e-06	5.59841	ENSG00000135250	Null	SRPK2
-2.32947	0.475092	28.0556	1.17879e-07	2.56219e-06	5.59139	ENSG00000136689	Null	IL1RN
-0.623678	5.11367	28.0355	1.19108e-07	2.58547e-06	5.58746	ENSG00000135749	Null	PCNX2
0.749762	5.71414	28.0263	1.19677e-07	2.59437e-06	5.58597	ENSG00000107833	Null	NPM3
2.40331	-0.109201	27.9968	1.21513e-07	2.6307e-06	5.57993	ENSG00000258926	ChIP-Seq KLF5AR Common peak	RP11-47I22.1
0.448437	6.07136	27.9656	1.23492e-07	2.67e-06	5.57349	ENSG00000115275	Null	MOGS
-0.853301	3.77399	27.8927	1.28231e-07	2.76662e-06	5.55805	ENSG00000197019	Null	SERTAD1
0.449864	8.01509	27.8917	1.28299e-07	2.76662e-06	5.55805	ENSG00000147955	ChIP-Seq KLF5AR Common peak	SIGMAR1
-2.95664	0.417567	27.8825	1.28909e-07	2.77612e-06	5.55656	ENSG00000043039	Null	BARX2
-1.63227	1.64708	27.8692	1.29797e-07	2.79158e-06	5.55415	ENSG00000165659	Null	NA
0.551822	6.12686	27.7792	1.3598e-07	2.92071e-06	5.53451	ENSG00000105677	Null	TMEM147
-0.9148	3.25997	27.6985	1.41773e-07	3.04114e-06	5.51696	ENSG00000155324	ChIP-Seq KLF5AR Common peak	GRAMD3
0.606745	5.87099	27.6781	1.43276e-07	3.06937e-06	5.51295	ENSG00000123989	Null	CHPF
-1.1395	2.25071	27.6699	1.43882e-07	3.07832e-06	5.51169	ENSG00000262772	ChIP-Seq KLF5AR Common peak	RP11-353N14.2
-0.717026	4.16999	27.6476	1.45555e-07	3.11005e-06	5.50723	ENSG00000188070	Null	C11orf95
-0.647404	5.36017	27.6327	1.46675e-07	3.1299e-06	5.50447	ENSG00000203485	Null	INF2
1.96654	1.6095	27.6195	1.47681e-07	3.14725e-06	5.50207	ENSG00000162551	ChIP-Seq KLF5AR Common peak	ALPL
-1.44399	1.76037	27.604	1.48871e-07	3.1685e-06	5.49915	ENSG00000230606	Null	AC159540.1
-0.590013	6.39064	27.5906	1.49904e-07	3.18634e-06	5.49671	ENSG00000183337	ChIP-Seq KLF5AR Common peak	BCOR
-0.938997	4.34425	27.5645	1.5194e-07	3.22543e-06	5.49141	ENSG00000132434	Null	LANCL2
-0.587086	7.15886	27.4967	1.57366e-07	3.33628e-06	5.47674	ENSG00000160753	Null	RUSC1
0.537088	6.45239	27.4731	1.59291e-07	3.37272e-06	5.47202	ENSG00000141349	ChIP-Seq KLF5AR Common peak	G6PC3
0.591821	4.63148	27.4664	1.59847e-07	3.38011e-06	5.47107	ENSG00000013523	Null	ANGEL1
-0.831592	5.38227	27.4517	1.61064e-07	3.40146e-06	5.46833	ENSG00000091136	Null	LAMB1
1.94094	0.676192	27.4399	1.62054e-07	3.41795e-06	5.46623	ENSG00000171227	Null	TMEM37
-0.892899	4.06856	27.412	1.64409e-07	3.46317e-06	5.46053	ENSG00000012171	Null	SEMA3B
-0.581477	4.72509	27.3696	1.68049e-07	3.53529e-06	5.45157	ENSG00000069020	ChIP-Seq KLF5AR Common peak	MAST4
-2.24678	0.11324	27.3036	1.7389e-07	3.65347e-06	5.43729	ENSG00000108602	ChIP-Seq KLF5AR Common peak	ALDH3A1
0.545403	6.34934	27.269	1.77027e-07	3.71462e-06	5.43009	ENSG00000165704	Null	HPRT1
-0.668188	6.92285	27.253	1.78497e-07	3.74066e-06	5.42705	ENSG00000107262	Null	BAG1
0.877974	4.12093	27.2263	1.80984e-07	3.78794e-06	5.4216	ENSG00000163590	ChIP-Seq KLF5AR Common peak	PPM1L
-1.65695	1.03287	27.2084	1.82661e-07	3.81814e-06	5.41815	ENSG00000084453	Null	SLCO1A2
0.544823	4.82163	27.2048	1.83003e-07	3.82041e-06	5.41789	ENSG00000119771	ChIP-Seq KLF5AR Common peak	KLHL29
0.580005	5.427	27.1478	1.8848e-07	3.92975e-06	5.40564	ENSG00000101187	Null	SLCO4A1
-0.627651	4.61129	27.1444	1.88814e-07	3.93169e-06	5.40542	ENSG00000164695	Null	CHMP4C
0.603949	7.38589	27.1357	1.8966e-07	3.94431e-06	5.40403	ENSG00000167085	ChIP-Seq KLF5AR Common peak	PHB
0.441475	6.50331	27.1167	1.91539e-07	3.97832e-06	5.4003	ENSG00000198856	Null	OSTC
-1.32821	1.66369	27.0948	1.93715e-07	4.0134e-06	5.39649	ENSG00000170324	Null	FRMPD2
-0.619927	5.05492	27.0948	1.93718e-07	4.0134e-06	5.39649	ENSG00000179627	Null	ZBTB42
-1.05476	3.51138	26.9927	2.04229e-07	4.22581e-06	5.37409	ENSG00000137070	Null	IL11RA
-0.450996	5.58745	26.9625	2.07438e-07	4.28679e-06	5.36787	ENSG00000112852	Null	PCDHB2
0.595057	6.36713	26.9058	2.13616e-07	4.4089e-06	5.35567	ENSG00000130254	Null	SAFB2
-0.787801	4.93746	26.8466	2.20259e-07	4.54028e-06	5.34292	ENSG00000168916	ChIP-Seq KLF5AR Common peak	ZNF608
-1.56397	1.73578	26.7659	2.2965e-07	4.7279e-06	5.32533	ENSG00000048052	ChIP-Seq KLF5AR Common peak	HDAC9
-0.546578	6.42604	26.7402	2.32724e-07	4.78516e-06	5.3201	ENSG00000106537	ChIP-Seq KLF5AR Common peak	TSPAN13
0.431035	8.19579	26.7365	2.3318e-07	4.78853e-06	5.3198	ENSG00000178952	Null	TUFM
0.407142	6.00551	26.7252	2.34545e-07	4.80507e-06	5.3183	ENSG00000158985	Null	CDC42SE2
0.592857	5.96455	26.725	2.34573e-07	4.80507e-06	5.3183	ENSG00000149328	Null	GLB1L2
-0.57259	6.96495	26.665	2.41971e-07	4.95042e-06	5.30536	ENSG00000104447	Null	TRPS1
-2.20449	1.73462	26.6208	2.47558e-07	5.05841e-06	5.29599	ENSG00000115963	Null	RND3
0.509771	5.53058	26.6102	2.48928e-07	5.08005e-06	5.29413	ENSG00000172081	ChIP-Seq KLF5AR Common peak	MOB3A
-1.53763	2.33724	26.5324	2.59158e-07	5.28223e-06	5.27718	ENSG00000172818	ChIP-Seq KLF5AR Common peak	OVOL1
0.721376	3.97276	26.5254	2.60099e-07	5.29484e-06	5.27615	ENSG00000155330	ChIP-Seq KLF5AR Common peak	C16orf87
-1.00323	4.19034	26.4804	2.66221e-07	5.41272e-06	5.26658	ENSG00000176842	Null	IRX5
0.684412	4.37574	26.4669	2.68094e-07	5.44403e-06	5.26408	ENSG00000088298	Null	EDEM2
0.603836	6.28055	26.4425	2.71506e-07	5.50649e-06	5.25913	ENSG00000100116	Null	GCAT
1.05436	6.75093	26.4162	2.75229e-07	5.57509e-06	5.25375	ENSG00000105376	Null	ICAM5
-0.567683	6.04859	26.4038	2.76988e-07	5.5978e-06	5.25198	ENSG00000105443	Null	CYTH2
0.734365	5.09775	26.4035	2.77034e-07	5.5978e-06	5.25198	ENSG00000105404	ChIP-Seq KLF5AR Common peak	RABAC1
-0.517106	5.65471	26.3622	2.8302e-07	5.70847e-06	5.24348	ENSG00000178685	ChIP-Seq KLF5AR Common peak	PARP10
1.8721	2.60097	26.361	2.83209e-07	5.70847e-06	5.24348	ENSG00000095932	ChIP-Seq KLF5AR Common peak	SMIM24
-0.759949	4.9191	26.3426	2.85914e-07	5.7559e-06	5.23989	ENSG00000139044	ChIP-Seq KLF5AR Common peak	B4GALNT3
0.439802	6.54511	26.3029	2.91857e-07	5.86834e-06	5.23148	ENSG00000224051	ChIP-Seq KLF5AR Common peak	CPTP
1.27609	2.52879	26.2935	2.93275e-07	5.8896e-06	5.22991	ENSG00000125430	Null	HS3ST3B1
-1.56032	1.88314	26.2382	3.01792e-07	6.05323e-06	5.21801	ENSG00000136161	Null	RCBTB2
-0.5407	7.83568	26.2263	3.03665e-07	6.08333e-06	5.21586	ENSG00000115884	ChIP-Seq KLF5AR Common peak	SDC1
1.09706	5.88968	26.2207	3.04546e-07	6.09354e-06	5.21513	ENSG00000078114	ChIP-Seq KLF5AR Common peak	NEBL
0.419917	8.87267	26.1825	3.10629e-07	6.20765e-06	5.20707	ENSG00000173726	Null	TOMM20
0.426541	8.66329	26.157	3.14755e-07	6.28243e-06	5.20187	ENSG00000116285	ChIP-Seq KLF5AR Common peak	ERRFI1
-2.09794	0.625516	26.1292	3.19316e-07	6.3657e-06	5.19615	ENSG00000127831	ChIP-Seq KLF5AR Common peak	VIL1
1.11081	3.19698	26.1129	3.22018e-07	6.41175e-06	5.19302	ENSG00000128040	Null	SPINK2
0.69539	4.53905	25.9975	3.41856e-07	6.79848e-06	5.16759	ENSG00000119929	Null	CUTC
-1.4125	0.519053	25.9743	3.45993e-07	6.87241e-06	5.16289	ENSG00000144648	Null	ACKR2
0.625425	3.75521	25.8966	3.60197e-07	7.14588e-06	5.14594	ENSG00000158555	ChIP-Seq KLF5AR Common peak	GDPD5
-0.699398	6.06936	25.8897	3.61492e-07	7.16288e-06	5.14491	ENSG00000049283	Null	EPN3
0.667742	4.76472	25.8844	3.62492e-07	7.1711e-06	5.14441	ENSG00000127955	ChIP-Seq KLF5AR Common peak	GNAI1
-2.42408	0.851808	25.8828	3.62783e-07	7.1711e-06	5.14441	ENSG00000018236	ChIP-Seq KLF5AR Common peak	CNTN1
-2.44888	-1.10514	25.8646	3.6622e-07	7.2303e-06	5.14084	ENSG00000105523	Null	FAM83E
-0.483313	6.45429	25.8518	3.68652e-07	7.26956e-06	5.13849	ENSG00000141232	ChIP-Seq KLF5AR Common peak	TOB1
0.534338	6.61718	25.8361	3.71679e-07	7.32042e-06	5.13546	ENSG00000145912	Null	NHP2
-1.10871	3.11473	25.8115	3.7643e-07	7.40508e-06	5.13047	ENSG00000109113	Null	RAB34
0.5061	7.35247	25.7851	3.81626e-07	7.49829e-06	5.12504	ENSG00000167996	Null	FTH1
0.618338	5.76779	25.7736	3.83906e-07	7.53404e-06	5.12297	ENSG00000250479	Null	CHCHD10
0.931992	2.99622	25.7394	3.90764e-07	7.65943e-06	5.1158	ENSG00000186132	ChIP-Seq KLF5AR Common peak	C2orf76
0.597074	4.67649	25.723	3.94094e-07	7.71547e-06	5.11264	ENSG00000111252	Null	SH2B3
0.511813	7.0918	25.6855	4.01826e-07	7.85745e-06	5.10472	ENSG00000130005	ChIP-Seq KLF5AR Common peak	GAMT
-0.503947	6.94519	25.6114	4.17556e-07	8.1553e-06	5.08856	ENSG00000257923	ChIP-Seq KLF5AR Common peak	CUX1
0.387552	6.49494	25.5924	4.21694e-07	8.22403e-06	5.08492	ENSG00000112062	Null	MAPK14
0.517729	7.82704	25.5906	4.2208e-07	8.22403e-06	5.08492	ENSG00000168710	Null	AHCYL1
-2.58672	-1.72525	25.5513	4.30781e-07	8.38358e-06	5.07657	ENSG00000189433	Null	GJB4
-0.43311	6.94443	25.5441	4.32391e-07	8.40492e-06	5.07547	ENSG00000100242	ChIP-Seq KLF5AR Common peak	SUN2
-0.454066	7.55857	25.4992	4.42562e-07	8.59243e-06	5.06588	ENSG00000154305	ChIP-Seq KLF5AR Common peak	MIA3
0.519983	5.65289	25.4929	4.44019e-07	8.6105e-06	5.06497	ENSG00000165689	Null	SDCCAG3
-1.8203	0.505429	25.4905	4.44568e-07	8.61095e-06	5.06495	ENSG00000245571	Null	AP001258.4
-0.594831	6.14898	25.4806	4.46843e-07	8.64477e-06	5.06325	ENSG00000057019	Null	DCBLD2
-0.3984	6.5866	25.401	4.65677e-07	8.9985e-06	5.04583	ENSG00000081791	Null	KIAA0141
-1.55058	2.51608	25.3824	4.70197e-07	9.07514e-06	5.04215	ENSG00000135437	ChIP-Seq KLF5AR Common peak	RDH5
1.12508	4.04552	25.375	4.72005e-07	9.0993e-06	5.04099	ENSG00000196368	Null	NUDT11
0.800689	2.98041	25.3542	4.77106e-07	9.18681e-06	5.03684	ENSG00000173926	Null	2021-03-03
-1.71481	1.12777	25.3503	4.78069e-07	9.19455e-06	5.03647	ENSG00000145861	Null	C1QTNF2
0.394155	6.85771	25.3473	4.78819e-07	9.19815e-06	5.0363	ENSG00000176986	ChIP-Seq KLF5AR Common peak	SEC24C
-0.407959	7.39331	25.3213	4.85313e-07	9.31197e-06	5.03096	ENSG00000196498	ChIP-Seq KLF5AR Common peak	NCOR2
0.57277	7.23903	25.2808	4.95607e-07	9.49836e-06	5.02235	ENSG00000169718	ChIP-Seq KLF5AR Common peak	DUS1L
-0.768505	5.22274	25.2772	4.96536e-07	9.50503e-06	5.02205	ENSG00000006062	Null	MAP3K14
-0.37918	8.38398	25.2615	5.00611e-07	9.57185e-06	5.019	ENSG00000213719	Null	CLIC1
0.630133	5.63076	25.2571	5.01746e-07	9.58236e-06	5.01853	ENSG00000113811	ChIP-Seq KLF5AR Common peak	SELK
2.21191	1.26843	25.1804	5.2209e-07	9.95925e-06	5.00177	ENSG00000175161	Null	CADM2
0.774995	4.9844	25.1488	5.30727e-07	1.01122e-05	4.99515	ENSG00000157193	Null	LRP8
-0.498811	5.45156	25.1288	5.36254e-07	1.02057e-05	4.99116	ENSG00000119397	Null	CNTRL
0.484089	5.92526	25.1206	5.38538e-07	1.02372e-05	4.98982	ENSG00000077782	ChIP-Seq KLF5AR Common peak	FGFR1
-1.57324	1.43216	25.1166	5.39669e-07	1.02468e-05	4.98941	ENSG00000167968	Null	DNASE1L2
0.632026	6.69071	25.0986	5.44732e-07	1.0331e-05	4.98586	ENSG00000196850	ChIP-Seq KLF5AR Common peak	PPTC7
0.472222	7.58425	25.0859	5.48325e-07	1.03871e-05	4.98351	ENSG00000182253	Null	SYNM
0.515032	4.27127	25.0621	5.55128e-07	1.05038e-05	4.97865	ENSG00000133193	ChIP-Seq KLF5AR Common peak	FAM104A
-0.542656	5.83865	25.048	5.59197e-07	1.05686e-05	4.97598	ENSG00000145349	Null	CAMK2D
-1.10892	2.26108	25.0444	5.60242e-07	1.05761e-05	4.97567	ENSG00000116117	Null	PARD3B
-0.728583	4.20506	25.0354	5.62879e-07	1.06136e-05	4.97414	ENSG00000185220	Null	PGBD2
0.449342	6.77034	25.0039	5.72137e-07	1.07758e-05	4.96755	ENSG00000183864	ChIP-Seq KLF5AR Common peak	TOB2
0.488158	6.46451	24.9749	5.80812e-07	1.0919e-05	4.96182	ENSG00000172586	Null	CHCHD1
-0.468276	5.71573	24.974	5.81074e-07	1.0919e-05	4.96182	ENSG00000254726	ChIP-Seq KLF5AR Common peak	MEX3A
-0.563792	4.29261	24.9645	5.83948e-07	1.09604e-05	4.96017	ENSG00000186377	Null	CYP4X1
1.69164	2.33143	24.9379	5.92079e-07	1.11003e-05	4.95467	ENSG00000108551	ChIP-Seq KLF5AR Common peak	RASD1
-0.746341	5.11063	24.9273	5.95331e-07	1.11485e-05	4.95278	ENSG00000080845	Null	DLGAP4
1.66136	1.02091	24.9205	5.97438e-07	1.11752e-05	4.95175	ENSG00000167711	ChIP-Seq KLF5AR Common peak	SERPINF2
-0.490983	8.29016	24.9113	6.00289e-07	1.12157e-05	4.95017	ENSG00000111642	Null	CHD4
-0.525112	6.31375	24.8833	6.09092e-07	1.13672e-05	4.94435	ENSG00000125753	Null	VASP
-0.879495	3.95375	24.8423	6.22158e-07	1.15978e-05	4.93562	ENSG00000206052	Null	DOK6
-0.584501	5.9233	24.8335	6.25004e-07	1.16376e-05	4.93414	ENSG00000174738	ChIP-Seq KLF5AR Common peak	NR1D2
0.576024	5.07211	24.8157	6.30829e-07	1.17327e-05	4.9306	ENSG00000158321	ChIP-Seq KLF5AR Common peak	AUTS2
0.38624	6.18792	24.8086	6.33158e-07	1.17626e-05	4.92949	ENSG00000165661	Null	QSOX2
-0.674008	3.73717	24.7996	6.36106e-07	1.1804e-05	4.92797	ENSG00000143507	Null	DUSP10
0.479782	5.81672	24.7923	6.38532e-07	1.18356e-05	4.92681	ENSG00000178425	Null	NT5DC1
1.08558	4.21582	24.6842	6.7534e-07	1.25037e-05	4.90296	ENSG00000158050	Null	DUSP2
0.402409	7.05675	24.6795	6.76998e-07	1.25202e-05	4.90239	ENSG00000071462	ChIP-Seq KLF5AR Common peak	WBSCR22
0.557098	7.76837	24.6443	6.89496e-07	1.2737e-05	4.89493	ENSG00000213639	ChIP-Seq KLF5AR Common peak	PPP1CB
0.564113	5.16004	24.6023	7.0466e-07	1.30025e-05	4.88597	ENSG00000144591	Null	GMPPA
-0.839156	3.37405	24.5634	7.19044e-07	1.32529e-05	4.87769	ENSG00000153707	Null	PTPRD
0.559128	6.59441	24.5362	7.29254e-07	1.3426e-05	4.87205	ENSG00000168172	Null	HOOK3
-1.75742	1.85929	24.5215	7.34853e-07	1.35139e-05	4.86922	ENSG00000163618	Null	CADPS
-1.14598	3.63315	24.4793	7.51142e-07	1.37979e-05	4.86019	ENSG00000169851	Null	PCDH7
-0.5082	6.43109	24.4655	7.56538e-07	1.38815e-05	4.85756	ENSG00000171148	Null	TADA3
-0.408971	7.03606	24.4438	7.65085e-07	1.40226e-05	4.85317	ENSG00000162522	ChIP-Seq KLF5AR Common peak	KIAA1522
-1.0971	3.16167	24.4145	7.76828e-07	1.42172e-05	4.84718	ENSG00000107201	Null	DDX58
-3.43901	-1.13115	24.4129	7.77445e-07	1.42172e-05	4.84718	ENSG00000155918	Null	RAET1L
0.519772	5.24346	24.4083	7.79334e-07	1.42359e-05	4.84662	ENSG00000175575	Null	PAAF1
0.589873	5.72651	24.4056	7.80401e-07	1.42395e-05	4.84651	ENSG00000134056	Null	MRPS36
0.418768	5.42458	24.3953	7.84591e-07	1.43e-05	4.84466	ENSG00000149679	Null	CABLES2
-2.76988	-0.338319	24.3545	8.01406e-07	1.45902e-05	4.83594	ENSG00000257877	Null	NA
-0.720311	4.04618	24.3126	8.19036e-07	1.48946e-05	4.82697	ENSG00000079335	Null	CDC14A
0.681031	3.67358	24.306	8.21814e-07	1.49286e-05	4.82598	ENSG00000081181	Null	ARG2
0.492456	9.65379	24.273	8.36019e-07	1.51698e-05	4.81902	ENSG00000110958	Null	PTGES3
-0.62883	3.99624	24.2545	8.44076e-07	1.5299e-05	4.81534	ENSG00000139192	Null	TAPBPL
0.583371	7.04614	24.2295	8.55109e-07	1.54818e-05	4.81018	ENSG00000173207	ChIP-Seq KLF5AR Common peak	CKS1B
0.411109	7.15445	24.2175	8.60461e-07	1.55615e-05	4.80795	ENSG00000164244	Null	PRRC1
-1.36166	1.88018	24.1847	8.75269e-07	1.58118e-05	4.80102	ENSG00000185291	Null	IL3RA
-0.955803	5.77202	24.179	8.77822e-07	1.58405e-05	4.80023	ENSG00000131746	ChIP-Seq KLF5AR Common peak	TNS4
0.517206	4.91495	24.0886	9.20038e-07	1.6584e-05	4.78031	ENSG00000164823	ChIP-Seq KLF5AR Common peak	OSGIN2
0.634316	4.24714	24.053	9.37184e-07	1.68745e-05	4.77277	ENSG00000076662	Null	ICAM3
-1.23088	2.93284	24.0188	9.53984e-07	1.71581e-05	4.76553	ENSG00000244405	Null	ETV5
0.558097	7.12012	24.0156	9.55581e-07	1.71679e-05	4.76528	ENSG00000051825	Null	MPHOSPH9
0.451951	6.54907	23.978	9.74404e-07	1.74869e-05	4.75729	ENSG00000007080	Null	CCDC124
-0.460895	5.55337	23.9654	9.80842e-07	1.75832e-05	4.7549	ENSG00000177239	Null	MAN1B1
0.745873	5.26553	23.9388	9.94455e-07	1.78077e-05	4.74939	ENSG00000254858	Null	MPV17L2
-0.989877	4.37476	23.9339	9.96986e-07	1.78207e-05	4.74907	ENSG00000213462	Null	ERV3-1
-2.37297	-0.12903	23.9332	9.97359e-07	1.78207e-05	4.74907	ENSG00000260581	ChIP-Seq KLF5AR Common peak	CTB-113P19.4
-1.41585	0.890736	23.922	1.00317e-06	1.7905e-05	4.74703	ENSG00000197405	ChIP-Seq KLF5AR Common peak	C5AR1
0.689587	4.63587	23.879	1.02583e-06	1.82896e-05	4.7378	ENSG00000023608	Null	SNAPC1
0.571632	5.25243	23.8749	1.02803e-06	1.83087e-05	4.73734	ENSG00000169093	Null	ASMTL
0.46076	5.32095	23.8662	1.03267e-06	1.83715e-05	4.73586	ENSG00000118960	ChIP-Seq KLF5AR Common peak	HS1BP3
0.516449	5.90153	23.8468	1.04316e-06	1.85378e-05	4.73194	ENSG00000188735	Null	TMEM120B
0.556519	7.12933	23.8145	1.0608e-06	1.88308e-05	4.72513	ENSG00000105835	ChIP-Seq KLF5AR Common peak	NAMPT
-1.32138	2.73613	23.8092	1.06372e-06	1.88622e-05	4.72441	ENSG00000095739	Null	BAMBI
0.451846	6.36487	23.8045	1.06632e-06	1.8888e-05	4.72381	ENSG00000117143	Null	UAP1
-0.573039	6.94796	23.7764	1.08199e-06	1.91449e-05	4.71795	ENSG00000054654	Null	SYNE2
0.903083	3.44629	23.7692	1.08609e-06	1.91965e-05	4.71678	ENSG00000138646	ChIP-Seq KLF5AR Common peak	HERC5
0.623888	5.19946	23.7513	1.09622e-06	1.93548e-05	4.71321	ENSG00000178449	Null	COX14
0.73537	4.39233	23.6982	1.12688e-06	1.9854e-05	4.70215	ENSG00000170191	Null	NANP
0.417823	7.44946	23.6981	1.12693e-06	1.9854e-05	4.70215	ENSG00000167747	Null	C19orf48
-1.29456	2.31144	23.6206	1.17324e-06	2.06478e-05	4.68513	ENSG00000108924	Null	HLF
-0.781756	3.45503	23.6083	1.18075e-06	2.07575e-05	4.68282	ENSG00000148942	Null	SLC5A12
1.18149	2.1744	23.606	1.1822e-06	2.07609e-05	4.68275	ENSG00000186907	ChIP-Seq KLF5AR Common peak	RTN4RL2
1.14974	1.82742	23.5878	1.19341e-06	2.09353e-05	4.67912	ENSG00000166289	Null	PLEKHF1
-1.31086	0.996196	23.5775	1.19981e-06	2.10249e-05	4.67727	ENSG00000228314	Null	CYP4F29P
0.897471	6.31147	23.5684	1.20549e-06	2.11019e-05	4.67568	ENSG00000171612	ChIP-Seq KLF5AR Common peak	SLC25A33
1.08302	3.24205	23.5348	1.22672e-06	2.14505e-05	4.66856	ENSG00000164362	ChIP-Seq KLF5AR Common peak	TERT
-0.357863	7.47136	23.5221	1.23487e-06	2.15701e-05	4.66615	ENSG00000104964	Null	AES
-0.362201	6.34976	23.5169	1.23823e-06	2.16056e-05	4.66543	ENSG00000126746	Null	ZNF384
0.479888	6.4832	23.5119	1.24146e-06	2.16389e-05	4.66476	ENSG00000122034	Null	GTF3A
-0.523226	5.13339	23.4957	1.25192e-06	2.17981e-05	4.66158	ENSG00000157110	ChIP-Seq KLF5AR Common peak	RBPMS
0.412876	7.02685	23.49	1.25563e-06	2.18394e-05	4.66076	ENSG00000180879	Null	SSR4
0.421314	6.96697	23.4701	1.26873e-06	2.20439e-05	4.65671	ENSG00000106397	ChIP-Seq KLF5AR Common peak	PLOD3
0.532639	7.47939	23.4476	1.28361e-06	2.22788e-05	4.65211	ENSG00000112972	Null	HMGCS1
0.736829	4.73626	23.3979	1.31723e-06	2.2838e-05	4.64134	ENSG00000259820	Null	AC083843.1
0.520358	7.545	23.3936	1.32017e-06	2.28648e-05	4.64083	ENSG00000173457	Null	PPP1R14B
-1.07416	2.49186	23.3905	1.3223e-06	2.28775e-05	4.64059	ENSG00000105538	Null	RASIP1
0.842947	4.71075	23.3819	1.32824e-06	2.2956e-05	4.6391	ENSG00000143850	ChIP-Seq KLF5AR Common peak	PLEKHA6
-1.20989	1.22932	23.3577	1.34507e-06	2.32042e-05	4.63443	ENSG00000070731	Null	ST6GALNAC2
0.43292	6.02383	23.3571	1.34544e-06	2.32042e-05	4.63443	ENSG00000148362	ChIP-Seq KLF5AR Common peak	C9orf142
-0.613992	6.64859	23.3546	1.34721e-06	2.32103e-05	4.63432	ENSG00000120075	Null	HOXB5
0.773123	7.94446	23.3484	1.35153e-06	2.32603e-05	4.63338	ENSG00000145050	Null	MANF
0.642872	5.1039	23.2864	1.39584e-06	2.39976e-05	4.61983	ENSG00000204520	Null	MICA
-2.2753	0.563228	23.2683	1.40906e-06	2.41995e-05	4.61619	ENSG00000179715	Null	PCED1B
-1.99745	-0.325471	23.2644	1.41188e-06	2.42225e-05	4.61578	ENSG00000204421	Null	LY6G6C
-0.375889	8.04765	23.2603	1.41491e-06	2.4249e-05	4.61531	ENSG00000149115	Null	TNKS1BP1
0.734363	3.47568	23.2504	1.42218e-06	2.43481e-05	4.61354	ENSG00000155099	Null	TMEM55A
0.576901	5.43835	23.2038	1.45707e-06	2.49193e-05	4.60346	ENSG00000230055	Null	NA
-1.38333	2.74802	23.2009	1.4593e-06	2.49315e-05	4.60325	ENSG00000164946	Null	FREM1
-1.12029	2.352	23.1383	1.5076e-06	2.57298e-05	4.58956	ENSG00000151651	Null	ADAM8
-0.536912	7.24052	23.1356	1.50972e-06	2.57391e-05	4.58941	ENSG00000108511	Null	HOXB6
-0.92055	2.72848	23.1099	1.53001e-06	2.6058e-05	4.58406	ENSG00000105855	Null	ITGB8
0.405782	6.07506	23.0923	1.54409e-06	2.62704e-05	4.58053	ENSG00000103932	ChIP-Seq KLF5AR Common peak	RPAP1
-1.58015	2.64917	23.0887	1.54693e-06	2.62914e-05	4.58019	ENSG00000120149	Null	MSX2
0.770753	4.19087	23.0665	1.5649e-06	2.65692e-05	4.57562	ENSG00000116668	ChIP-Seq KLF5AR Common peak	SWT1
0.559875	5.87006	23.0519	1.57683e-06	2.67441e-05	4.57277	ENSG00000167645	Null	YIF1B
0.639368	4.42717	23.0409	1.58593e-06	2.68704e-05	4.57073	ENSG00000140905	Null	GCSH
0.393082	6.73881	23.0322	1.59308e-06	2.69638e-05	4.56922	ENSG00000154582	Null	TCEB1
-2.07973	2.32075	23.0157	1.60686e-06	2.71689e-05	4.56593	ENSG00000182511	ChIP-Seq KLF5AR Common peak	FES
0.419586	8.4756	23.0008	1.61937e-06	2.73521e-05	4.56301	ENSG00000152556	ChIP-Seq KLF5AR Common peak	PFKM
0.712433	6.37875	22.9949	1.62431e-06	2.74073e-05	4.56213	ENSG00000100997	ChIP-Seq KLF5AR Common peak	ABHD12
-0.833766	6.37191	22.9874	1.63068e-06	2.74864e-05	4.56088	ENSG00000102554	Null	KLF5
-0.751241	4.79078	22.9442	1.66772e-06	2.80819e-05	4.55157	ENSG00000111275	Null	ALDH2
0.504227	7.93202	22.9388	1.67243e-06	2.81322e-05	4.5508	ENSG00000148248	Null	SURF4
-0.73495	2.83375	22.9365	1.67439e-06	2.81364e-05	4.55073	ENSG00000140044	Null	JDP2
-0.895026	3.24232	22.8883	1.71696e-06	2.8822e-05	4.54028	ENSG00000054392	Null	HHAT
-0.922743	2.6688	22.8537	1.74812e-06	2.9315e-05	4.53291	ENSG00000204969	Null	PCDHA2
0.431436	6.05905	22.8497	1.75177e-06	2.93462e-05	4.53245	ENSG00000135821	Null	GLUL
-0.945678	2.55787	22.8272	1.77238e-06	2.96612e-05	4.52781	ENSG00000204792	Null	LINC01291
0.811773	3.15683	22.8102	1.7881e-06	2.98936e-05	4.52442	ENSG00000171621	Null	SPSB1
6.07724	-0.286259	22.7976	1.79988e-06	3.00598e-05	4.52201	ENSG00000117322	Null	CR2
0.404873	6.64863	22.7906	1.80644e-06	3.01387e-05	4.52088	ENSG00000063245	ChIP-Seq KLF5AR Common peak	EPN1
-1.68075	-0.476342	22.765	1.8307e-06	3.05122e-05	4.51553	ENSG00000189280	Null	GJB5
-2.45447	-0.080309	22.7611	1.83442e-06	3.05431e-05	4.51509	ENSG00000185863	Null	TMEM210
0.432787	5.30911	22.7469	1.84797e-06	3.07376e-05	4.51233	ENSG00000173486	Null	FKBP2
0.356768	8.48755	22.736	1.85854e-06	3.0882e-05	4.51029	ENSG00000133706	Null	LARS
-1.23437	2.79864	22.7189	1.8751e-06	3.11255e-05	4.50688	ENSG00000182742	Null	HOXB4
-0.672013	4.00804	22.7057	1.88802e-06	3.13083e-05	4.50434	ENSG00000146267	Null	FAXC
0.498791	5.46961	22.6835	1.91005e-06	3.16416e-05	4.49974	ENSG00000145545	Null	SRD5A1
1.53076	1.18352	22.6743	1.91917e-06	3.17604e-05	4.49811	ENSG00000140254	ChIP-Seq KLF5AR Common peak	DUOXA1
0.566754	4.48644	22.6554	1.93818e-06	3.20426e-05	4.49427	ENSG00000169991	ChIP-Seq KLF5AR Common peak	IFFO2
-1.7215	0.293664	22.6518	1.94177e-06	3.20696e-05	4.49391	ENSG00000151917	Null	BEND6
-0.446715	6.81323	22.6113	1.98312e-06	3.27196e-05	4.48519	ENSG00000093010	Null	COMT
0.745662	6.71498	22.6058	1.98888e-06	3.27814e-05	4.48437	ENSG00000187840	Null	EIF4EBP1
1.07213	4.75758	22.6011	1.99367e-06	3.28273e-05	4.48376	ENSG00000142552	Null	RCN3
-0.958705	2.59808	22.5621	2.03459e-06	3.34674e-05	4.47538	ENSG00000114529	Null	C3orf52
0.496294	4.73309	22.5332	2.06541e-06	3.39404e-05	4.46928	ENSG00000169902	Null	TPST1
0.392185	7.48299	22.5091	2.09146e-06	3.43339e-05	4.46428	ENSG00000168374	Null	ARF4
-0.702957	5.06961	22.4936	2.10845e-06	3.45781e-05	4.4612	ENSG00000104518	Null	GSDMD
0.504929	5.66913	22.4575	2.14849e-06	3.51996e-05	4.45346	ENSG00000065809	ChIP-Seq KLF5AR Common peak	FAM107B
0.564349	5.5475	22.4533	2.15314e-06	3.52147e-05	4.45328	ENSG00000167508	Null	MVD
-0.676382	4.18116	22.4519	2.15471e-06	3.52147e-05	4.45328	ENSG00000173621	Null	LRFN4
-0.574738	5.21184	22.4509	2.15587e-06	3.52147e-05	4.45328	ENSG00000127328	Null	RAB3IP
-2.22152	3.13019	22.4158	2.19555e-06	3.58272e-05	4.44579	ENSG00000167767	ChIP-Seq KLF5AR Common peak	KRT80
0.344132	6.08276	22.3923	2.2226e-06	3.62259e-05	4.44098	ENSG00000093183	ChIP-Seq KLF5AR Common peak	SEC22C
0.584705	4.49434	22.3908	2.22442e-06	3.62259e-05	4.44098	ENSG00000153551	Null	CMTM7
0.637106	5.73221	22.387	2.22883e-06	3.62617e-05	4.44055	ENSG00000181938	ChIP-Seq KLF5AR Common peak	GINS3
-0.752022	2.52185	22.3773	2.24008e-06	3.64073e-05	4.43881	ENSG00000135835	Null	KIAA1614
-0.452405	6.40347	22.3754	2.24223e-06	3.64073e-05	4.43881	ENSG00000065357	ChIP-Seq KLF5AR Common peak	DGKA
1.35761	1.94366	22.3304	2.2954e-06	3.72336e-05	4.42906	ENSG00000102048	Null	ASB9
-1.53092	2.02377	22.3256	2.30124e-06	3.72915e-05	4.42839	ENSG00000261685	Null	NA
-0.793856	4.8488	22.3048	2.32629e-06	3.76602e-05	4.42412	ENSG00000161328	Null	LRRC56
-0.42642	6.25426	22.2949	2.33827e-06	3.78071e-05	4.42243	ENSG00000189339	Null	SLC35E2B
0.399276	7.20031	22.2935	2.33999e-06	3.78071e-05	4.42243	ENSG00000131828	Null	PDHA1
-1.01547	5.06976	22.2858	2.34943e-06	3.79222e-05	4.42111	ENSG00000206075	ChIP-Seq KLF5AR Common peak	SERPINB5
0.364758	7.03236	22.2795	2.3571e-06	3.80086e-05	4.42012	ENSG00000100796	Null	PPP4R3A
-0.459072	5.98044	22.2758	2.36168e-06	3.80449e-05	4.4197	ENSG00000105722	Null	ERF
-0.701343	5.35307	22.2727	2.36552e-06	3.80692e-05	4.41943	ENSG00000147642	ChIP-Seq KLF5AR Common peak	SYBU
0.443259	5.95123	22.2648	2.37527e-06	3.81887e-05	4.41807	ENSG00000013375	Null	PGM3
-0.7142	3.9175	22.2127	2.4406e-06	3.92005e-05	4.40671	ENSG00000170537	Null	TMC7
0.426088	6.50972	22.1645	2.50257e-06	4.01565e-05	4.39624	ENSG00000174136	Null	RGMB
0.462344	6.1239	22.079	2.6166e-06	4.1945e-05	4.37732	ENSG00000153989	Null	NUS1
0.922625	2.98116	22.0626	2.63907e-06	4.22638e-05	4.37403	ENSG00000116761	Null	CTH
-0.921787	4.21889	22.0556	2.64864e-06	4.23756e-05	4.37288	ENSG00000168077	Null	SCARA3
0.485364	4.47283	22.0531	2.65212e-06	4.239e-05	4.37274	ENSG00000123178	Null	SPRYD7
0.533533	7.20172	22.016	2.70381e-06	4.3174e-05	4.36478	ENSG00000100075	Null	SLC25A1
-0.593921	7.28042	22.0067	2.71694e-06	4.33351e-05	4.36316	ENSG00000017260	Null	ATP2C1
0.524284	6.5725	22.0051	2.7192e-06	4.33351e-05	4.36316	ENSG00000143256	Null	PFDN2
-1.41128	0.322765	21.9704	2.76881e-06	4.40828e-05	4.35573	ENSG00000139915	Null	MDGA2
-0.487829	7.63515	21.9574	2.78767e-06	4.43399e-05	4.35321	ENSG00000170689	Null	HOXB9
-0.60786	4.44698	21.9344	2.82135e-06	4.47752e-05	4.34896	ENSG00000185404	Null	SP140L
-2.25096	0.0942	21.9336	2.82242e-06	4.47752e-05	4.34896	ENSG00000261713	Null	SSTR5-AS1
0.741803	6.37744	21.9331	2.82324e-06	4.47752e-05	4.34896	ENSG00000214617	ChIP-Seq KLF5AR Common peak	SLC6A10P
0.369844	6.72473	21.9026	2.86852e-06	4.54492e-05	4.34247	ENSG00000103197	ChIP-Seq KLF5AR Common peak	TSC2
-3.30488	-0.0264742	21.8677	2.92103e-06	4.62365e-05	4.33501	ENSG00000169035	Null	KLK7
0.457144	6.16573	21.8576	2.93646e-06	4.64357e-05	4.33315	ENSG00000105185	Null	PDCD5
0.484541	7.49015	21.8228	2.99029e-06	4.72414e-05	4.32568	ENSG00000117410	Null	ATP6V0B
-0.485329	5.58533	21.7935	3.03631e-06	4.79222e-05	4.31946	ENSG00000166987	Null	MBD6
-0.966099	4.59634	21.7572	3.09432e-06	4.87907e-05	4.31166	ENSG00000011028	ChIP-Seq KLF5AR Common peak	MRC2
0.913713	2.29086	21.6758	3.22846e-06	5.08567e-05	4.29365	ENSG00000182836	Null	PLCXD3
0.464581	7.44275	21.6699	3.23827e-06	5.09623e-05	4.29275	ENSG00000185627	Null	PSMD13
-1.11602	2.78628	21.665	3.24655e-06	5.10435e-05	4.29206	ENSG00000171056	ChIP-Seq KLF5AR Common peak	SOX7
0.463597	6.94401	21.6238	3.31702e-06	5.21014e-05	4.28315	ENSG00000116120	Null	FARSB
-1.38997	-0.00518607	21.6123	3.33697e-06	5.23646e-05	4.28096	ENSG00000169562	Null	GJB1
1.61437	0.96016	21.6089	3.34303e-06	5.24094e-05	4.28059	ENSG00000047597	ChIP-Seq KLF5AR Common peak	XK
-0.428895	5.27481	21.5552	3.43793e-06	5.38456e-05	4.26885	ENSG00000146242	Null	TPBG
0.517505	8.35529	21.5532	3.44156e-06	5.38509e-05	4.26881	ENSG00000170348	Null	TMED10
0.414529	6.92922	21.5162	3.50848e-06	5.48456e-05	4.26086	ENSG00000108528	Null	SLC25A11
0.825057	3.22895	21.5031	3.53255e-06	5.51692e-05	4.2583	ENSG00000070540	ChIP-Seq KLF5AR Common peak	WIPI1
-0.541648	6.0592	21.4993	3.53953e-06	5.52255e-05	4.25786	ENSG00000168056	Null	LTBP3
-0.912486	4.97587	21.4951	3.54733e-06	5.52945e-05	4.25732	ENSG00000164850	ChIP-Seq KLF5AR Common peak	GPER1
1.09488	1.42469	21.4604	3.61215e-06	5.62512e-05	4.24987	ENSG00000179292	Null	TMEM151A
-0.364359	7.38772	21.4343	3.66164e-06	5.69678e-05	4.24437	ENSG00000133704	Null	IPO8
0.324345	7.02676	21.4238	3.68165e-06	5.72246e-05	4.24242	ENSG00000179134	ChIP-Seq KLF5AR Common peak	SAMD4B
0.479495	5.98437	21.4213	3.68653e-06	5.72462e-05	4.24225	ENSG00000114054	Null	PCCB
-2.12919	-0.178532	21.4086	3.71105e-06	5.75723e-05	4.23979	ENSG00000125046	ChIP-Seq KLF5AR Common peak	SSUH2
-2.26651	-0.675212	21.3951	3.73727e-06	5.78827e-05	4.23745	ENSG00000154274	Null	C4orf19
-0.584797	4.75064	21.3946	3.73813e-06	5.78827e-05	4.23745	ENSG00000196476	Null	C20orf96
-0.440168	4.96499	21.375	3.77656e-06	5.84224e-05	4.23342	ENSG00000161618	Null	ALDH16A1
0.471455	5.86532	21.3384	3.84933e-06	5.94561e-05	4.2258	ENSG00000179604	ChIP-Seq KLF5AR Common peak	CDC42EP4
-0.78814	3.32884	21.3378	3.85065e-06	5.94561e-05	4.2258	ENSG00000140691	Null	ARMC5
-0.543173	6.22888	21.3303	3.8657e-06	5.96323e-05	4.22452	ENSG00000127947	Null	PTPN12
0.728238	3.99571	21.3057	3.91561e-06	6.03454e-05	4.21936	ENSG00000145194	Null	ECE2
-0.96578	2.72534	21.2946	3.93849e-06	6.06409e-05	4.21723	ENSG00000092929	Null	UNC13D
-0.426055	6.11999	21.2829	3.96242e-06	6.0952e-05	4.21501	ENSG00000166415	Null	WDR72
-0.650558	3.73351	21.2798	3.96896e-06	6.09953e-05	4.2147	ENSG00000163701	Null	IL17RE
-0.647243	4.39704	21.2646	4.00049e-06	6.14221e-05	4.21168	ENSG00000164023	Null	SGMS2
0.406154	6.41562	21.2571	4.01617e-06	6.16052e-05	4.21038	ENSG00000111231	Null	GPN3
2.392	0.923317	21.2476	4.03608e-06	6.18494e-05	4.20866	ENSG00000223561	ChIP-Seq KLF5AR Common peak	AC003090.1
0.49365	6.80749	21.2459	4.03966e-06	6.18494e-05	4.20866	ENSG00000155189	Null	AGPAT5
0.400001	7.04379	21.2111	4.11383e-06	6.29263e-05	4.20117	ENSG00000121644	Null	DESI2
-1.97018	-0.657922	21.2028	4.1317e-06	6.31406e-05	4.19969	ENSG00000269680	Null	CTD-3128G10.6
-0.328778	6.26453	21.1714	4.19989e-06	6.41227e-05	4.19299	ENSG00000169217	Null	CD2BP2
-0.447006	5.45069	21.1609	4.22292e-06	6.44143e-05	4.19102	ENSG00000074219	Null	TEAD2
-1.01825	2.85038	21.1533	4.23981e-06	6.46118e-05	4.18969	ENSG00000184486	Null	POU3F2
0.54253	5.02662	21.1138	4.328e-06	6.58943e-05	4.18115	ENSG00000171421	Null	MRPL36
0.349461	7.96057	21.1064	4.34484e-06	6.60892e-05	4.17987	ENSG00000012660	Null	ELOVL5
0.68611	5.91374	21.1032	4.35201e-06	6.61368e-05	4.17956	ENSG00000174669	Null	SLC29A2
-0.505812	5.21097	21.097	4.36608e-06	6.62891e-05	4.17856	ENSG00000120690	Null	ELF1
-1.18678	2.30936	21.0584	4.45498e-06	6.75761e-05	4.17021	ENSG00000181381	Null	DDX60L
-0.493194	5.07757	21.0501	4.47429e-06	6.78062e-05	4.16873	ENSG00000136379	Null	ABHD17C
-0.562384	7.46506	21.0443	4.48796e-06	6.79505e-05	4.16781	ENSG00000182095	ChIP-Seq KLF5AR Common peak	TNRC18
0.487456	4.59499	21.0265	4.52964e-06	6.8466e-05	4.16453	ENSG00000100865	Null	CINP
0.42617	5.18751	21.0262	4.53037e-06	6.8466e-05	4.16453	ENSG00000169490	ChIP-Seq KLF5AR Common peak	TM2D2
-1.72368	0.496581	21.0151	4.55668e-06	6.87999e-05	4.16241	ENSG00000152268	Null	NA
0.605258	4.54835	21.0069	4.57622e-06	6.90314e-05	4.16095	ENSG00000105926	Null	MPP6
-0.449497	5.20909	20.9762	4.65015e-06	7.00819e-05	4.15439	ENSG00000214717	Null	ZBED1
-0.510886	5.34225	20.9543	4.70382e-06	7.08256e-05	4.14981	ENSG00000076685	Null	NT5C2
-0.763915	3.69539	20.951	4.71172e-06	7.08793e-05	4.14948	ENSG00000108984	Null	MAP2K6
2.29234	-0.374644	20.9363	4.74815e-06	7.13618e-05	4.14653	ENSG00000241679	Null	RP11-80H8.4
-0.562072	4.60169	20.9192	4.79074e-06	7.19359e-05	4.14305	ENSG00000096093	Null	EFHC1
-0.902113	2.4134	20.907	4.82124e-06	7.23274e-05	4.1407	ENSG00000184343	Null	SRPK3
0.823419	5.35697	20.8778	4.89534e-06	7.33718e-05	4.13447	ENSG00000119138	ChIP-Seq KLF5AR Common peak	KLF9
-2.00607	0.849584	20.8732	4.90722e-06	7.34825e-05	4.13382	ENSG00000108813	Null	DLX4
0.413523	7.19097	20.8538	4.95697e-06	7.41598e-05	4.12983	ENSG00000213593	Null	TMX2
0.505411	8.81149	20.8368	5.00125e-06	7.47538e-05	4.12637	ENSG00000167881	Null	SRP68
-0.892009	2.17308	20.8157	5.05663e-06	7.55126e-05	4.12198	ENSG00000262576	Null	PCDHGA4
-0.488731	7.11537	20.8006	5.09673e-06	7.60421e-05	4.11895	ENSG00000181649	ChIP-Seq KLF5AR Common peak	PHLDA2
0.329096	7.90016	20.7825	5.14506e-06	7.66933e-05	4.11524	ENSG00000159082	Null	SYNJ1
-1.15141	1.57675	20.7601	5.20565e-06	7.75258e-05	4.11055	ENSG00000234678	Null	RP11-465N4.4
0.66388	11.0423	20.7491	5.23563e-06	7.79015e-05	4.10845	ENSG00000166598	ChIP-Seq KLF5AR Common peak	HSP90B1
0.363217	8.0329	20.744	5.24961e-06	7.80384e-05	4.10769	ENSG00000103342	Null	GSPT1
0.527878	8.11374	20.7331	5.27943e-06	7.84105e-05	4.10563	ENSG00000116161	Null	CACYBP
-0.919315	3.22684	20.7093	5.34548e-06	7.93195e-05	4.10062	ENSG00000124496	ChIP-Seq KLF5AR Common peak	TRERF1
0.338363	6.44826	20.7062	5.35436e-06	7.93752e-05	4.10032	ENSG00000173599	ChIP-Seq KLF5AR Common peak	PC
-1.00104	5.41494	20.7045	5.35893e-06	7.93752e-05	4.10032	ENSG00000086570	ChIP-Seq KLF5AR Common peak	FAT2
-0.461439	7.92967	20.6876	5.40658e-06	8.00086e-05	4.09686	ENSG00000124766	Null	SOX4
-2.62734	0.170852	20.6846	5.41484e-06	8.00584e-05	4.09659	ENSG00000164125	Null	FAM198B
-0.606853	6.03793	20.6757	5.44022e-06	8.03611e-05	4.09495	ENSG00000182541	ChIP-Seq KLF5AR Common peak	LIMK2
-0.893814	2.63916	20.6697	5.45738e-06	8.05418e-05	4.09398	ENSG00000204366	ChIP-Seq KLF5AR Common peak	ZBTB12
0.390386	8.42505	20.6649	5.47097e-06	8.06092e-05	4.09362	ENSG00000128595	Null	CALU
-2.81295	-0.550383	20.6646	5.47179e-06	8.06092e-05	4.09362	ENSG00000188580	Null	NKAIN2
-0.548179	7.4666	20.6425	5.53547e-06	8.14739e-05	4.08898	ENSG00000186174	Null	BCL9L
0.552773	5.45467	20.6302	5.57101e-06	8.19234e-05	4.08659	ENSG00000163170	Null	BOLA3
-1.62069	1.49583	20.5986	5.6637e-06	8.32116e-05	4.07982	ENSG00000173641	Null	HSPB7
-0.713143	3.55183	20.5916	5.68464e-06	8.34444e-05	4.0786	ENSG00000197093	Null	GAL3ST4
-2.27354	-0.672435	20.5715	5.74456e-06	8.42484e-05	4.07444	ENSG00000168702	Null	LRP1B
-1.98874	0.0183438	20.5411	5.83647e-06	8.55198e-05	4.06793	ENSG00000175920	Null	DOK7
-0.646561	5.0038	20.5366	5.85017e-06	8.56438e-05	4.0673	ENSG00000164199	ChIP-Seq KLF5AR Common peak	ADGRV1
-0.517697	4.27502	20.5158	5.91412e-06	8.65026e-05	4.06297	ENSG00000197892	Null	KIF13B
0.604149	9.30394	20.5125	5.92437e-06	8.65752e-05	4.06261	ENSG00000004478	Null	FKBP4
0.402348	6.29498	20.5011	5.95975e-06	8.70145e-05	4.06041	ENSG00000147535	ChIP-Seq KLF5AR Common peak	PLPP5
2.68222	-0.408029	20.4885	5.99893e-06	8.75084e-05	4.05795	ENSG00000230676	ChIP-Seq KLF5AR Common peak	RP11-65J3.3
-0.579428	3.55789	20.4692	6.05994e-06	8.8283e-05	4.05412	ENSG00000244300	Null	GATA2-AS1
-0.445295	5.79627	20.4667	6.06791e-06	8.8283e-05	4.05412	ENSG00000021762	ChIP-Seq KLF5AR Common peak	OSBPL5
-0.980364	4.71999	20.4666	6.06821e-06	8.8283e-05	4.05412	ENSG00000171282	Null	NA
-0.521338	5.97805	20.4559	6.10199e-06	8.86956e-05	4.0521	ENSG00000088808	ChIP-Seq KLF5AR Common peak	PPP1R13B
0.530644	6.60905	20.452	6.11444e-06	8.87977e-05	4.0516	ENSG00000226950	ChIP-Seq KLF5AR Common peak	DANCR
-1.03493	2.47027	20.4446	6.13828e-06	8.90649e-05	4.05029	ENSG00000011677	Null	GABRA3
0.461772	6.37301	20.4354	6.16769e-06	8.94124e-05	4.0486	ENSG00000197563	Null	PIGN
-0.512689	5.86483	20.4289	6.18896e-06	8.96409e-05	4.04749	ENSG00000127324	ChIP-Seq KLF5AR Common peak	TSPAN8
-0.544248	5.3644	20.4272	6.19441e-06	8.96409e-05	4.04749	ENSG00000135596	Null	MICAL1
-1.06518	1.81035	20.4093	6.25268e-06	9.03584e-05	4.04403	ENSG00000196338	Null	NLGN3
0.45785	7.18602	20.4085	6.25503e-06	9.03584e-05	4.04403	ENSG00000138018	Null	EPT1
-0.973662	6.24274	20.4	6.28299e-06	9.06768e-05	4.0425	ENSG00000162591	Null	MEGF6
-0.48061	5.11313	20.3984	6.28815e-06	9.06768e-05	4.0425	ENSG00000198026	Null	ZNF335
-0.801508	5.29171	20.3821	6.34197e-06	9.13724e-05	4.03918	ENSG00000181085	ChIP-Seq KLF5AR Common peak	MAPK15
-0.592381	5.52585	20.3688	6.3863e-06	9.19302e-05	4.03654	ENSG00000134909	ChIP-Seq KLF5AR Common peak	ARHGAP32
-1.50331	2.81736	20.3619	6.40948e-06	9.21351e-05	4.03558	ENSG00000184226	ChIP-Seq KLF5AR Common peak	PCDH9
-1.47634	1.19463	20.3612	6.41179e-06	9.21351e-05	4.03558	ENSG00000169621	Null	APLF
1.19032	2.89011	20.3545	6.4343e-06	9.23429e-05	4.0346	ENSG00000152022	Null	NA
-1.11195	2.01529	20.3535	6.43754e-06	9.23429e-05	4.0346	ENSG00000168772	Null	CXXC4
0.592357	4.40642	20.3471	6.45913e-06	9.25715e-05	4.03352	ENSG00000149177	ChIP-Seq KLF5AR Common peak	PTPRJ
0.416448	5.57154	20.3229	6.54116e-06	9.36651e-05	4.02842	ENSG00000058091	ChIP-Seq KLF5AR Common peak	CDK14
0.726967	5.51262	20.3051	6.60241e-06	9.44595e-05	4.02475	ENSG00000161980	Null	POLR3K
0.612057	4.97312	20.286	6.66883e-06	9.53264e-05	4.02079	ENSG00000129355	Null	CDKN2D
0.50422	6.11657	20.2731	6.71396e-06	9.58877e-05	4.01824	ENSG00000143753	Null	DEGS1
0.396434	6.32806	20.2709	6.72151e-06	9.59119e-05	4.01813	ENSG00000131876	ChIP-Seq KLF5AR Common peak	SNRPA1
-0.523878	4.40316	20.2394	6.83314e-06	9.74198e-05	4.01135	ENSG00000225190	Null	PLEKHM1
-0.463652	5.63	20.2169	6.91407e-06	9.84879e-05	4.00662	ENSG00000173905	Null	GOLIM4
1.39318	1.3854	20.1539	7.14531e-06	0.000101693	3.99271	ENSG00000185272	Null	RBM11
3.15104	0.324555	20.1244	7.25637e-06	0.000103184	3.98639	ENSG00000091138	ChIP-Seq KLF5AR Common peak	SLC26A3
0.402508	5.59796	20.0915	7.38233e-06	0.000104884	3.97929	ENSG00000127952	ChIP-Seq KLF5AR Common peak	STYXL1
0.426202	6.65647	20.0888	7.3928e-06	0.000104942	3.97905	ENSG00000125844	Null	RRBP1
0.353844	6.7555	20.0655	7.48343e-06	0.000106136	3.97414	ENSG00000139197	Null	PEX5
-0.969105	4.78068	20.0559	7.52101e-06	0.000106565	3.97239	ENSG00000186897	Null	C1QL4
-0.360155	7.51373	20.0545	7.52666e-06	0.000106565	3.97239	ENSG00000175215	ChIP-Seq KLF5AR Common peak	CTDSP2
0.542354	7.08831	20.0428	7.57273e-06	0.000107124	3.97011	ENSG00000102158	Null	MAGT1
-2.20921	-0.246346	20.0295	7.62559e-06	0.000107779	3.96747	ENSG00000236333	Null	TRHDE-AS1
0.460508	5.83057	20.0163	7.67866e-06	0.000108435	3.96483	ENSG00000169359	Null	SLC33A1
-0.693441	7.94155	20.0087	7.7091e-06	0.000108771	3.96349	ENSG00000173801	ChIP-Seq KLF5AR Common peak	JUP
-0.381032	6.76576	20.0012	7.7393e-06	0.000109103	3.96216	ENSG00000103855	ChIP-Seq KLF5AR Common peak	CD276
0.570104	10.9791	19.9711	7.86211e-06	0.000110739	3.9557	ENSG00000144381	Null	HSPD1
0.530409	5.16003	19.9601	7.90741e-06	0.000111282	3.95358	ENSG00000179941	Null	BBS10
-0.505615	4.57938	19.9565	7.9224e-06	0.000111397	3.95313	ENSG00000142675	Null	CNKSR1
-0.671292	5.39193	19.9364	8.00595e-06	0.000112475	3.94894	ENSG00000082438	Null	COBLL1
-2.21968	-0.652189	19.9087	8.12318e-06	0.000113989	3.94314	ENSG00000154451	Null	GBP5
-1.23044	2.77934	19.9076	8.12761e-06	0.000113989	3.94314	ENSG00000262877	Null	RP11-1055B8.4
0.667786	3.10628	19.9051	8.13825e-06	0.00011404	3.94294	ENSG00000247796	Null	CTD-2366F13.1
-1.79281	0.477473	19.9024	8.14972e-06	0.000114103	3.9427	ENSG00000018280	ChIP-Seq KLF5AR Common peak	SLC11A1
-1.34718	2.89235	19.8724	8.27861e-06	0.000115809	3.93626	ENSG00000064692	ChIP-Seq KLF5AR Common peak	SNCAIP
0.399796	7.96469	19.8475	8.38733e-06	0.000117229	3.93096	ENSG00000125166	Null	GOT2
1.48051	1.22751	19.8434	8.40526e-06	0.00011738	3.93041	ENSG00000132429	Null	POPDC3
1.27817	1.83128	19.8358	8.43861e-06	0.000117745	3.92906	ENSG00000171522	Null	PTGER4
-2.0795	0.230597	19.8122	8.5436e-06	0.000119012	3.92441	ENSG00000138669	Null	PRKG2
0.449433	5.85038	19.8121	8.54395e-06	0.000119012	3.92441	ENSG00000181924	Null	COA4
0.465366	6.82242	19.8031	8.58452e-06	0.000119475	3.92272	ENSG00000168002	Null	POLR2G
-0.65043	8.43313	19.7923	8.63279e-06	0.000120045	3.92066	ENSG00000135111	ChIP-Seq KLF5AR Common peak	TBX3
-2.37016	2.08847	19.7828	8.67598e-06	0.000120543	3.91886	ENSG00000049089	Null	COL9A2
-0.757028	3.56422	19.764	8.76154e-06	0.000121629	3.91496	ENSG00000215458	Null	AATBC
-1.11112	1.95091	19.7456	8.84653e-06	0.000122704	3.91114	ENSG00000262209	Null	PCDHGB3
0.341902	7.58189	19.7141	8.9935e-06	0.000124637	3.90435	ENSG00000198015	Null	MRPL42
0.402859	6.85235	19.7078	9.02333e-06	0.000124945	3.90328	ENSG00000163382	ChIP-Seq KLF5AR Common peak	NAXE
-2.96907	-0.0940459	19.699	9.06476e-06	0.000125403	3.90169	ENSG00000064787	Null	BCAS1
-0.67775	6.12906	19.6975	9.07176e-06	0.000125403	3.90169	ENSG00000130827	Null	PLXNA3
-0.690283	3.80612	19.6775	9.16742e-06	0.000126619	3.8975	ENSG00000137628	Null	DDX60
0.602382	4.54555	19.6685	9.21075e-06	0.00012711	3.89582	ENSG00000173272	Null	MZT2A
-1.25284	0.804161	19.6631	9.23696e-06	0.000127364	3.89495	ENSG00000048342	Null	CC2D2A
0.596906	4.02114	19.6556	9.27297e-06	0.000127753	3.89363	ENSG00000181418	Null	DDN
0.473993	6.36557	19.635	9.37372e-06	0.000129033	3.8893	ENSG00000085377	ChIP-Seq KLF5AR Common peak	PREP
-0.345644	6.41872	19.6211	9.44229e-06	0.000129867	3.8865	ENSG00000115561	ChIP-Seq KLF5AR Common peak	CHMP3
-0.820003	3.35575	19.5788	9.6535e-06	0.000132661	3.87726	ENSG00000197321	Null	SVIL
0.768184	4.18385	19.5452	9.82496e-06	0.000134904	3.86998	ENSG00000113356	Null	POLR3G
-0.943336	1.78857	19.5361	9.87141e-06	0.000135428	3.86829	ENSG00000178665	Null	ZNF713
-1.62376	0.341795	19.4815	1.01577e-05	0.000139239	3.85624	ENSG00000186710	ChIP-Seq KLF5AR Common peak	CFAP73
-0.594095	5.31392	19.4775	1.01792e-05	0.000139417	3.85568	ENSG00000172830	Null	SSH3
0.496522	4.61643	19.4727	1.02048e-05	0.00013965	3.85496	ENSG00000134490	Null	TMEM241
0.507831	10.8803	19.4643	1.02499e-05	0.00014015	3.85341	ENSG00000127022	Null	CANX
0.497539	6.98103	19.4559	1.02947e-05	0.000140646	3.85187	ENSG00000123975	Null	CKS2
-0.939805	3.29201	19.4307	1.04316e-05	0.000142397	3.8465	ENSG00000160781	Null	PAQR6
1.03107	2.35516	19.4028	1.0585e-05	0.000144371	3.84052	ENSG00000189410	Null	SH2D5
0.659226	4.17668	19.3981	1.06113e-05	0.000144494	3.84015	ENSG00000154556	Null	SORBS2
-0.418503	5.42629	19.398	1.06117e-05	0.000144494	3.84015	ENSG00000197724	Null	PHF2
-0.520069	5.26854	19.3939	1.06345e-05	0.000144683	3.83958	ENSG00000130338	Null	TULP4
0.504578	4.64121	19.3447	1.09124e-05	0.000148342	3.82874	ENSG00000148841	ChIP-Seq KLF5AR Common peak	ITPRIP
0.537966	7.53041	19.3354	1.09653e-05	0.000148937	3.827	ENSG00000196365	Null	LONP1
-0.364831	7.58123	19.3277	1.10098e-05	0.000149417	3.8256	ENSG00000107372	ChIP-Seq KLF5AR Common peak	ZFAND5
-2.39648	-0.412442	19.3053	1.11397e-05	0.000151055	3.82086	ENSG00000162631	ChIP-Seq KLF5AR Common peak	NTNG1
-1.15842	0.383494	19.2192	1.16534e-05	0.00015789	3.80165	ENSG00000204176	Null	SYT15
0.470716	8.11727	19.2127	1.16935e-05	0.000158302	3.80051	ENSG00000084623	Null	EIF3I
-0.466282	8.01542	19.1911	1.18263e-05	0.000159968	3.79597	ENSG00000115648	ChIP-Seq KLF5AR Common peak	MLPH
0.4434	6.27742	19.1853	1.18623e-05	0.000160323	3.795	ENSG00000065060	Null	UHRF1BP1
0.407414	7.58441	19.1806	1.18917e-05	0.000160587	3.79429	ENSG00000115762	Null	PLEKHB2
-0.617693	3.22108	19.1457	1.21109e-05	0.000163394	3.78676	ENSG00000123870	Null	ZNF137P
-0.697876	3.4817	19.1436	1.21241e-05	0.000163394	3.78676	ENSG00000145476	Null	CYP4V2
-0.330978	6.87937	19.1424	1.21319e-05	0.000163394	3.78676	ENSG00000132849	Null	PATJ
-0.386971	5.79065	19.1412	1.21395e-05	0.000163394	3.78676	ENSG00000122359	Null	ANXA11
-2.32828	-0.493086	19.1001	1.24036e-05	0.000166811	3.77778	ENSG00000100276	Null	RASL10A
-0.861314	2.76411	19.0944	1.2441e-05	0.000167177	3.77682	ENSG00000196159	Null	FAT4
-1.86631	0.0796385	19.0882	1.24812e-05	0.00016758	3.77578	ENSG00000177990	Null	DPY19L2
0.565893	5.61381	19.0696	1.26034e-05	0.000169082	3.7719	ENSG00000109929	ChIP-Seq KLF5AR Common peak	SC5D
5.81821	-1.56781	19.0431	1.27801e-05	0.000171311	3.76621	ENSG00000232139	Null	LINC00867
0.55347	4.98361	19.0379	1.28151e-05	0.00017164	3.76538	ENSG00000135047	Null	CTSL
0.336497	9.91557	19.0185	1.29459e-05	0.000173204	3.76144	ENSG00000187109	Null	NAP1L1
-3.58071	0.0583915	19.0174	1.2953e-05	0.000173204	3.76144	ENSG00000184588	Null	PDE4B
0.396742	7.12362	18.9431	1.34675e-05	0.000179937	3.74488	ENSG00000182584	Null	ACTL10
-0.498998	5.49435	18.9365	1.35139e-05	0.00018041	3.74374	ENSG00000106078	ChIP-Seq KLF5AR Common peak	COBL
1.79704	-0.32599	18.9159	1.36612e-05	0.000182227	3.73939	ENSG00000170786	Null	SDR16C5
0.92177	4.78779	18.8923	1.38307e-05	0.000184338	3.73439	ENSG00000079215	Null	SLC1A3
0.843561	4.80806	18.8904	1.38448e-05	0.000184376	3.7343	ENSG00000143590	ChIP-Seq KLF5AR Common peak	EFNA3
0.453304	5.43046	18.8494	1.41459e-05	0.000188233	3.7253	ENSG00000111110	Null	PPM1H
0.620238	4.4209	18.8463	1.41686e-05	0.000188381	3.72496	ENSG00000163040	Null	CCDC74A
-0.734459	8.29651	18.8445	1.41817e-05	0.000188403	3.72491	ENSG00000116260	ChIP-Seq KLF5AR Common peak	QSOX1
-0.459691	7.06103	18.8227	1.43452e-05	0.00019042	3.72029	ENSG00000109472	ChIP-Seq KLF5AR Common peak	CPE
-0.409179	7.0298	18.8092	1.4447e-05	0.000191616	3.71757	ENSG00000106144	Null	CASP2
-0.602009	5.11362	18.7817	1.46567e-05	0.000194239	3.71166	ENSG00000215788	ChIP-Seq KLF5AR Common peak	TNFRSF25
1.06552	2.3483	18.7722	1.47299e-05	0.000195051	3.70985	ENSG00000198108	Null	CHSY3
0.512179	6.22378	18.7672	1.47686e-05	0.000195407	3.70906	ENSG00000178057	Null	NDUFAF3
0.521548	6.48412	18.759	1.48323e-05	0.00019598	3.70779	ENSG00000144867	ChIP-Seq KLF5AR Common peak	SRPRB
0.850344	3.47394	18.7585	1.48359e-05	0.00019598	3.70779	ENSG00000164076	Null	CAMKV
-0.778016	3.26846	18.7538	1.48726e-05	0.000196306	3.70707	ENSG00000187583	Null	PLEKHN1
-0.828994	2.70902	18.7398	1.49822e-05	0.000197594	3.70423	ENSG00000113448	ChIP-Seq KLF5AR Common peak	PDE4D
-1.30147	2.29092	18.7175	1.51581e-05	0.000199753	3.69951	ENSG00000126759	Null	CFP
-1.7833	0.402385	18.7146	1.51815e-05	0.0001999	3.69919	ENSG00000173917	Null	HOXB2
-0.447923	7.23752	18.6839	1.54281e-05	0.000202983	3.69254	ENSG00000108312	Null	UBTF
-0.44371	5.63861	18.6742	1.55071e-05	0.000203859	3.69067	ENSG00000174307	Null	PHLDA3
-1.01617	2.7933	18.6724	1.55214e-05	0.000203884	3.69062	ENSG00000178075	Null	GRAMD1C
-0.840988	3.62631	18.6643	1.55876e-05	0.000204589	3.68912	ENSG00000139946	Null	PELI2
-0.550946	5.0846	18.6457	1.57401e-05	0.000206424	3.68524	ENSG00000100311	Null	PDGFB
0.389751	5.32844	18.6262	1.59018e-05	0.000208353	3.6812	ENSG00000174851	Null	YIF1A
0.435385	6.93542	18.6249	1.59126e-05	0.000208353	3.6812	ENSG00000169139	Null	UBE2V2
0.905831	3.55286	18.6211	1.59449e-05	0.000208609	3.68067	ENSG00000165449	ChIP-Seq KLF5AR Common peak	SLC16A9
0.379693	7.63294	18.6187	1.59644e-05	0.000208698	3.68048	ENSG00000159131	Null	GART
-0.632661	5.51616	18.5986	1.6134e-05	0.000210746	3.67624	ENSG00000065717	Null	TLE2
-1.55646	-0.0112796	18.5962	1.6154e-05	0.00021084	3.67605	ENSG00000260401	Null	RP11-800A3.4
-0.598558	4.59649	18.5943	1.61704e-05	0.000210885	3.67595	ENSG00000179818	ChIP-Seq KLF5AR Common peak	PCBP1-AS1
-0.987483	2.28913	18.5706	1.63726e-05	0.000213352	3.6709	ENSG00000157601	Null	MX1
-1.26379	2.22506	18.5568	1.64915e-05	0.00021462	3.66833	ENSG00000165125	Null	TRPV6
0.401067	5.34105	18.5563	1.64962e-05	0.00021462	3.66833	ENSG00000110057	Null	UNC93B1
-2.21409	-0.277962	18.5364	1.66694e-05	0.000216703	3.66414	ENSG00000150556	Null	LYPD6B
0.586052	6.86152	18.5346	1.66847e-05	0.000216729	3.66408	ENSG00000115541	Null	HSPE1
0.509652	5.08227	18.5307	1.67194e-05	0.000217007	3.66353	ENSG00000156990	Null	RPUSD3
-1.53746	1.92766	18.521	1.68045e-05	0.00021794	3.66166	ENSG00000084636	ChIP-Seq KLF5AR Common peak	COL16A1
-0.374828	6.82661	18.5186	1.68253e-05	0.000218036	3.66147	ENSG00000137693	Null	YAP1
0.483819	6.52323	18.5153	1.68546e-05	0.000218218	3.66111	ENSG00000169976	Null	SF3B5
-0.914415	1.35681	18.514	1.6866e-05	0.000218218	3.66111	ENSG00000204420	Null	C6orf25
0.487183	7.56938	18.4694	1.7265e-05	0.000223205	3.6513	ENSG00000100591	Null	AHSA1
-0.718063	3.4046	18.4479	1.74615e-05	0.000225566	3.64673	ENSG00000254221	Null	PCDHGB1
-1.21491	2.20017	18.4364	1.75673e-05	0.000226705	3.64454	ENSG00000186973	Null	FAM183A
-0.635434	3.34244	18.4353	1.75773e-05	0.000226705	3.64454	ENSG00000165246	Null	NLGN4Y
-0.488499	8.15572	18.4192	1.77263e-05	0.000228445	3.64122	ENSG00000039068	Null	CDH1
0.432053	7.58058	18.416	1.77562e-05	0.000228651	3.64083	ENSG00000183207	Null	RUVBL2
0.39621	8.38192	18.4139	1.77754e-05	0.000228719	3.6407	ENSG00000163902	Null	RPN1
0.445821	7.83798	18.4105	1.78072e-05	0.000228948	3.64026	ENSG00000171530	Null	TBCA
-0.458146	8.73443	18.4004	1.7902e-05	0.000229986	3.6383	ENSG00000196924	ChIP-Seq KLF5AR Common peak	FLNA
0.550096	7.49552	18.3954	1.7949e-05	0.000230408	3.6375	ENSG00000133313	Null	CNDP2
-0.551001	6.64474	18.3923	1.79787e-05	0.000230609	3.63712	ENSG00000112414	ChIP-Seq KLF5AR Common peak	ADGRG6
0.421868	5.30015	18.3773	1.81204e-05	0.000232244	3.63406	ENSG00000119523	Null	ALG2
-0.872108	3.04588	18.3738	1.81537e-05	0.000232451	3.63367	ENSG00000153956	Null	CACNA2D1
-0.364467	6.07752	18.3726	1.81649e-05	0.000232451	3.63367	ENSG00000179820	Null	MYADM
-0.654858	4.45602	18.3674	1.82146e-05	0.000232905	3.63282	ENSG00000173227	ChIP-Seq KLF5AR Common peak	SYT12
0.484302	7.7835	18.3566	1.83188e-05	0.000234055	3.63068	ENSG00000120053	ChIP-Seq KLF5AR Common peak	GOT1
-0.715324	5.26324	18.3346	1.85315e-05	0.000236587	3.62601	ENSG00000162576	ChIP-Seq KLF5AR Common peak	MXRA8
-2.40983	-0.370823	18.3207	1.8667e-05	0.000238131	3.62318	ENSG00000187955	ChIP-Seq KLF5AR Common peak	COL14A1
0.573279	6.01718	18.3178	1.86954e-05	0.000238308	3.62286	ENSG00000140836	ChIP-Seq KLF5AR Common peak	ZFHX3
0.3638	8.68467	18.2984	1.88869e-05	0.000240562	3.61877	ENSG00000184575	Null	XPOT
-0.973963	3.97488	18.2889	1.89809e-05	0.000241572	3.61695	ENSG00000135519	Null	KCNH3
-2.18722	0.172161	18.2663	1.92078e-05	0.000244269	3.61213	ENSG00000171346	Null	KRT15
0.453835	5.73006	18.2531	1.93407e-05	0.000245768	3.60948	ENSG00000103121	Null	CMC2
0.466044	8.54989	18.1878	2.00158e-05	0.00025415	3.59491	ENSG00000168439	Null	STIP1
0.586217	4.16285	18.1837	2.00584e-05	0.000254493	3.59432	ENSG00000139737	Null	SLAIN1
-3.00124	-0.705507	18.1459	2.04613e-05	0.000259404	3.58602	ENSG00000196620	Null	UGT2B15
0.435942	6.94585	18.1373	2.0554e-05	0.000260377	3.5844	ENSG00000165502	ChIP-Seq KLF5AR Common peak	RPL36AL
-0.752613	3.73574	18.1336	2.05937e-05	0.000260678	3.5839	ENSG00000125398	Null	SOX9
-0.517796	5.50411	18.1111	2.08384e-05	0.000263571	3.5791	ENSG00000164543	Null	STK17A
-0.544419	6.8251	18.1045	2.09107e-05	0.000264282	3.57793	ENSG00000142599	ChIP-Seq KLF5AR Common peak	RERE
-0.493792	5.42714	18.0743	2.12455e-05	0.000268306	3.57137	ENSG00000135272	Null	MDFIC
-0.4664	5.86389	18.0607	2.13972e-05	0.000269867	3.56885	ENSG00000116977	ChIP-Seq KLF5AR Common peak	LGALS8
-0.365222	5.19367	18.0603	2.14021e-05	0.000269867	3.56885	ENSG00000151276	ChIP-Seq KLF5AR Common peak	MAGI1
0.613335	6.31309	18.0562	2.14481e-05	0.000270079	3.56851	ENSG00000120437	Null	ACAT2
-0.406327	4.53775	18.0559	2.14518e-05	0.000270079	3.56851	ENSG00000000457	Null	SCYL3
0.405855	6.67276	18.0168	2.18968e-05	0.000275265	3.56025	ENSG00000169727	ChIP-Seq KLF5AR Common peak	GPS1
0.439018	5.05683	18.0167	2.18974e-05	0.000275265	3.56025	ENSG00000114383	Null	TUSC2
0.317858	6.34024	18.0152	2.19153e-05	0.000275279	3.56023	ENSG00000105176	Null	URI1
2.56318	-0.798185	17.991	2.21948e-05	0.000278576	3.55506	ENSG00000137558	Null	PI15
0.371537	5.84419	17.9875	2.2236e-05	0.000278879	3.55458	ENSG00000126226	Null	PCID2
-1.75759	0.228864	17.9817	2.23035e-05	0.000279512	3.5536	ENSG00000166840	Null	GLYATL1
-0.413718	6.61069	17.9053	2.32179e-05	0.000290748	3.53648	ENSG00000086589	Null	RBM22
0.454108	6.13334	17.8951	2.33421e-05	0.00029208	3.5345	ENSG00000146386	Null	ABRACL
-0.821298	3.35981	17.8814	2.35109e-05	0.000293967	3.5317	ENSG00000170873	ChIP-Seq KLF5AR Common peak	MTSS1
-0.949911	3.93662	17.8757	2.35812e-05	0.000294621	3.53074	ENSG00000154330	Null	PGM5
-1.38393	2.19486	17.8742	2.36005e-05	0.000294637	3.53071	ENSG00000152766	Null	ANKRD22
0.598902	3.86285	17.8716	2.36326e-05	0.000294813	3.53045	ENSG00000167487	ChIP-Seq KLF5AR Common peak	KLHL26
-3.51879	-1.03438	17.8674	2.36847e-05	0.000294953	3.53025	ENSG00000203727	Null	SAMD5
-0.96787	3.0407	17.8669	2.36903e-05	0.000294953	3.53025	ENSG00000138650	Null	PCDH10
0.372229	7.55655	17.8657	2.37056e-05	0.000294953	3.53025	ENSG00000169223	Null	LMAN2
-0.573847	5.44594	17.8649	2.37159e-05	0.000294953	3.53025	ENSG00000130749	Null	ZC3H4
-0.48867	4.61043	17.8616	2.37561e-05	0.000295013	3.53016	ENSG00000078687	ChIP-Seq KLF5AR Common peak	TNRC6C
-0.778579	3.63719	17.8595	2.37834e-05	0.000295013	3.53016	ENSG00000179406	Null	LINC00174
-0.443251	6.45963	17.8591	2.37884e-05	0.000295013	3.53016	ENSG00000048707	Null	VPS13D
-2.4046	-0.16453	17.8587	2.37928e-05	0.000295013	3.53016	ENSG00000165091	ChIP-Seq KLF5AR Common peak	TMC1
0.396394	6.28129	17.822	2.4256e-05	0.000300528	3.52211	ENSG00000025772	Null	TOMM34
0.487336	6.29035	17.8088	2.44247e-05	0.000302264	3.51961	ENSG00000143162	ChIP-Seq KLF5AR Common peak	CREG1
-1.81195	-0.89795	17.8082	2.4433e-05	0.000302264	3.51961	ENSG00000139329	Null	LUM
-0.634013	4.54205	17.7998	2.4541e-05	0.000303371	3.51803	ENSG00000197444	Null	OGDHL
-0.657523	3.84565	17.7682	2.49521e-05	0.00030822	3.51114	ENSG00000156804	ChIP-Seq KLF5AR Common peak	FBXO32
-1.97425	-0.099256	17.7627	2.50246e-05	0.000308882	3.51021	ENSG00000127920	Null	GNG11
-0.447282	6.24987	17.7563	2.51083e-05	0.000309681	3.50909	ENSG00000171681	Null	ATF7IP
0.44286	7.92976	17.7395	2.53309e-05	0.000312192	3.50558	ENSG00000162734	Null	PEA15
0.445578	6.13795	17.738	2.53511e-05	0.000312206	3.50556	ENSG00000182224	Null	CYB5D1
0.497958	4.80197	17.7292	2.54688e-05	0.000313228	3.50414	ENSG00000233864	Null	TTTY15
0.863635	5.05391	17.7286	2.54769e-05	0.000313228	3.50414	ENSG00000100504	Null	PYGL
-1.71497	0.445135	17.7275	2.54915e-05	0.000313228	3.50414	ENSG00000170482	Null	SLC23A1
0.46012	4.94673	17.7174	2.56273e-05	0.00031466	3.50216	ENSG00000145990	Null	GFOD1
-1.69466	0.168201	17.7086	2.57455e-05	0.000315874	3.50049	ENSG00000134321	Null	RSAD2
-0.651621	5.13266	17.7012	2.58463e-05	0.000316873	3.49911	ENSG00000260804	Null	PKI55
-2.50176	-1.23915	17.6914	2.59801e-05	0.000318275	3.4972	ENSG00000261064	Null	RP11-1000B6.3
0.483344	6.17165	17.672	2.62468e-05	0.000321303	3.49309	ENSG00000141905	ChIP-Seq KLF5AR Common peak	NFIC
-2.29677	-0.462268	17.6645	2.63504e-05	0.000322329	3.4917	ENSG00000145242	Null	EPHA5
0.56824	6.07186	17.6604	2.64062e-05	0.000322739	3.49115	ENSG00000169032	Null	MAP2K1
-0.525043	3.89216	17.6583	2.64358e-05	0.000322739	3.49115	ENSG00000115109	Null	EPB41L5
-0.438852	5.39817	17.6578	2.64431e-05	0.000322739	3.49115	ENSG00000008513	Null	ST3GAL1
-0.844028	3.2085	17.6545	2.64889e-05	0.000323058	3.49072	ENSG00000255346	ChIP-Seq KLF5AR Common peak	NOX5
0.453691	6.66603	17.6521	2.6522e-05	0.000323221	3.4905	ENSG00000164252	ChIP-Seq KLF5AR Common peak	AGGF1
-0.570953	5.96604	17.6307	2.68219e-05	0.000326633	3.48594	ENSG00000168672	Null	FAM84B
-0.555304	4.96761	17.6267	2.68788e-05	0.000327082	3.48534	ENSG00000005889	Null	ZFX
0.409866	8.5889	17.621	2.69601e-05	0.000327827	3.48436	ENSG00000163931	Null	TKT
-0.892973	3.82652	17.5842	2.74859e-05	0.000333756	3.47657	ENSG00000186862	ChIP-Seq KLF5AR Common peak	PDZD7
-0.850395	3.9988	17.584	2.74885e-05	0.000333756	3.47657	ENSG00000099282	Null	TSPAN15
0.580887	8.14295	17.5817	2.75221e-05	0.000333917	3.47636	ENSG00000070669	Null	ASNS
0.365783	7.66694	17.5757	2.76096e-05	0.000334493	3.47561	ENSG00000109919	Null	MTCH2
0.39928	6.9044	17.5756	2.76105e-05	0.000334493	3.47561	ENSG00000147224	ChIP-Seq KLF5AR Common peak	PRPS1
0.602089	3.4502	17.5704	2.7686e-05	0.000335161	3.47475	ENSG00000152465	Null	NMT2
-0.86117	2.19667	17.5637	2.77848e-05	0.000336108	3.47352	ENSG00000134962	Null	KLB
2.46959	3.59931	17.5541	2.79241e-05	0.00033746	3.47178	ENSG00000127249	ChIP-Seq KLF5AR Common peak	ATP13A4
-2.61837	-0.647715	17.5532	2.79378e-05	0.00033746	3.47178	ENSG00000144339	Null	TMEFF2
-2.43282	-0.348106	17.5229	2.83865e-05	0.000342627	3.46518	ENSG00000132744	ChIP-Seq KLF5AR Common peak	ACY3
-2.96406	-0.514958	17.5094	2.85896e-05	0.000344823	3.4624	ENSG00000239474	Null	KLHL41
0.445394	4.94099	17.5054	2.86499e-05	0.000345297	3.46181	ENSG00000138744	Null	NAAA
0.549657	4.92263	17.4977	2.87651e-05	0.00034643	3.46038	ENSG00000112651	Null	MRPL2
-0.425243	4.94794	17.4898	2.88858e-05	0.000347628	3.45889	ENSG00000105643	Null	ARRDC2
0.518735	6.83134	17.4783	2.90613e-05	0.000349483	3.45657	ENSG00000074695	Null	LMAN1
-0.356831	6.24852	17.4602	2.9338e-05	0.000352551	3.45278	ENSG00000015171	Null	ZMYND11
-1.16608	1.74712	17.4241	2.99017e-05	0.000359061	3.44483	ENSG00000178568	Null	ERBB4
0.388762	7.49761	17.4194	2.99745e-05	0.000359672	3.44409	ENSG00000184840	Null	TMED9
0.435077	5.97295	17.4089	3.01417e-05	0.00036129	3.44214	ENSG00000177556	Null	ATOX1
-0.498735	5.21191	17.4081	3.01535e-05	0.00036129	3.44214	ENSG00000204304	Null	PBX2
-0.425536	6.88922	17.3971	3.03282e-05	0.000363117	3.43995	ENSG00000111276	Null	CDKN1B
0.313109	6.35389	17.3917	3.04148e-05	0.000363888	3.43903	ENSG00000090487	Null	SPG21
-0.503239	4.8447	17.3682	3.07939e-05	0.000368154	3.43397	ENSG00000123146	Null	ADGRE5
-0.612934	3.34703	17.365	3.08456e-05	0.000368503	3.43356	ENSG00000165804	Null	ZNF219
-0.830946	2.47733	17.3588	3.0946e-05	0.000369434	3.43246	ENSG00000127578	ChIP-Seq KLF5AR Common peak	WFIKKN1
0.451374	5.4798	17.3364	3.13129e-05	0.000373541	3.42766	ENSG00000177674	Null	AGTRAP
-2.01137	0.236899	17.3325	3.13775e-05	0.000374039	3.42708	ENSG00000117425	Null	PTCH2
-0.484174	5.9841	17.3248	3.15045e-05	0.00037528	3.42565	ENSG00000126215	ChIP-Seq KLF5AR Common peak	XRCC3
0.361535	7.69436	17.3063	3.1813e-05	0.000378679	3.42173	ENSG00000158604	Null	TMED4
0.538398	6.69276	17.2816	3.22295e-05	0.000383358	3.4164	ENSG00000151729	Null	SLC25A4
0.351747	7.81136	17.2728	3.23796e-05	0.000384864	3.41469	ENSG00000108344	ChIP-Seq KLF5AR Common peak	PSMD3
-0.708619	5.425	17.2644	3.25224e-05	0.000386281	3.4131	ENSG00000134698	Null	AGO4
-0.741502	2.60026	17.2561	3.26651e-05	0.000387694	3.41151	ENSG00000177045	ChIP-Seq KLF5AR Common peak	SIX5
0.669963	4.47829	17.253	3.27173e-05	0.000388032	3.41113	ENSG00000205744	Null	DENND1C
0.610154	3.34731	17.2482	3.28014e-05	0.000388747	3.41033	ENSG00000136720	Null	HS6ST1
0.341744	6.82286	17.2458	3.28415e-05	0.000388942	3.41012	ENSG00000182307	Null	C8orf33
-1.10658	2.44398	17.2414	3.29183e-05	0.00038957	3.40942	ENSG00000254535	Null	PABPC4L
-0.365072	6.26366	17.2055	3.35469e-05	0.000396722	3.40151	ENSG00000175029	Null	CTBP2
0.52402	5.30023	17.1881	3.38553e-05	0.00040008	3.39785	ENSG00000147894	Null	C9orf72
0.339676	7.30439	17.1763	3.40664e-05	0.000402284	3.39547	ENSG00000145391	Null	SETD7
-0.75459	4.30151	17.1662	3.42477e-05	0.000404133	3.39348	ENSG00000173267	Null	SNCG
0.406049	5.94079	17.1582	3.43924e-05	0.000405505	3.392	ENSG00000124588	ChIP-Seq KLF5AR Common peak	NQO2
-0.443105	4.65694	17.157	3.44135e-05	0.000405505	3.392	ENSG00000167186	Null	COQ7
-0.664775	5.23758	17.1431	3.46664e-05	0.000408046	3.38929	ENSG00000166436	Null	TRIM66
-0.769641	3.37425	17.1424	3.4679e-05	0.000408046	3.38929	ENSG00000137877	Null	SPTBN5
0.929226	3.47864	17.1328	3.48543e-05	0.000409814	3.38741	ENSG00000196839	Null	ADA
0.668663	6.03883	17.1269	3.49632e-05	0.000410799	3.38637	ENSG00000164300	ChIP-Seq KLF5AR Common peak	SERINC5
-0.353188	7.12426	17.106	3.53507e-05	0.000414881	3.38208	ENSG00000175455	Null	CCDC14
-0.487874	4.44889	17.1054	3.53613e-05	0.000414881	3.38208	ENSG00000146112	Null	PPP1R18
0.390418	6.03521	17.1002	3.54586e-05	0.000415724	3.38119	ENSG00000170632	Null	ARMC10
-1.34419	0.743555	17.0638	3.6144e-05	0.000423457	3.37319	ENSG00000143786	ChIP-Seq KLF5AR Common peak	CNIH3
1.09179	1.77999	17.058	3.62553e-05	0.000424457	3.37217	ENSG00000254682	Null	RP11-660L16.2
-0.477841	5.89159	17.0555	3.63024e-05	0.000424704	3.37191	ENSG00000231925	ChIP-Seq KLF5AR Common peak	TAPBP
-0.747375	4.35722	17.0535	3.63419e-05	0.000424862	3.37175	ENSG00000161791	Null	FMNL3
-0.658556	3.26946	17.0374	3.66511e-05	0.000428172	3.36838	ENSG00000213903	Null	LTB4R
1.40938	3.68034	17.0343	3.67107e-05	0.000428563	3.36799	ENSG00000186314	Null	PRELID2
0.42166	4.97989	17.03	3.67939e-05	0.000428831	3.36771	ENSG00000167523	Null	SPATA33
0.390728	6.78584	17.0297	3.67992e-05	0.000428831	3.36771	ENSG00000090520	Null	DNAJB11
-0.714523	7.52993	17.029	3.68123e-05	0.000428831	3.36771	ENSG00000130702	Null	LAMA5
-0.598533	6.20108	17.0274	3.68433e-05	0.000428887	3.36766	ENSG00000069011	Null	PITX1
0.41799	5.43943	17.0155	3.70753e-05	0.000431077	3.36544	ENSG00000103876	Null	FAH
-0.687335	3.45292	17.0151	3.70842e-05	0.000431077	3.36544	ENSG00000198816	Null	ZNF358
0.439285	5.77823	16.9906	3.75653e-05	0.00043636	3.36016	ENSG00000137692	Null	DCUN1D5
0.501455	5.88374	16.9883	3.76111e-05	0.000436582	3.35993	ENSG00000171130	Null	ATP6V0E2
-0.286852	7.35199	16.9847	3.76817e-05	0.000437092	3.35943	ENSG00000101126	Null	ADNP
-0.838506	3.82644	16.9711	3.79535e-05	0.000439933	3.35661	ENSG00000101665	Null	SMAD7
0.38567	5.76764	16.962	3.81351e-05	0.000441725	3.35485	ENSG00000166471	Null	TMEM41B
-1.01237	1.7235	16.9573	3.82309e-05	0.000442521	3.35407	ENSG00000180881	Null	CAPS2
0.865084	3.27208	16.9367	3.86474e-05	0.000446835	3.34985	ENSG00000077092	ChIP-Seq KLF5AR Common peak	RARB
-0.599843	6.67054	16.9362	3.86582e-05	0.000446835	3.34985	ENSG00000164877	Null	MICALL2
-1.71071	-0.290902	16.9082	3.92309e-05	0.000453134	3.34377	ENSG00000154856	Null	APCDD1
0.862629	5.84548	16.8959	3.94868e-05	0.00045577	3.34125	ENSG00000142173	ChIP-Seq KLF5AR Common peak	COL6A2
1.80486	5.28425	16.8898	3.9614e-05	0.000456915	3.34016	ENSG00000018625	ChIP-Seq KLF5AR Common peak	ATP1A2
-0.354725	5.6128	16.8807	3.98043e-05	0.000458786	3.33839	ENSG00000152520	ChIP-Seq KLF5AR Common peak	PAN3
0.78913	3.23162	16.8587	4.02685e-05	0.000463811	3.33366	ENSG00000150995	Null	ITPR1
-0.738212	3.91444	16.8565	4.0316e-05	0.000464031	3.33345	ENSG00000261934	Null	PCDHGA9
-0.59266	3.69641	16.8523	4.0405e-05	0.000464728	3.3328	ENSG00000204396	Null	VWA7
-0.693828	6.77365	16.8315	4.08497e-05	0.000469514	3.32835	ENSG00000197747	ChIP-Seq KLF5AR Common peak	S100A10
-0.420591	5.21774	16.8265	4.0958e-05	0.000470428	3.32751	ENSG00000235437	Null	LINC01278
0.391498	5.9265	16.8242	4.10073e-05	0.000470664	3.32729	ENSG00000123739	Null	PLA2G12A
0.7339	3.97286	16.8162	4.1181e-05	0.000472326	3.32576	ENSG00000174939	Null	ASPHD1
0.612832	4.14529	16.8006	4.15207e-05	0.000475815	3.32256	ENSG00000171517	ChIP-Seq KLF5AR Common peak	LPAR3
0.460195	5.23218	16.7983	4.15716e-05	0.000475815	3.32256	ENSG00000165644	Null	COMTD1
1.13619	1.64396	16.7982	4.15724e-05	0.000475815	3.32256	ENSG00000203362	Null	RP3-337H4.8
2.52773	1.73779	16.7968	4.16034e-05	0.000475837	3.32254	ENSG00000197588	ChIP-Seq KLF5AR Common peak	KLKP1
0.606394	4.96125	16.7943	4.16573e-05	0.000476121	3.32228	ENSG00000156398	Null	SFXN2
-0.503394	6.56608	16.7923	4.17015e-05	0.000476293	3.32213	ENSG00000145687	ChIP-Seq KLF5AR Common peak	SSBP2
0.475606	4.07581	16.7822	4.19249e-05	0.000478511	3.32011	ENSG00000140006	Null	WDR89
0.371034	7.13634	16.7802	4.1969e-05	0.000478681	3.31995	ENSG00000144674	Null	GOLGA4
0.44226	4.85417	16.7754	4.20755e-05	0.000479562	3.31916	ENSG00000116353	Null	MECR
-0.514905	5.07129	16.7642	4.23251e-05	0.000482071	3.31689	ENSG00000104936	ChIP-Seq KLF5AR Common peak	DMPK
-0.501372	4.49012	16.7426	4.28088e-05	0.00048724	3.31226	ENSG00000173157	Null	ADAMTS20
-1.12223	2.83256	16.708	4.3597e-05	0.000495867	3.30464	ENSG00000146205	Null	ANO7
0.492423	3.86327	16.7019	4.37375e-05	0.000497119	3.30354	ENSG00000248275	Null	TRIM52-AS1
0.346945	7.88405	16.6904	4.40022e-05	0.000499486	3.30148	ENSG00000106628	Null	POLD2
0.6587	4.13027	16.6897	4.40185e-05	0.000499486	3.30148	ENSG00000171310	Null	CHST11
-3.12725	0.0752659	16.6889	4.40373e-05	0.000499486	3.30148	ENSG00000114200	Null	BCHE
0.469476	4.69158	16.6771	4.43136e-05	0.000502272	3.29906	ENSG00000136840	Null	ST6GALNAC4
0.575953	3.97018	16.6707	4.44626e-05	0.000503612	3.2979	ENSG00000139800	Null	ZIC5
0.425062	5.60548	16.6647	4.4604e-05	0.000504864	3.29683	ENSG00000102393	Null	GLA
-0.969951	2.7711	16.6594	4.47285e-05	0.000505923	3.29592	ENSG00000212857	Null	NA
-0.288043	8.88603	16.6429	4.51197e-05	0.000509996	3.29243	ENSG00000168036	Null	CTNNB1
0.539954	6.72304	16.6367	4.52657e-05	0.000511293	3.29133	ENSG00000177879	Null	AP3S1
-0.986891	3.18903	16.6049	4.60325e-05	0.000519407	3.28449	ENSG00000272512	Null	RP11-54O7.17
0.382901	5.74803	16.6043	4.60475e-05	0.000519407	3.28449	ENSG00000150779	Null	TIMM8B
0.423827	5.34221	16.5926	4.63304e-05	0.000522238	3.28213	ENSG00000105607	Null	GCDH
-2.14304	-1.01851	16.5265	4.79758e-05	0.000540413	3.26727	ENSG00000269086	Null	CTC-523E23.5
0.360847	7.73617	16.5209	4.81165e-05	0.000541625	3.2663	ENSG00000124831	ChIP-Seq KLF5AR Common peak	LRRFIP1
-2.06394	-0.855323	16.5065	4.84847e-05	0.000545313	3.26335	ENSG00000187013	Null	C17orf82
1.11074	0.576432	16.5054	4.85108e-05	0.000545313	3.26335	ENSG00000263427	ChIP-Seq KLF5AR Common peak	RP11-599B13.3
-0.40928	6.27857	16.4927	4.88384e-05	0.000548619	3.26073	ENSG00000153214	Null	TMEM87B
0.332911	6.33573	16.4865	4.89984e-05	0.000550039	3.25961	ENSG00000158850	Null	B4GALT3
0.370627	5.74182	16.4849	4.90381e-05	0.000550107	3.25955	ENSG00000030110	ChIP-Seq KLF5AR Common peak	BAK1
0.290883	8.48687	16.469	4.94523e-05	0.000553893	3.25657	ENSG00000047849	Null	MAP4
0.603418	4.51868	16.4689	4.94545e-05	0.000553893	3.25657	ENSG00000174132	Null	FAM174A
0.451858	5.14401	16.468	4.94771e-05	0.000553893	3.25657	ENSG00000162910	Null	MRPL55
0.433134	5.45119	16.4621	4.96326e-05	0.000554682	3.25596	ENSG00000172731	ChIP-Seq KLF5AR Common peak	LRRC20
0.36337	6.50616	16.4617	4.96433e-05	0.000554682	3.25596	ENSG00000123124	ChIP-Seq KLF5AR Common peak	WWP1
0.373323	6.61917	16.4615	4.96492e-05	0.000554682	3.25596	ENSG00000122779	Null	TRIM24
0.312884	6.91649	16.4492	4.99708e-05	0.000557893	3.25345	ENSG00000136436	ChIP-Seq KLF5AR Common peak	CALCOCO2
0.428591	6.58666	16.424	5.06388e-05	0.000564761	3.24814	ENSG00000072506	Null	HSD17B10
-1.28876	2.34955	16.4234	5.06549e-05	0.000564761	3.24814	ENSG00000140807	Null	NKD1
-3.89003	-0.251802	16.4193	5.07655e-05	0.000565608	3.24748	ENSG00000163817	Null	SLC6A20
-0.357915	6.29237	16.4126	5.09447e-05	0.000567218	3.24625	ENSG00000002834	Null	LASP1
0.302452	7.54704	16.4074	5.10847e-05	0.000568392	3.24535	ENSG00000117906	Null	RCN2
0.403893	6.7702	16.4061	5.11211e-05	0.00056841	3.24534	ENSG00000101166	Null	PRELID3B
0.429425	5.43507	16.3894	5.15736e-05	0.000573052	3.24181	ENSG00000100372	ChIP-Seq KLF5AR Common peak	SLC25A17
-1.17891	1.32845	16.3858	5.16719e-05	0.000573754	3.24127	ENSG00000081818	Null	PCDHB4
-2.29962	0.392692	16.3839	5.17237e-05	0.00057394	3.24113	ENSG00000064989	Null	CALCRL
-0.529619	4.2209	16.3803	5.182e-05	0.000574619	3.24062	ENSG00000143498	ChIP-Seq KLF5AR Common peak	TAF1A
0.640099	4.48254	16.368	5.21583e-05	0.000577979	3.23809	ENSG00000176597	Null	B3GNT5
0.263802	7.78751	16.3415	5.28929e-05	0.000585417	3.23253	ENSG00000078618	Null	NRDC
-1.02625	2.36637	16.3402	5.29303e-05	0.000585417	3.23253	ENSG00000129682	Null	FGF13
1.05238	1.94191	16.3399	5.29368e-05	0.000585417	3.23253	ENSG00000186603	Null	HPDL
0.496927	4.40558	16.3362	5.30408e-05	0.000586171	3.23198	ENSG00000078319	Null	PMS2P1
-1.81378	0.753167	16.3301	5.32117e-05	0.000587663	3.23087	ENSG00000169403	Null	PTAFR
0.372236	7.6222	16.3099	5.37826e-05	0.000593567	3.22653	ENSG00000088832	Null	FKBP1A
0.386266	6.5226	16.3012	5.40295e-05	0.00059589	3.22483	ENSG00000164284	Null	GRPEL2
0.340046	9.25523	16.2968	5.41566e-05	0.00059689	3.22411	ENSG00000136628	Null	EPRS
-0.487784	5.02112	16.2937	5.42434e-05	0.000597443	3.2237	ENSG00000196935	ChIP-Seq KLF5AR Common peak	SRGAP1
-1.4634	-0.0787343	16.2867	5.44452e-05	0.000599264	3.22238	ENSG00000205002	Null	AARD
1.39074	0.636575	16.2762	5.47484e-05	0.000602195	3.22026	ENSG00000250240	ChIP-Seq KLF5AR Common peak	CTD-2154I11.2
-1.01855	1.47666	16.2644	5.50889e-05	0.000605534	3.21786	ENSG00000265158	Null	LRRC37A7P
-0.811817	2.11682	16.2615	5.51735e-05	0.000605776	3.21769	ENSG00000113248	Null	PCDHB15
0.41506	5.04158	16.2611	5.51849e-05	0.000605776	3.21769	ENSG00000087299	Null	L2HGDH
0.413303	8.13576	16.2495	5.55247e-05	0.000609097	3.21531	ENSG00000134910	Null	STT3A
-0.712903	5.01236	16.212	5.66343e-05	0.000620852	3.20701	ENSG00000161638	ChIP-Seq KLF5AR Common peak	ITGA5
-2.11825	-0.437895	16.2037	5.68844e-05	0.000623177	3.20539	ENSG00000204323	Null	SMIM5
0.340314	5.44679	16.1871	5.73827e-05	0.000628215	3.20189	ENSG00000187713	ChIP-Seq KLF5AR Common peak	TMEM203
0.358715	6.04336	16.1819	5.75404e-05	0.000629521	3.20099	ENSG00000152242	Null	C18orf25
0.435409	8.8789	16.1767	5.77001e-05	0.000630846	3.20008	ENSG00000118705	Null	RPN2
-2.51522	-1.10307	16.1655	5.80415e-05	0.000634156	3.1978	ENSG00000169908	ChIP-Seq KLF5AR Common peak	TM4SF1
-0.849653	2.58472	16.1641	5.80854e-05	0.000634212	3.19777	ENSG00000269963	ChIP-Seq KLF5AR Common peak	NA
0.52168	6.3366	16.1511	5.84834e-05	0.000638132	3.19509	ENSG00000119705	Null	SLIRP
-0.330716	6.12427	16.134	5.90151e-05	0.000643504	3.19145	ENSG00000120071	Null	KANSL1
0.461112	5.65887	16.1143	5.96322e-05	0.0006498	3.18722	ENSG00000137414	Null	FAM8A1
-0.330375	6.9866	16.1016	6.00333e-05	0.000653736	3.1846	ENSG00000116001	Null	TIA1
0.33266	6.02319	16.0982	6.01406e-05	0.000654469	3.18411	ENSG00000118246	ChIP-Seq KLF5AR Common peak	FASTKD2
-1.02232	4.47483	16.0803	6.07109e-05	0.000660236	3.1803	ENSG00000005379	Null	TSPOAP1
-1.41179	0.881341	16.0787	6.07625e-05	0.000660359	3.18022	ENSG00000049540	ChIP-Seq KLF5AR Common peak	ELN
-0.52138	5.33939	16.0743	6.09053e-05	0.000661471	3.17949	ENSG00000034677	Null	RNF19A
0.411606	4.80657	16.0619	6.13055e-05	0.000665376	3.17693	ENSG00000205659	Null	LIN52
-0.49974	9.94024	16.0496	6.17038e-05	0.000668988	3.17458	ENSG00000170421	ChIP-Seq KLF5AR Common peak	KRT8
0.441242	6.22827	16.0491	6.172e-05	0.000668988	3.17458	ENSG00000157224	Null	CLDN12
0.457513	5.92095	16.0389	6.2055e-05	0.000672174	3.17252	ENSG00000133302	ChIP-Seq KLF5AR Common peak	SLF1
0.303072	7.41541	16.0349	6.21871e-05	0.000673159	3.17188	ENSG00000066044	Null	ELAVL1
0.354309	5.0966	16.0164	6.27969e-05	0.00067931	3.16793	ENSG00000198915	Null	RASGEF1A
-0.621152	3.90325	16.0059	6.31445e-05	0.00068262	3.16582	ENSG00000148143	Null	ZNF462
-0.718208	3.73857	15.9989	6.33779e-05	0.00068469	3.16451	ENSG00000180818	Null	HOXC10
0.653764	6.49437	15.9782	6.40776e-05	0.000691793	3.16002	ENSG00000171097	ChIP-Seq KLF5AR Common peak	KYAT1
-0.543118	4.33958	15.971	6.43208e-05	0.000693961	3.15867	ENSG00000188313	Null	PLSCR1
0.403764	6.14031	15.9623	6.4617e-05	0.000696697	3.15696	ENSG00000104549	Null	SQLE
0.36452	6.45036	15.9592	6.47234e-05	0.000697385	3.15653	ENSG00000137074	Null	APTX
-0.56291	3.86038	15.9534	6.49221e-05	0.000699065	3.15548	ENSG00000166444	Null	ST5
0.444245	6.69669	15.9497	6.50484e-05	0.000699965	3.15492	ENSG00000169230	Null	PRELID1
-3.47879	-0.959436	15.9433	6.52699e-05	0.000701888	3.15373	ENSG00000176049	Null	JAKMIP2
-0.509108	6.39506	15.9406	6.53626e-05	0.000702423	3.1534	ENSG00000132549	Null	VPS13B
0.324658	6.72514	15.9198	6.60838e-05	0.000709707	3.14892	ENSG00000157020	Null	SEC13
0.420193	5.55491	15.9096	6.64425e-05	0.000713092	3.14685	ENSG00000123179	Null	EBPL
-0.379715	5.45675	15.8895	6.71501e-05	0.000720214	3.14254	ENSG00000125170	Null	DOK4
-1.07896	1.51106	15.871	6.78103e-05	0.000726818	3.13857	ENSG00000197536	Null	C5orf56
0.489892	7.71756	15.8553	6.83735e-05	0.000732375	3.13527	ENSG00000166710	Null	B2M
0.387291	5.77178	15.8444	6.87682e-05	0.000736121	3.13305	ENSG00000095203	Null	EPB41L4B
0.517405	4.99197	15.8412	6.88865e-05	0.000736905	3.13259	ENSG00000164978	Null	NUDT2
-0.427865	6.3557	15.8372	6.90335e-05	0.000737996	3.13195	ENSG00000143153	Null	ATP1B1
0.696647	3.08339	15.823	6.95502e-05	0.000743034	3.12899	ENSG00000128011	Null	LRFN1
0.529623	4.34441	15.8207	6.96371e-05	0.00074339	3.12878	ENSG00000148158	Null	SNX30
0.385382	5.75728	15.8197	6.96743e-05	0.00074339	3.12878	ENSG00000127527	Null	EPS15L1
-0.992579	1.48803	15.817	6.9773e-05	0.000743958	3.12845	ENSG00000204428	Null	LY6G5C
0.491981	9.37764	15.8119	6.99628e-05	0.000745496	3.12755	ENSG00000128050	Null	PAICS
0.602519	3.90219	15.8075	7.01253e-05	0.000746741	3.12683	ENSG00000130962	Null	PRRG1
-1.6677	-1.47608	15.8023	7.03179e-05	0.000748305	3.12592	ENSG00000186204	Null	CYP4F12
-1.66175	-0.738077	15.7972	7.05055e-05	0.000749814	3.12505	ENSG00000154252	Null	GAL3ST2
-0.997604	1.46427	15.792	7.07025e-05	0.000751421	3.12412	ENSG00000198520	Null	C1orf228
0.485769	9.15318	15.7822	7.10667e-05	0.000754802	3.12217	ENSG00000140526	ChIP-Seq KLF5AR Common peak	ABHD2
0.438088	9.69961	15.7778	7.12336e-05	0.000756083	3.12143	ENSG00000167004	Null	PDIA3
-0.717496	3.68157	15.7761	7.12978e-05	0.000756274	3.12132	ENSG00000110455	Null	ACCS
0.388079	5.93397	15.7699	7.15333e-05	0.000758281	3.12017	ENSG00000159348	Null	CYB5R1
0.460199	8.98968	15.7633	7.17808e-05	0.000760412	3.11895	ENSG00000120438	Null	TCP1
-0.531623	6.59185	15.7575	7.2002e-05	0.000762262	3.1179	ENSG00000141258	Null	SGSM2
0.420793	5.83913	15.7464	7.24271e-05	0.000766267	3.11562	ENSG00000172269	Null	DPAGT1
0.331933	7.55301	15.7381	7.27451e-05	0.000769133	3.114	ENSG00000105887	ChIP-Seq KLF5AR Common peak	MTPN
0.482531	4.87886	15.7335	7.292e-05	0.000770467	3.11325	ENSG00000147383	Null	NSDHL
-0.411353	7.07117	15.7324	7.29653e-05	0.000770467	3.11325	ENSG00000160007	ChIP-Seq KLF5AR Common peak	ARHGAP35
-1.94632	-0.0441928	15.7289	7.30983e-05	0.000771373	3.11274	ENSG00000270810	Null	NA
-2.28927	-0.436606	15.7266	7.31877e-05	0.000771819	3.11248	ENSG00000260293	ChIP-Seq KLF5AR Common peak	RP11-715J22.6
-1.9655	0.094723	15.7188	7.34917e-05	0.000774459	3.111	ENSG00000099256	Null	PRTFDC1
0.431196	4.71903	15.7177	7.35326e-05	0.000774459	3.111	ENSG00000167536	Null	DHRS13
-0.906849	4.70807	15.7157	7.36103e-05	0.000774778	3.11082	ENSG00000163171	Null	CDC42EP3
-1.99918	-0.179623	15.7043	7.40538e-05	0.000778625	3.10867	ENSG00000121316	Null	PLBD1
0.378046	7.15978	15.7039	7.40709e-05	0.000778625	3.10867	ENSG00000114302	ChIP-Seq KLF5AR Common peak	PRKAR2A
0.36968	5.0565	15.6731	7.52877e-05	0.000790908	3.10187	ENSG00000119979	Null	FAM45A
-1.13919	1.86198	15.6632	7.56817e-05	0.000794537	3.09989	ENSG00000186301	Null	MST1P2
0.304053	7.5415	15.6543	7.6038e-05	0.000797752	3.09813	ENSG00000174780	Null	SRP72
-0.429362	5.2584	15.6532	7.60855e-05	0.000797752	3.09813	ENSG00000198919	Null	DZIP3
0.415854	7.24485	15.6506	7.61887e-05	0.000798323	3.09782	ENSG00000004779	Null	NDUFAB1
0.3506	5.38722	15.6488	7.62595e-05	0.000798483	3.09773	ENSG00000140416	Null	TPM1
0.389979	7.26004	15.6478	7.63015e-05	0.000798483	3.09773	ENSG00000143179	Null	UCK2
-0.749713	3.75812	15.6373	7.67272e-05	0.000802425	3.0956	ENSG00000143217	Null	NECTIN4
-0.959347	4.41853	15.6342	7.6853e-05	0.000803226	3.09516	ENSG00000149527	Null	PLCH2
0.303883	8.60869	15.6317	7.69552e-05	0.000803781	3.09486	ENSG00000111481	Null	COPZ1
0.647465	9.23367	15.6241	7.72622e-05	0.000806021	3.09365	ENSG00000155660	Null	PDIA4
1.1027	1.36814	15.624	7.72681e-05	0.000806021	3.09365	ENSG00000133808	ChIP-Seq KLF5AR Common peak	MICALCL
0.670508	4.77562	15.6205	7.74123e-05	0.000806595	3.09334	ENSG00000244187	Null	TMEM141
0.453346	5.68767	15.6202	7.74216e-05	0.000806595	3.09334	ENSG00000157992	Null	KRTCAP3
-0.373788	6.06802	15.6046	7.80639e-05	0.000812768	3.09003	ENSG00000139722	Null	VPS37B
-0.382817	5.86844	15.6023	7.81588e-05	0.000813239	3.08978	ENSG00000178202	Null	KDELC2
-1.53815	0.472971	15.5978	7.83459e-05	0.000814668	3.08902	ENSG00000106868	Null	SUSD1
0.552337	4.85839	15.586	7.88344e-05	0.000819227	3.0866	ENSG00000180628	Null	PCGF5
0.345653	8.54105	15.5821	7.89969e-05	0.000820394	3.08598	ENSG00000065150	Null	IPO5
-0.822835	5.07878	15.5797	7.90981e-05	0.000820925	3.0857	ENSG00000198369	Null	SPRED2
0.599861	5.16781	15.5703	7.94932e-05	0.000824075	3.08403	ENSG00000155100	Null	OTUD6B
-0.551071	3.79004	15.5701	7.95023e-05	0.000824075	3.08403	ENSG00000203827	Null	NA
0.408263	5.68136	15.5679	7.95957e-05	0.00082452	3.0838	ENSG00000183011	Null	NAA38
-0.329556	6.00878	15.5653	7.97035e-05	0.000825115	3.08349	ENSG00000168264	Null	IRF2BP2
-0.749892	2.34691	15.539	8.08213e-05	0.000836158	3.07771	ENSG00000132669	Null	RIN2
0.352819	7.6586	15.5375	8.08861e-05	0.0008363	3.07764	ENSG00000173692	Null	PSMD1
-0.778677	4.38025	15.5327	8.10909e-05	0.000837517	3.07701	ENSG00000138678	Null	GPAT3
-0.593173	3.63374	15.5318	8.11297e-05	0.000837517	3.07701	ENSG00000085276	ChIP-Seq KLF5AR Common peak	MECOM
-0.568375	5.48817	15.5311	8.11574e-05	0.000837517	3.07701	ENSG00000181019	Null	NQO1
0.490677	5.57547	15.52	8.16389e-05	0.000841956	3.07471	ENSG00000108439	ChIP-Seq KLF5AR Common peak	PNPO
0.352377	6.25563	15.5142	8.18898e-05	0.000844012	3.07365	ENSG00000100347	Null	SAMM50
0.327848	7.12219	15.5041	8.23248e-05	0.000847961	3.07162	ENSG00000164062	Null	APEH
0.438005	5.31331	15.4999	8.25091e-05	0.000849325	3.07093	ENSG00000103253	ChIP-Seq KLF5AR Common peak	HAGHL
0.378908	6.87478	15.4853	8.31493e-05	0.000855377	3.06784	ENSG00000114631	Null	PODXL2
0.454281	5.56318	15.4826	8.32687e-05	0.000855561	3.06775	ENSG00000198692	Null	EIF1AY
0.303179	8.55965	15.4825	8.32718e-05	0.000855561	3.06775	ENSG00000117592	Null	PRDX6
0.38995	6.0238	15.481	8.33376e-05	0.0008557	3.06768	ENSG00000112237	Null	CCNC
-0.341713	6.58679	15.4789	8.34319e-05	0.000856132	3.06746	ENSG00000120733	ChIP-Seq KLF5AR Common peak	KDM3B
0.787972	3.19411	15.4771	8.35112e-05	0.000856409	3.06732	ENSG00000128294	Null	TPST2
0.516959	4.72344	15.4744	8.36289e-05	0.000857078	3.06698	ENSG00000151287	Null	TEX30
0.3796	5.37143	15.471	8.37801e-05	0.000858091	3.06647	ENSG00000087338	ChIP-Seq KLF5AR Common peak	GMCL1
0.999413	2.18836	15.4665	8.3981e-05	0.00085961	3.0657	ENSG00000228477	ChIP-Seq KLF5AR Common peak	RP3-342P20.2
0.412893	8.4223	15.4604	8.42537e-05	0.000861862	3.06456	ENSG00000123562	Null	MORF4L2
-0.302188	7.14865	15.4568	8.4412e-05	0.000862943	3.06402	ENSG00000143442	Null	POGZ
0.703619	3.00635	15.4243	8.58775e-05	0.000877377	3.05681	ENSG00000175048	Null	ZDHHC14
0.424549	6.45753	15.4138	8.63562e-05	0.000881717	3.05467	ENSG00000128524	Null	ATP6V1F
0.460038	6.36529	15.4096	8.65453e-05	0.000883097	3.05399	ENSG00000214357	Null	NEURL1B
0.423381	5.81885	15.3865	8.76134e-05	0.000893438	3.04894	ENSG00000170906	Null	NDUFA3
0.404435	5.62424	15.3829	8.7777e-05	0.000894549	3.0484	ENSG00000188677	Null	PARVB
-0.380887	6.35352	15.3769	8.80562e-05	0.000896836	3.04729	ENSG00000163629	ChIP-Seq KLF5AR Common peak	PTPN13
-1.36792	1.03093	15.3731	8.82378e-05	0.000898127	3.04666	ENSG00000114698	Null	PLSCR4
0.9072	4.9485	15.3624	8.87358e-05	0.000902146	3.04472	ENSG00000160161	Null	CILP2
0.426534	5.4605	15.3623	8.87429e-05	0.000902146	3.04472	ENSG00000063854	Null	HAGH
0.519945	5.56686	15.3579	8.89503e-05	0.000903314	3.04416	ENSG00000134809	ChIP-Seq KLF5AR Common peak	TIMM10
1.44883	5.27486	15.3575	8.89681e-05	0.000903314	3.04416	ENSG00000167772	ChIP-Seq KLF5AR Common peak	ANGPTL4
-1.02223	0.909722	15.3555	8.90616e-05	0.000903702	3.04397	ENSG00000129270	Null	NA
0.618841	3.6961	15.3539	8.9139e-05	0.000903927	3.04387	ENSG00000182118	Null	FAM89A
0.459365	6.40616	15.3466	8.94798e-05	0.000906821	3.04248	ENSG00000112759	Null	SLC29A1
0.782912	3.76098	15.3124	9.11142e-05	0.000922	3.03527	ENSG00000088992	ChIP-Seq KLF5AR Common peak	TESC
-0.397575	6.35292	15.3123	9.11199e-05	0.000922	3.03527	ENSG00000078699	ChIP-Seq KLF5AR Common peak	CBFA2T2
-1.54078	0.702599	15.3118	9.11466e-05	0.000922	3.03527	ENSG00000090539	Null	CHRD
0.430895	6.06047	15.2848	9.24589e-05	0.000934697	3.02933	ENSG00000174032	ChIP-Seq KLF5AR Common peak	SLC25A30
-0.631247	4.26912	15.2687	9.32472e-05	0.000942085	3.02591	ENSG00000114315	Null	HES1
0.311491	7.58284	15.2644	9.34611e-05	0.000943663	3.02518	ENSG00000177889	Null	UBE2N
-0.363527	6.56923	15.2568	9.38389e-05	0.000946893	3.0237	ENSG00000167323	ChIP-Seq KLF5AR Common peak	STIM1
0.512339	6.30931	15.2552	9.39167e-05	0.000947094	3.02361	ENSG00000174547	Null	MRPL11
-1.55495	0.18759	15.2452	9.44163e-05	0.000951547	3.02157	ENSG00000186510	Null	CLCNKA
-0.534472	5.84494	15.2337	9.4994e-05	0.000956394	3.01936	ENSG00000147526	Null	TACC1
-1.83539	-0.0504739	15.2333	9.50142e-05	0.000956394	3.01936	ENSG00000181634	Null	TNFSF15
1.41885	1.38176	15.2246	9.54509e-05	0.0009602	3.01764	ENSG00000198570	ChIP-Seq KLF5AR Common peak	RD3
0.37162	6.10023	15.2192	9.57273e-05	0.000962389	3.01665	ENSG00000127445	Null	PIN1
-2.01757	-0.590846	15.2176	9.58077e-05	0.000962605	3.01655	ENSG00000102962	Null	CCL22
0.300513	6.45282	15.2155	9.5914e-05	0.000963083	3.01634	ENSG00000127334	Null	DYRK2
1.23785	0.970671	15.2106	9.61621e-05	0.000964475	3.01571	ENSG00000124440	ChIP-Seq KLF5AR Common peak	HIF3A
-0.593477	4.17886	15.2104	9.61706e-05	0.000964475	3.01571	ENSG00000214796	Null	RP11-480I12.5
0.640107	4.44703	15.2083	9.62792e-05	0.000964974	3.01548	ENSG00000129667	Null	RHBDF2
0.6335	3.27094	15.2053	9.64324e-05	0.000965917	3.01506	ENSG00000203791	Null	METTL10
-0.42157	7.62578	15.1968	9.68659e-05	0.000969667	3.01338	ENSG00000119669	ChIP-Seq KLF5AR Common peak	IRF2BPL
-0.332475	8.15715	15.1854	9.74531e-05	0.000974948	3.01102	ENSG00000175130	Null	MARCKSL1
-0.386111	5.17854	15.1806	9.77042e-05	0.000976863	3.01017	ENSG00000047578	Null	KIAA0556
-0.473398	5.30337	15.1641	9.85581e-05	0.000984798	3.00665	ENSG00000105771	ChIP-Seq KLF5AR Common peak	SMG9
-1.93546	-0.255155	15.1479	9.94085e-05	0.00099269	3.00319	ENSG00000156049	Null	GNA14
-0.522974	5.42001	15.1411	9.97675e-05	0.000995668	3.00189	ENSG00000145247	Null	OCIAD2
-0.937943	1.86391	15.1373	9.99699e-05	0.00099708	3.00127	ENSG00000138161	Null	CUZD1
-0.589238	3.43924	15.132	0.000100249	0.00099925	3.00033	ENSG00000182175	Null	RGMA
-0.607599	6.10287	15.1089	0.000101485	0.00101088	2.9953	ENSG00000185650	Null	ZFP36L1
-1.09225	0.71264	15.1079	0.000101539	0.00101088	2.9953	ENSG00000140009	Null	ESR2
-0.9626	2.31752	15.1023	0.000101842	0.00101328	2.99427	ENSG00000136147	Null	PHF11
0.44317	4.2128	15.0933	0.000102326	0.00101748	2.99247	ENSG00000100784	Null	RPS6KA5
-0.559619	4.0395	15.0884	0.000102589	0.00101944	2.99164	ENSG00000187372	Null	PCDHB13
0.435899	6.68782	15.0874	0.000102647	0.00101944	2.99164	ENSG00000198843	Null	SELT
0.540534	4.63578	15.0699	0.000103603	0.0010283	2.98788	ENSG00000183444	ChIP-Seq KLF5AR Common peak	OR7E38P
-0.412645	7.47251	15.0666	0.000103783	0.00102946	2.98739	ENSG00000196914	Null	ARHGEF12
0.350039	5.95273	15.0527	0.00010455	0.00103644	2.98446	ENSG00000155304	Null	HSPA13
0.419391	4.8072	15.0476	0.000104835	0.00103864	2.98354	ENSG00000170085	Null	SIMC1
-0.364915	5.74206	15.0346	0.00010556	0.0010441	2.98126	ENSG00000236287	Null	ZBED5
0.464586	7.57846	15.0345	0.000105562	0.0010441	2.98126	ENSG00000247556	Null	OIP5-AS1
-1.1264	2.76466	15.0342	0.000105578	0.0010441	2.98126	ENSG00000003096	Null	KLHL13
0.373005	8.3241	15.0323	0.000105688	0.00104456	2.98107	ENSG00000170515	Null	PA2G4
-1.10138	2.07492	15.0282	0.000105918	0.0010458	2.98055	ENSG00000144681	Null	STAC
0.494343	4.7284	15.0278	0.000105941	0.0010458	2.98055	ENSG00000130748	Null	TMEM160
0.439172	7.75467	15.0241	0.000106148	0.00104684	2.98012	ENSG00000136997	Null	MYC
0.467934	6.6467	15.0236	0.000106174	0.00104684	2.98012	ENSG00000174996	Null	KLC2
-1.47616	0.0185428	15.0151	0.000106656	0.00105095	2.97842	ENSG00000127366	Null	TAS2R5
0.365611	6.63431	14.9892	0.000108128	0.00106427	2.97295	ENSG00000132388	ChIP-Seq KLF5AR Common peak	UBE2G1
-0.921343	1.85291	14.989	0.000108138	0.00106427	2.97295	ENSG00000170647	Null	TMEM133
0.385808	5.5216	14.9853	0.000108353	0.00106575	2.97235	ENSG00000197982	Null	C1orf122
-1.59324	-0.0413387	14.9837	0.000108446	0.00106602	2.97223	ENSG00000259692	Null	RP11-499F3.2
0.377524	8.93252	14.9775	0.0001088	0.00106886	2.97108	ENSG00000213585	Null	VDAC1
0.456438	5.54808	14.9589	0.000109879	0.00107882	2.96705	ENSG00000100749	Null	VRK1
0.431854	5.90158	14.957	0.000109992	0.00107928	2.96687	ENSG00000161981	Null	SNRNP25
-0.714154	2.11188	14.9535	0.000110191	0.00108059	2.96634	ENSG00000159231	Null	CBR3
0.348412	6.3828	14.9403	0.000110967	0.00108755	2.96355	ENSG00000169689	Null	STRA13
-0.573353	8.25699	14.9266	0.000111778	0.00109484	2.96065	ENSG00000096696	Null	DSP
-0.925225	6.13921	14.9175	0.000112316	0.00109944	2.95883	ENSG00000114270	ChIP-Seq KLF5AR Common peak	COL7A1
0.331014	7.08787	14.9117	0.000112664	0.0011022	2.95774	ENSG00000160803	Null	UBQLN4
0.644994	4.02549	14.898	0.000113485	0.00110956	2.95485	ENSG00000176244	Null	ACBD7
-1.08257	1.9245	14.8915	0.000113875	0.00111271	2.95362	ENSG00000158486	Null	DNAH3
-0.432502	5.9797	14.8846	0.000114295	0.00111615	2.95228	ENSG00000130066	Null	SAT1
-0.488622	4.85868	14.8825	0.00011442	0.00111616	2.95227	ENSG00000174799	Null	CEP135
0.299821	7.66092	14.8823	0.000114433	0.00111616	2.95227	ENSG00000112473	Null	SLC39A7
0.652357	3.61666	14.8752	0.000114861	0.00111967	2.95091	ENSG00000165752	Null	STK32C
-1.09602	2.26252	14.8628	0.000115621	0.00112641	2.9483	ENSG00000079841	Null	RIMS1
-1.41848	0.672064	14.8453	0.000116702	0.00113626	2.94452	ENSG00000136999	Null	NOV
0.382335	6.75694	14.8411	0.000116961	0.00113811	2.94382	ENSG00000182180	Null	MRPS16
-0.66789	2.42072	14.83	0.000117649	0.00114412	2.94153	ENSG00000175482	Null	POLD4
0.396097	5.44636	14.8056	0.000119181	0.00115834	2.93617	ENSG00000187231	Null	SESTD1
-0.37415	5.97421	14.7935	0.000119948	0.00116467	2.9338	ENSG00000006042	Null	TMEM98
-1.11772	2.15959	14.7931	0.000119975	0.00116467	2.9338	ENSG00000184709	Null	LRRC26
-1.32885	0.244211	14.7803	0.000120789	0.00117187	2.93112	ENSG00000173269	Null	MMRN2
-0.341529	6.11354	14.7729	0.000121268	0.00117566	2.92972	ENSG00000152767	Null	FARP1
0.381442	5.58017	14.7719	0.000121332	0.00117566	2.92972	ENSG00000148335	ChIP-Seq KLF5AR Common peak	NTMT1
0.28892	8.28196	14.7709	0.000121395	0.00117566	2.92972	ENSG00000138757	Null	G3BP2
-1.7348	-0.318208	14.7608	0.000122046	0.00118127	2.92765	ENSG00000170509	Null	HSD17B13
0.372488	5.42817	14.7537	0.00012251	0.00118506	2.92626	ENSG00000162961	Null	DPY30
0.408391	6.51962	14.7511	0.000122676	0.00118597	2.92593	ENSG00000196405	ChIP-Seq KLF5AR Common peak	EVL
0.314073	6.10737	14.7317	0.000123944	0.00119752	2.92172	ENSG00000103512	Null	NOMO1
-0.459726	4.85677	14.7212	0.000124634	0.00120347	2.91956	ENSG00000006756	Null	ARSD
-1.09171	1.18693	14.7198	0.000124729	0.00120368	2.91949	ENSG00000182489	Null	XKRX
0.42315	5.12744	14.7176	0.000124878	0.00120441	2.91923	ENSG00000127540	Null	UQCR11
0.307848	6.93536	14.7102	0.000125368	0.00120842	2.91778	ENSG00000165934	Null	CPSF2
-1.77183	-0.583121	14.7044	0.000125752	0.00121052	2.91703	ENSG00000171060	ChIP-Seq KLF5AR Common peak	C8orf74
-0.60112	3.34787	14.7044	0.000125754	0.00121052	2.91703	ENSG00000261799	Null	RP11-283I3.6
0.654123	3.17883	14.7036	0.000125808	0.00121052	2.91703	ENSG00000241360	Null	PDXP
0.648368	3.42608	14.6968	0.000126257	0.00121413	2.91573	ENSG00000214293	Null	APTR
-3.34821	-0.952854	14.6865	0.000126949	0.00122007	2.91361	ENSG00000227630	ChIP-Seq KLF5AR Common peak	LINC01132
0.490323	6.41655	14.6722	0.00012792	0.00122868	2.91056	ENSG00000106080	Null	FKBP14
0.296804	6.62184	14.6682	0.000128188	0.00123053	2.90991	ENSG00000196961	Null	AP2A1
0.315181	7.81623	14.6635	0.000128513	0.00123272	2.90913	ENSG00000100221	Null	JOSD1
0.416415	4.527	14.6627	0.000128567	0.00123272	2.90913	ENSG00000267100	Null	ILF3-AS1
0.612774	5.52229	14.6487	0.000129521	0.00124114	2.90618	ENSG00000204856	Null	FAM216A
0.591688	4.05664	14.6473	0.00012962	0.00124136	2.9061	ENSG00000196550	Null	FAM72A
0.406332	6.55825	14.639	0.000130195	0.00124614	2.90443	ENSG00000116898	Null	MRPS15
-0.989616	2.42048	14.6357	0.000130418	0.00124754	2.90394	ENSG00000226200	Null	SGMS1-AS1
-0.659088	5.13512	14.6336	0.000130563	0.00124821	2.90371	ENSG00000121210	Null	KIAA0922
0.758254	7.47518	14.6314	0.000130718	0.00124896	2.90345	ENSG00000141526	ChIP-Seq KLF5AR Common peak	SLC16A3
0.356239	6.16537	14.6197	0.000131531	0.00125599	2.90101	ENSG00000131871	ChIP-Seq KLF5AR Common peak	VIMP
0.39043	7.12378	14.6102	0.000132195	0.00126059	2.89943	ENSG00000129128	ChIP-Seq KLF5AR Common peak	SPCS3
-0.25118	7.6451	14.61	0.000132212	0.00126059	2.89943	ENSG00000171791	Null	BCL2
-0.492478	5.46332	14.6095	0.000132243	0.00126059	2.89943	ENSG00000087074	Null	PPP1R15A
0.440361	4.57344	14.6053	0.00013254	0.00126267	2.89871	ENSG00000005059	Null	MCUB
0.392391	5.37046	14.5856	0.000133935	0.00127523	2.89441	ENSG00000183605	Null	SFXN4
0.368668	7.42023	14.5803	0.000134311	0.00127806	2.89345	ENSG00000126067	Null	PSMB2
0.600749	6.85335	14.5775	0.000134511	0.00127922	2.89305	ENSG00000105810	Null	CDK6
0.383226	6.61186	14.5667	0.000135281	0.0012858	2.89083	ENSG00000109814	ChIP-Seq KLF5AR Common peak	UGDH
0.528455	6.238	14.5615	0.000135659	0.00128864	2.88987	ENSG00000067177	ChIP-Seq KLF5AR Common peak	PHKA1
-2.42122	-0.320792	14.558	0.000135911	0.00129019	2.88935	ENSG00000159784	Null	FAM131B
0.476064	6.55704	14.557	0.00013598	0.00129019	2.88935	ENSG00000133119	Null	RFC3
0.417377	8.74959	14.5511	0.000136406	0.00129348	2.88824	ENSG00000179091	ChIP-Seq KLF5AR Common peak	CYC1
-0.362841	5.3795	14.5484	0.000136605	0.00129462	2.88786	ENSG00000221838	ChIP-Seq KLF5AR Common peak	AP4M1
0.345446	6.23939	14.5405	0.000137177	0.00129886	2.88644	ENSG00000182220	Null	ATP6AP2
-3.0455	-0.759892	14.5401	0.000137211	0.00129886	2.88644	ENSG00000230873	Null	STMND1
0.308526	6.91439	14.5322	0.000137785	0.00130354	2.88488	ENSG00000131653	Null	TRAF7
-1.18333	1.55239	14.5301	0.000137937	0.00130423	2.88465	ENSG00000182264	Null	IZUMO1
-0.430332	7.28313	14.5235	0.000138423	0.00130806	2.88337	ENSG00000104723	Null	TUSC3
0.591467	4.90997	14.5112	0.000139328	0.00131586	2.88079	ENSG00000113916	ChIP-Seq KLF5AR Common peak	BCL6
0.590061	6.81722	14.5082	0.000139552	0.00131721	2.88034	ENSG00000116649	Null	SRM
0.36184	8.10006	14.489	0.000140979	0.00132992	2.87618	ENSG00000165637	Null	VDAC2
-0.675931	3.65174	14.4866	0.000141158	0.00133068	2.87593	ENSG00000108797	Null	CNTNAP1
-0.28057	7.55861	14.4858	0.000141223	0.00133068	2.87593	ENSG00000006118	Null	TMEM132A
-0.739632	2.27675	14.4634	0.00014291	0.00134581	2.87102	ENSG00000185306	Null	C12orf56
-1.00128	3.25111	14.4614	0.000143059	0.00134643	2.87082	ENSG00000046889	Null	PREX2
-0.943382	1.41413	14.4563	0.000143451	0.00134935	2.86988	ENSG00000170476	Null	MZB1
-1.32862	-0.00593307	14.4528	0.000143713	0.00135103	2.86933	ENSG00000236107	Null	AC010127.3
-0.545084	5.53975	14.4498	0.000143943	0.00135242	2.86889	ENSG00000108679	ChIP-Seq KLF5AR Common peak	LGALS3BP
-0.682352	2.19778	14.4466	0.00014419	0.00135397	2.86839	ENSG00000250120	Null	PCDHA10
-0.363475	6.74327	14.444	0.00014439	0.00135506	2.86804	ENSG00000166900	Null	STX3
0.299346	6.38225	14.4401	0.000144688	0.00135708	2.86739	ENSG00000088833	Null	NSFL1C
-1.03674	1.88837	14.4385	0.000144814	0.00135748	2.86727	ENSG00000102057	Null	KCND1
0.51399	5.74774	14.4243	0.000145907	0.00136695	2.86425	ENSG00000154719	Null	MRPL39
0.782485	5.41962	14.4206	0.000146194	0.00136886	2.86364	ENSG00000099958	Null	DERL3
-0.553343	4.36182	14.407	0.000147251	0.00137775	2.86083	ENSG00000163472	ChIP-Seq KLF5AR Common peak	TMEM79
0.444611	4.35243	14.4056	0.000147365	0.00137775	2.86083	ENSG00000174516	Null	PELI3
-0.329141	5.93793	14.4046	0.000147439	0.00137775	2.86083	ENSG00000125503	Null	PPP1R12C
0.488433	4.30481	14.4041	0.00014748	0.00137775	2.86083	ENSG00000196636	Null	SDHAF3
0.427712	5.86766	14.4025	0.000147609	0.00137816	2.8607	ENSG00000116871	ChIP-Seq KLF5AR Common peak	MAP7D1
0.487954	5.24304	14.3975	0.000148001	0.00138103	2.8598	ENSG00000137094	Null	DNAJB5
0.470272	8.49087	14.3933	0.000148328	0.00138329	2.85909	ENSG00000166197	Null	NOLC1
0.4134	5.07805	14.3882	0.000148734	0.00138629	2.85814	ENSG00000171067	Null	C11orf24
0.393383	7.04615	14.3844	0.000149032	0.00138828	2.85752	ENSG00000130725	Null	UBE2M
-1.07084	2.17092	14.3798	0.000149394	0.00139086	2.85672	ENSG00000205085	Null	FAM71F2
-0.890128	1.81743	14.3767	0.000149645	0.0013924	2.85623	ENSG00000127124	ChIP-Seq KLF5AR Common peak	HIVEP3
-0.432046	4.36767	14.3746	0.000149807	0.00139312	2.85601	ENSG00000089177	Null	KIF16B
0.492268	6.13573	14.3623	0.000150788	0.00140145	2.85342	ENSG00000166595	Null	FAM96B
0.435276	4.50053	14.3604	0.000150945	0.00140211	2.85322	ENSG00000169733	Null	RFNG
1.30747	1.01625	14.3572	0.000151204	0.00140371	2.85272	ENSG00000169282	ChIP-Seq KLF5AR Common peak	KCNAB1
0.514082	4.73333	14.3556	0.000151328	0.00140407	2.85261	ENSG00000189007	Null	ADAT2
-0.575956	4.15913	14.3537	0.000151485	0.00140474	2.85241	ENSG00000141738	Null	GRB7
-0.976269	1.71374	14.3462	0.00015209	0.00140938	2.85097	ENSG00000101342	Null	TLDC2
1.18446	0.703555	14.3453	0.000152163	0.00140938	2.85097	ENSG00000187486	ChIP-Seq KLF5AR Common peak	KCNJ11
-0.5095	3.789	14.3442	0.000152245	0.00140938	2.85097	ENSG00000173805	Null	HAP1
0.473534	5.79383	14.326	0.000153728	0.00142231	2.84701	ENSG00000183527	Null	PSMG1
2.47804	-0.241915	14.3034	0.000155583	0.00143841	2.84212	ENSG00000250584	ChIP-Seq KLF5AR Common peak	LINC01511
-0.413529	5.34375	14.3027	0.000155644	0.00143841	2.84212	ENSG00000120068	Null	HOXB8
0.346853	6.55142	14.2926	0.000156475	0.00144528	2.84005	ENSG00000140105	ChIP-Seq KLF5AR Common peak	WARS
0.322639	6.44628	14.271	0.000158285	0.00146116	2.8353	ENSG00000204568	Null	MRPS18B
-0.531855	5.20956	14.2672	0.000158607	0.00146332	2.83466	ENSG00000072786	Null	STK10
-1.40304	-0.106112	14.2611	0.000159116	0.00146718	2.83352	ENSG00000268047	Null	AC018766.6
0.409599	8.67899	14.2534	0.000159771	0.00147239	2.83198	ENSG00000100417	Null	PMM1
-0.673255	5.54393	14.2506	0.000160008	0.00147374	2.83158	ENSG00000205336	Null	ADGRG1
0.584973	3.58439	14.2429	0.000160665	0.00147897	2.83004	ENSG00000083807	Null	SLC27A5
0.333594	6.63729	14.2327	0.000161536	0.00148615	2.82794	ENSG00000130695	Null	CEP85
0.253803	6.72525	14.23	0.000161772	0.00148742	2.82757	ENSG00000167110	Null	GOLGA2
-0.457765	5.52991	14.229	0.000161856	0.00148742	2.82757	ENSG00000005801	Null	ZNF195
-0.620213	4.73505	14.2193	0.000162697	0.00149431	2.82556	ENSG00000090924	ChIP-Seq KLF5AR Common peak	PLEKHG2
-1.01115	0.980731	14.2142	0.000163135	0.0014975	2.82463	ENSG00000240583	Null	AQP1
0.32948	8.91819	14.2067	0.000163783	0.0015026	2.82316	ENSG00000196305	Null	IARS
0.705467	3.33445	14.1962	0.000164701	0.00151018	2.82097	ENSG00000133794	Null	ARNTL
0.643905	3.51425	14.1944	0.000164862	0.0015108	2.82079	ENSG00000147883	Null	CDKN2B
-0.498566	3.44594	14.186	0.000165597	0.00151669	2.8191	ENSG00000124593	ChIP-Seq KLF5AR Common peak	PRICKLE4
0.838349	6.79	14.1745	0.000166616	0.00152517	2.81668	ENSG00000150593	Null	PDCD4
-0.608069	4.50304	14.1713	0.0001669	0.00152692	2.81618	ENSG00000237945	Null	LINC00649
0.334737	6.44119	14.156	0.00016826	0.0015385	2.8129	ENSG00000196715	ChIP-Seq KLF5AR Common peak	VKORC1L1
0.373963	6.30936	14.1525	0.000168574	0.00154051	2.81234	ENSG00000105669	Null	COPE
-0.593475	4.55206	14.1493	0.000168858	0.00154224	2.81185	ENSG00000130304	Null	SLC27A1
1.23794	1.16745	14.1408	0.000169627	0.0015484	2.81012	ENSG00000181798	Null	LINC00471
0.334569	5.62728	14.1381	0.000169865	0.00154971	2.80975	ENSG00000160131	Null	VMA21
-1.16516	2.44805	14.1126	0.000172185	0.00156939	2.80427	ENSG00000146700	Null	SSC4D
0.305816	6.60541	14.1123	0.000172214	0.00156939	2.80427	ENSG00000114650	Null	SCAP
0.628459	5.01943	14.0935	0.000173942	0.00158425	2.80018	ENSG00000070404	Null	FSTL3
0.340894	5.34296	14.0914	0.000174135	0.00158513	2.79993	ENSG00000120725	Null	SIL1
-0.314851	7.14858	14.0854	0.000174694	0.00158933	2.79879	ENSG00000184640	ChIP-Seq KLF5AR Common peak	2021-09-09
0.820006	5.0798	14.078	0.000175384	0.00159473	2.79731	ENSG00000034693	Null	PEX3
-0.584224	3.8992	14.0628	0.000176802	0.00160673	2.79406	ENSG00000074657	Null	ZNF532
-1.0451	1.25524	14.0549	0.000177555	0.00161267	2.79245	ENSG00000148123	Null	PLPPR1
-0.528664	3.52671	14.0481	0.000178198	0.00161762	2.79112	ENSG00000145014	Null	TMEM44
-0.505072	5.02458	14.0444	0.000178543	0.00161985	2.79052	ENSG00000012817	Null	KDM5D
0.689517	3.35289	14.0407	0.000178895	0.00162205	2.78994	ENSG00000258484	ChIP-Seq KLF5AR Common peak	SPESP1
-0.647246	2.964	14.0389	0.000179063	0.00162205	2.78994	ENSG00000185532	ChIP-Seq KLF5AR Common peak	PRKG1
0.453807	7.92826	14.0387	0.000179083	0.00162205	2.78994	ENSG00000105202	Null	FBL
-0.764979	4.16425	14.0124	0.000181606	0.00164399	2.7841	ENSG00000154734	Null	ADAMTS1
0.379131	7.07769	13.9938	0.000183418	0.00165948	2.78003	ENSG00000116750	Null	UCHL5
-1.24621	2.28548	13.9922	0.000183568	0.00165992	2.77991	ENSG00000147408	ChIP-Seq KLF5AR Common peak	CSGALNACT1
0.36345	6.02467	13.9897	0.000183812	0.00166121	2.77957	ENSG00000058600	Null	POLR3E
0.315869	5.65322	13.981	0.000184669	0.00166804	2.77779	ENSG00000101474	Null	APMAP
0.481636	4.87608	13.9797	0.000184794	0.00166824	2.77774	ENSG00000128512	ChIP-Seq KLF5AR Common peak	DOCK4
-1.65004	1.59843	13.9786	0.000184904	0.00166832	2.77772	ENSG00000103534	Null	TMC5
0.316921	7.20795	13.9706	0.000185694	0.00167452	2.77611	ENSG00000124571	Null	XPO5
0.904215	3.26609	13.9506	0.000187682	0.00169152	2.77172	ENSG00000137198	Null	GMPR
-0.570182	4.67512	13.9479	0.000187952	0.00169213	2.77157	ENSG00000137203	Null	TFAP2A
-0.597607	3.84637	13.9478	0.000187957	0.00169213	2.77157	ENSG00000123094	Null	RASSF8
0.470605	5.75236	13.935	0.000189243	0.00170277	2.76884	ENSG00000183688	ChIP-Seq KLF5AR Common peak	FAM101B
-1.31766	2.79718	13.9315	0.000189595	0.00170446	2.76841	ENSG00000065618	Null	COL17A1
0.57881	7.99915	13.9311	0.000189639	0.00170446	2.76841	ENSG00000143870	Null	PDIA6
0.404085	6.31844	13.925	0.00019025	0.00170901	2.76726	ENSG00000048392	Null	RRM2B
-1.11164	1.75579	13.9135	0.000191418	0.00171856	2.76484	ENSG00000067066	Null	SP100
-1.01436	4.37851	13.9081	0.000191965	0.00172253	2.76383	ENSG00000026508	Null	CD44
0.420017	7.08995	13.903	0.000192494	0.00172633	2.76288	ENSG00000175792	Null	RUVBL1
0.419631	4.18697	13.8771	0.000195167	0.00174934	2.75713	ENSG00000105656	ChIP-Seq KLF5AR Common peak	ELL
-0.389799	5.85387	13.8728	0.000195607	0.00175232	2.75639	ENSG00000234616	Null	JRK
-1.76208	-0.237498	13.8627	0.000196666	0.00176085	2.75428	ENSG00000113555	Null	PCDH12
-1.02001	0.946386	13.8338	0.00019971	0.00178713	2.74784	ENSG00000100197	Null	CYP2D6
0.635174	4.69228	13.818	0.0002014	0.00180127	2.74442	ENSG00000152413	Null	HOMER1
-1.59691	0.663096	13.8141	0.000201814	0.00180398	2.74377	ENSG00000182179	Null	UBA7
0.279287	7.70804	13.8123	0.000202012	0.00180477	2.74358	ENSG00000163655	Null	GMPS
0.571895	4.29506	13.8025	0.000203068	0.00181321	2.74155	ENSG00000174607	Null	UGT8
-0.387501	5.7599	13.7857	0.000204892	0.00182794	2.73804	ENSG00000143061	Null	IGSF3
0.458612	4.46601	13.7852	0.000204941	0.00182794	2.73804	ENSG00000102967	Null	DHODH
0.531932	8.29974	13.7783	0.000205695	0.00183366	2.73668	ENSG00000079459	Null	FDFT1
0.38181	7.32231	13.7745	0.000206112	0.00183638	2.73604	ENSG00000143106	Null	PSMA5
-1.24053	5.23724	13.7699	0.000206625	0.00183995	2.73519	ENSG00000120093	Null	HOXB3
0.422433	5.67818	13.7645	0.000207215	0.0018442	2.73419	ENSG00000139428	Null	MMAB
-0.400891	5.76642	13.7527	0.000208526	0.00185486	2.73169	ENSG00000160293	Null	VAV2
-0.36637	6.80923	13.7494	0.000208884	0.00185703	2.73118	ENSG00000166477	ChIP-Seq KLF5AR Common peak	LEO1
-0.291355	7.09151	13.7404	0.000209889	0.00186495	2.72933	ENSG00000075711	Null	DLG1
-0.584452	3.97745	13.7342	0.000210582	0.0018701	2.72814	ENSG00000196220	ChIP-Seq KLF5AR Common peak	SRGAP3
-0.407848	4.71307	13.7326	0.000210761	0.00187067	2.728	ENSG00000161905	Null	ALOX15
0.731621	2.90467	13.7295	0.000211113	0.00187278	2.72751	ENSG00000114646	Null	CSPG5
-0.867362	2.55007	13.71	0.000213316	0.0018913	2.72324	ENSG00000257556	Null	RP11-44N21.1
-0.280491	6.56221	13.6753	0.000217292	0.00192551	2.71545	ENSG00000001617	Null	SEMA3F
-0.843175	2.27944	13.6708	0.000217819	0.00192914	2.71464	ENSG00000224186	Null	C5orf66
0.2636	6.70783	13.6541	0.000219763	0.0019452	2.71104	ENSG00000168883	Null	USP39
-0.486089	5.82841	13.6523	0.000219977	0.0019452	2.71104	ENSG00000062038	Null	CDH3
-1.05536	1.28675	13.6521	0.000219989	0.0019452	2.71104	ENSG00000160471	Null	COX6B2
-0.969716	1.47728	13.6487	0.000220389	0.00194768	2.71048	ENSG00000250133	Null	HOXC-AS2
-0.908311	2.54705	13.6451	0.000220815	0.00194989	2.70999	ENSG00000128298	ChIP-Seq KLF5AR Common peak	BAIAP2L2
0.582675	3.27716	13.6441	0.000220936	0.00194989	2.70999	ENSG00000001630	Null	CYP51A1
-0.410617	4.55852	13.6436	0.000220996	0.00194989	2.70999	ENSG00000089060	Null	SLC8B1
0.499505	5.48195	13.6396	0.00022147	0.00195302	2.70929	ENSG00000196449	Null	YRDC
-0.426354	8.02026	13.6283	0.000222797	0.00196366	2.70693	ENSG00000188157	Null	AGRN
-0.448522	3.93295	13.6231	0.000223422	0.00196811	2.70595	ENSG00000142632	ChIP-Seq KLF5AR Common peak	ARHGEF19
-0.44717	4.89563	13.6156	0.000224318	0.00197494	2.70445	ENSG00000188493	Null	C19orf54
2.22659	-0.25006	13.6133	0.000224594	0.00197631	2.70414	ENSG00000175356	Null	SCUBE2
0.515681	9.39335	13.6072	0.000225323	0.00198158	2.70299	ENSG00000115758	ChIP-Seq KLF5AR Common peak	ODC1
0.519115	4.34981	13.6062	0.000225435	0.00198158	2.70299	ENSG00000147382	Null	NA
-1.40341	0.602876	13.5952	0.000226767	0.00199221	2.70066	ENSG00000205089	Null	CCNI2
-1.73368	0.366975	13.5897	0.000227432	0.00199604	2.69983	ENSG00000234290	Null	AC116366.6
0.909125	2.61787	13.5896	0.000227447	0.00199604	2.69983	ENSG00000169252	Null	ADRB2
0.312476	7.0645	13.5813	0.000228445	0.00200373	2.69816	ENSG00000164109	Null	MAD2L1
0.560315	4.23388	13.5767	0.000229013	0.00200764	2.69732	ENSG00000159685	Null	CHCHD6
-0.650673	3.65552	13.5644	0.00023051	0.00201968	2.69472	ENSG00000091656	Null	ZFHX4
0.243308	8.10328	13.5545	0.000231735	0.00202933	2.69265	ENSG00000143398	Null	PIP5K1A
-0.711529	3.0237	13.5496	0.000232343	0.00203356	2.69174	ENSG00000116815	ChIP-Seq KLF5AR Common peak	CD58
0.354773	6.8616	13.547	0.00023266	0.00203524	2.69138	ENSG00000136521	Null	NDUFB5
0.270746	7.45767	13.5384	0.000233735	0.00204356	2.68961	ENSG00000079805	Null	DNM2
-0.340663	5.60455	13.5311	0.000234638	0.00205036	2.68817	ENSG00000027001	ChIP-Seq KLF5AR Common peak	MIPEP
-0.290862	5.88148	13.5276	0.000235084	0.00205316	2.68758	ENSG00000131899	Null	LLGL1
0.507002	3.99127	13.5216	0.000235828	0.00205856	2.68644	ENSG00000205670	Null	SMIM11A
0.338487	7.25182	13.5194	0.000236107	0.00205989	2.68616	ENSG00000108671	Null	PSMD11
0.667999	2.25245	13.5096	0.000237341	0.00206956	2.68412	ENSG00000204682	Null	CASC10
0.31678	6.12979	13.5081	0.000237542	0.0020702	2.68399	ENSG00000162517	ChIP-Seq KLF5AR Common peak	PEF1
-0.570004	4.11321	13.4926	0.000239503	0.00208619	2.68065	ENSG00000047365	ChIP-Seq KLF5AR Common peak	ARAP2
-2.70139	-1.04953	13.4909	0.000239728	0.00208703	2.68047	ENSG00000188175	ChIP-Seq KLF5AR Common peak	HEPACAM2
-0.307692	7.27801	13.4881	0.000240077	0.00208896	2.68007	ENSG00000107281	Null	NPDC1
-0.460882	6.80531	13.4863	0.000240313	0.00208991	2.67987	ENSG00000121310	Null	ECHDC2
-0.994428	1.2347	13.439	0.000246446	0.00214211	2.66916	ENSG00000134548	Null	SPX
-0.667689	4.57044	13.4376	0.000246626	0.00214253	2.66907	ENSG00000063180	Null	CA11
-0.938487	2.38385	13.4314	0.000247448	0.00214854	2.66786	ENSG00000203709	Null	C1orf132
0.399283	4.94769	13.4245	0.000248364	0.00215535	2.66648	ENSG00000085433	Null	WDR47
0.336652	9.08069	13.4199	0.000248965	0.00215941	2.66567	ENSG00000156261	ChIP-Seq KLF5AR Common peak	CCT8
-1.21898	0.148025	13.4151	0.000249605	0.00216382	2.66478	ENSG00000232352	Null	SEMA3B-AS1
-0.428308	5.20679	13.4058	0.000250842	0.00217339	2.66286	ENSG00000157625	Null	TAB3
0.32002	5.44836	13.4008	0.000251518	0.00217809	2.66192	ENSG00000141480	Null	ARRB2
0.330918	6.15774	13.3831	0.000253905	0.0021976	2.65805	ENSG00000198833	Null	UBE2J1
0.34504	7.16178	13.381	0.000254192	0.00219892	2.65779	ENSG00000142507	Null	PSMB6
0.457371	5.01739	13.3657	0.000256268	0.00221571	2.65449	ENSG00000181392	Null	SYNE4
2.35824	-0.577611	13.3534	0.000257961	0.00222917	2.65186	ENSG00000105894	ChIP-Seq KLF5AR Common peak	PTN
-0.714468	2.93524	13.3424	0.000259478	0.00223954	2.64984	ENSG00000228343	Null	RP11-1148L6.5
0.437267	5.35454	13.3419	0.000259548	0.00223954	2.64984	ENSG00000112419	Null	PHACTR2
-0.995795	1.9235	13.3417	0.000259571	0.00223954	2.64984	ENSG00000259583	Null	RP11-66B24.4
0.358699	5.52169	13.3403	0.000259759	0.00223998	2.64976	ENSG00000148290	Null	SURF1
0.2958	6.41453	13.3392	0.000259914	0.00224014	2.64973	ENSG00000140521	ChIP-Seq KLF5AR Common peak	POLG
-0.792722	2.42921	13.3265	0.000261676	0.00225413	2.64702	ENSG00000135899	Null	SP110
-1.03789	1.70078	13.3248	0.000261913	0.00225422	2.647	ENSG00000226332	Null	RP11-157P1.4
0.558326	5.52972	13.3245	0.000261961	0.00225422	2.647	ENSG00000113742	Null	CPEB4
0.427107	5.59368	13.3185	0.000262806	0.00226029	2.64583	ENSG00000122873	Null	CISD1
-1.14732	2.04754	13.3125	0.00026364	0.00226547	2.64484	ENSG00000242732	Null	RGAG4
0.342917	7.17208	13.3122	0.000263684	0.00226547	2.64484	ENSG00000099817	Null	POLR2E
2.70006	-0.673985	13.3095	0.000264071	0.00226716	2.64452	ENSG00000142515	ChIP-Seq KLF5AR Common peak	KLK3
0.366189	6.33718	13.3081	0.000264269	0.00226716	2.64452	ENSG00000075142	Null	SRI
-0.631845	3.16969	13.3079	0.000264296	0.00226716	2.64452	ENSG00000213190	ChIP-Seq KLF5AR Common peak	MLLT11
0.703916	4.73247	13.3019	0.000265133	0.00227284	2.64343	ENSG00000127824	Null	TUBA4A
0.861324	4.51477	13.3008	0.000265298	0.00227284	2.64343	ENSG00000086619	Null	ERO1B
-0.646039	2.61361	13.3002	0.000265375	0.00227284	2.64343	ENSG00000101276	Null	SLC52A3
-0.715605	2.90573	13.2936	0.000266313	0.00227968	2.64213	ENSG00000157470	Null	FAM81A
0.523762	3.69182	13.2873	0.000267213	0.00228619	2.64089	ENSG00000136141	Null	LRCH1
0.373802	6.18657	13.2739	0.000269127	0.002301	2.63808	ENSG00000162702	Null	ZNF281
0.370868	5.35148	13.2732	0.000269225	0.002301	2.63808	ENSG00000115504	Null	EHBP1
0.307233	7.77557	13.2682	0.000269948	0.00230597	2.63715	ENSG00000078668	Null	VDAC3
1.01574	3.59948	13.2657	0.000270303	0.00230768	2.63682	ENSG00000152931	Null	PART1
-0.633186	3.75458	13.2648	0.000270431	0.00230768	2.63682	ENSG00000196963	Null	NA
0.373066	6.07737	13.2582	0.000271392	0.00231468	2.63551	ENSG00000218739	Null	CEBPZOS
2.25009	-0.544934	13.2472	0.000272989	0.00232595	2.6334	ENSG00000265933	Null	LINC00668
0.506302	10.3511	13.2471	0.000272998	0.00232595	2.6334	ENSG00000034510	ChIP-Seq KLF5AR Common peak	TMSB10
0.299292	8.29189	13.2413	0.000273848	0.00233198	2.63227	ENSG00000058262	Null	SEC61A1
-1.41775	0.344084	13.2388	0.000274218	0.00233392	2.63191	ENSG00000230850	Null	NA
0.660121	3.05954	13.2373	0.00027443	0.00233451	2.6318	ENSG00000187456	Null	NA
0.582268	6.82134	13.2278	0.000275825	0.00234446	2.62996	ENSG00000160285	Null	LSS
0.341248	7.89206	13.2274	0.000275886	0.00234446	2.62996	ENSG00000126457	Null	PRMT1
-1.67182	1.96293	13.225	0.000276247	0.0023463	2.62962	ENSG00000171992	Null	SYNPO
-0.52177	5.64794	13.2099	0.000278476	0.00236303	2.62653	ENSG00000124160	ChIP-Seq KLF5AR Common peak	NCOA5
0.462077	5.29365	13.2097	0.000278505	0.00236303	2.62653	ENSG00000085117	ChIP-Seq KLF5AR Common peak	CD82
0.342491	6.47292	13.2044	0.0002793	0.00236855	2.62552	ENSG00000166557	Null	TMED3
0.390841	7.5143	13.1964	0.000280493	0.00237743	2.62389	ENSG00000184992	Null	BRI3BP
-0.365728	8.51561	13.1929	0.000281009	0.00238058	2.62332	ENSG00000100345	Null	MYH9
0.329963	6.25524	13.1848	0.000282222	0.00238858	2.62186	ENSG00000088205	Null	DDX18
0.567325	6.95855	13.1847	0.000282245	0.00238858	2.62186	ENSG00000132432	Null	SEC61G
0.364049	6.77278	13.1746	0.000283768	0.00240022	2.61975	ENSG00000102900	ChIP-Seq KLF5AR Common peak	NUP93
-0.655487	3.30097	13.1697	0.000284515	0.0024053	2.61883	ENSG00000253846	Null	PCDHGA10
-0.535036	3.24022	13.1678	0.000284794	0.00240642	2.61863	ENSG00000166349	Null	RAG1
1.31428	0.484398	13.1664	0.00028501	0.00240699	2.61853	ENSG00000237004	Null	ZNRF2P1
0.481324	6.12904	13.1627	0.000285582	0.00241058	2.61788	ENSG00000105364	Null	MRPL4
0.430105	6.76638	13.1523	0.000287166	0.0024227	2.6157	ENSG00000108294	Null	NA
-0.399666	6.04237	13.1508	0.000287391	0.00242336	2.61558	ENSG00000143493	ChIP-Seq KLF5AR Common peak	INTS7
-1.04611	2.40188	13.1472	0.000287949	0.0024268	2.61497	ENSG00000267194	Null	RP1-193H18.2
0.92696	2.44369	13.1448	0.000288317	0.00242866	2.61463	ENSG00000243232	Null	PCDHAC2
0.331406	9.74294	13.1355	0.00028976	0.00243956	2.61269	ENSG00000174437	Null	ATP2A2
0.277539	7.77149	13.1323	0.000290249	0.00244125	2.61239	ENSG00000113387	Null	SUB1
-0.589627	5.5984	13.1322	0.000290259	0.00244125	2.61239	ENSG00000074181	Null	NOTCH3
0.296185	6.72325	13.1215	0.000291922	0.00245397	2.61013	ENSG00000013561	Null	RNF14
-0.914201	1.71506	13.1101	0.0002937	0.00246766	2.60772	ENSG00000183032	Null	SLC25A21
0.403176	7.89395	13.1007	0.000295178	0.0024788	2.60576	ENSG00000134250	Null	NOTCH2
0.32074	6.04658	13.0963	0.000295881	0.00248343	2.60495	ENSG00000134882	ChIP-Seq KLF5AR Common peak	UBAC2
0.611035	3.31792	13.0942	0.000296212	0.00248493	2.60469	ENSG00000178821	Null	TMEM52
-0.642503	4.08327	13.0913	0.000296674	0.00248673	2.60437	ENSG00000122547	ChIP-Seq KLF5AR Common peak	EEPD1
-0.562893	4.15108	13.0909	0.00029673	0.00248673	2.60437	ENSG00000070778	Null	PTPN21
-0.33015	5.88062	13.075	0.000299262	0.00250667	2.6009	ENSG00000070366	Null	SMG6
0.441069	5.14241	13.0705	0.000299982	0.00251141	2.60008	ENSG00000198252	Null	STYX
0.247531	7.75848	13.0667	0.000300597	0.00251527	2.59942	ENSG00000089737	Null	DDX24
0.559784	4.15081	13.0603	0.000301623	0.00252257	2.59816	ENSG00000132196	Null	HSD17B7
-0.56656	3.96786	13.0573	0.000302103	0.00252529	2.59769	ENSG00000189362	ChIP-Seq KLF5AR Common peak	NEMP2
0.561518	4.70719	13.0349	0.000305743	0.00255361	2.59285	ENSG00000124374	Null	PAIP2B
0.327236	8.97564	13.0345	0.000305803	0.00255361	2.59285	ENSG00000135624	Null	CCT7
0.391416	6.1146	13.0174	0.000308607	0.00257571	2.5891	ENSG00000157514	ChIP-Seq KLF5AR Common peak	TSC22D3
0.282789	7.5104	13.0107	0.000309718	0.00258367	2.58776	ENSG00000158615	ChIP-Seq KLF5AR Common peak	PPP1R15B
0.417111	6.71402	13.0034	0.00031093	0.00259246	2.58629	ENSG00000120992	Null	LYPLA1
2.28186	0.608247	12.9982	0.000311795	0.00259834	2.5853	ENSG00000156113	ChIP-Seq KLF5AR Common peak	KCNMA1
0.401346	6.5646	12.9948	0.00031236	0.00260173	2.58474	ENSG00000214253	Null	FIS1
0.393642	7.06464	12.9938	0.000312531	0.00260183	2.58472	ENSG00000143977	Null	SNRPG
1.14389	2.79103	12.9875	0.00031357	0.00260915	2.5835	ENSG00000104833	Null	TUBB4A
-0.528058	3.19879	12.9767	0.000315396	0.00262301	2.5812	ENSG00000103196	Null	CRISPLD2
-1.03308	1.31272	12.9727	0.000316073	0.00262677	2.58058	ENSG00000272849	ChIP-Seq KLF5AR Common peak	RP11-347I19.8
0.446463	7.38452	12.9712	0.000316318	0.00262677	2.58058	ENSG00000106052	Null	TAX1BP1
0.300381	5.45126	12.9707	0.000316402	0.00262677	2.58058	ENSG00000151327	Null	FAM177A1
1.4521	0.941247	12.9697	0.000316575	0.00262677	2.58058	ENSG00000246528	Null	RP11-159H10.3
0.449745	4.14612	12.9683	0.000316804	0.00262677	2.58058	ENSG00000158480	Null	SPATA2
-0.312162	6.80354	12.9683	0.000316811	0.00262677	2.58058	ENSG00000100403	Null	ZC3H7B
-1.2614	2.42736	12.9664	0.000317136	0.00262814	2.58035	ENSG00000227036	ChIP-Seq KLF5AR Common peak	LINC00511
0.473409	5.1293	12.9634	0.000317644	0.00263101	2.57988	ENSG00000071242	ChIP-Seq KLF5AR Common peak	RPS6KA2
-1.75811	0.22675	12.955	0.000319072	0.0026415	2.57815	ENSG00000118946	Null	PCDH17
-1.06265	0.944967	12.9416	0.000321355	0.00265906	2.57527	ENSG00000256185	Null	RP11-612B6.2
-0.454115	6.0121	12.9384	0.000321914	0.00266234	2.57474	ENSG00000213722	Null	DDAH2
-0.724569	3.36139	12.9362	0.000322289	0.0026641	2.57445	ENSG00000234771	Null	SLC25A25-AS1
-0.395419	5.717	12.9319	0.000323025	0.00266883	2.57368	ENSG00000187079	Null	TEAD1
-0.240643	8.50817	12.9307	0.000323242	0.00266928	2.57361	ENSG00000110841	Null	PPFIBP1
-0.802069	2.31962	12.9244	0.000324321	0.00267684	2.57238	ENSG00000204947	Null	ZNF425
-0.46262	3.57131	12.9232	0.000324527	0.00267718	2.57232	ENSG00000114737	Null	CISH
-4.8984	0.587712	12.9193	0.000325212	0.00268148	2.57163	ENSG00000223414	Null	LINC00473
-0.566043	3.96877	12.9168	0.000325654	0.00268378	2.57125	ENSG00000135709	ChIP-Seq KLF5AR Common peak	KIAA0513
0.689984	2.05355	12.9125	0.00032639	0.00268849	2.57049	ENSG00000260916	ChIP-Seq KLF5AR Common peak	CCPG1
0.289579	7.06746	12.9097	0.000326877	0.00269018	2.57022	ENSG00000169180	Null	XPO6
0.543914	4.46992	12.9094	0.000326935	0.00269018	2.57022	ENSG00000168394	Null	TAP1
-0.432621	4.32958	12.9085	0.000327089	0.00269018	2.57022	ENSG00000117602	Null	RCAN3
0.351082	5.85845	12.8977	0.000328988	0.00270444	2.56792	ENSG00000132963	Null	POMP
0.621365	7.53007	12.8812	0.000331907	0.0027264	2.56441	ENSG00000120694	Null	HSPH1
0.577792	4.29065	12.8807	0.000331992	0.0027264	2.56441	ENSG00000137571	Null	SLCO5A1
0.313444	7.77605	12.8601	0.000335668	0.00275487	2.5599	ENSG00000133030	ChIP-Seq KLF5AR Common peak	MPRIP
-0.326612	5.54267	12.8594	0.000335795	0.00275487	2.5599	ENSG00000174720	Null	LARP7
-1.36985	1.55664	12.8532	0.000336896	0.00276142	2.55887	ENSG00000159640	Null	ACE
0.344647	5.84994	12.853	0.000336932	0.00276142	2.55887	ENSG00000169446	Null	MMGT1
0.55016	3.6488	12.8469	0.000338047	0.00276917	2.55765	ENSG00000112218	Null	GPR63
0.442182	5.58381	12.8384	0.00033958	0.0027784	2.55621	ENSG00000141524	ChIP-Seq KLF5AR Common peak	TMC6
[truncated: 650 more rows]
