# Supplementary material for: Opposing transcriptional programs of KLF5 and AR emerge during therapy for advanced prostate cancer
Source: Nat Commun. 2021 Nov 4;12:6377. doi: 10.1038/s41467-021-26612-1 (PMC8568894; doi:10.1038/s41467-021-26612-1)
Supplement: Supplementary file 7 — Supplementary Data 5 [file 41467_2021_26612_MOESM7_ESM.xlsx]

## Sheet: SupplementaryData5-DEgenes_AD1s
logFC	logCPM	LR	PValue	FDR	neglog10FDR	GeneID	ChIP	GeneName
3.43996	9.33741	1536.22	0	0	Inf	ENSG00000096060	ChIP-Seq KLF5AR Common peak	FKBP5
2.6234	8.23846	1280.63	1.8319e-280	1.49913e-276	275.824	ENSG00000143797	ChIP-Seq KLF5AR Common peak	MBOAT2
3.13248	6.72339	1248.07	2.18102e-273	1.18989e-269	268.924	ENSG00000170153	ChIP-Seq KLF5AR Common peak	RNF150
1.97627	8.38089	1183.24	2.67184e-259	1.09325e-255	254.961	ENSG00000114850	ChIP-Seq KLF5AR Common peak	SSR3
3.6302	7.33082	1092.28	1.57635e-239	5.16001e-236	235.287	ENSG00000163659	ChIP-Seq KLF5AR Common peak	TIPARP
-2.2049	6.09084	914.264	7.78075e-201	2.12246e-197	196.673	ENSG00000099250	Null	NRP1
1.61028	7.08687	889.911	1.53109e-195	3.57991e-192	191.446	ENSG00000151502	Null	VPS26B
5.91099	4.63317	879.2	3.26188e-193	6.67339e-190	189.176	ENSG00000120903	Null	CHRNA2
2.1485	6.7477	870.568	2.45562e-191	4.46569e-188	187.35	ENSG00000170846	ChIP-Seq KLF5AR Common peak	AC093323.3
2.52679	7.83929	791.26	4.28868e-174	7.01929e-171	170.154	ENSG00000155368	ChIP-Seq KLF5AR Common peak	DBI
1.83751	6.91652	755.878	2.11485e-166	3.1467e-163	162.502	ENSG00000184205	ChIP-Seq KLF5AR Common peak	TSPYL2
-2.75799	6.28855	708.269	4.76072e-156	6.49322e-153	152.188	ENSG00000116299	Null	KIAA1324
-3.65941	3.87697	689.323	6.27396e-152	7.89892e-149	148.102	ENSG00000170381	Null	SEMA3E
3.74956	3.57759	685.348	4.59073e-151	5.36689e-148	147.27	ENSG00000144218	Null	AFF3
3.05671	5.14485	650.856	1.45502e-143	1.58763e-140	139.799	ENSG00000130222	ChIP-Seq KLF5AR Common peak	GADD45G
1.81884	5.84791	650.087	2.13867e-143	2.18773e-140	139.66	ENSG00000143845	ChIP-Seq KLF5AR Common peak	ETNK2
2.34143	5.90406	620.431	6.02536e-137	5.80101e-134	133.236	ENSG00000125257	ChIP-Seq KLF5AR Common peak	ABCC4
-3.50105	3.40109	616.676	3.95151e-136	3.59302e-133	132.445	ENSG00000198963	Null	RORB
1.16961	9.79254	612.015	4.07764e-135	3.51257e-132	131.454	ENSG00000163399	ChIP-Seq KLF5AR Common peak	ATP1A1
1.436	6.88653	591.916	9.5954e-131	7.8524e-128	127.105	ENSG00000164253	Null	WDR41
2.77201	4.49011	583.027	8.23579e-129	6.41882e-126	125.193	ENSG00000141404	ChIP-Seq KLF5AR Common peak	GNAL
2.49193	3.95021	564.562	8.55485e-125	6.36442e-122	121.196	ENSG00000151136	Null	BTBD11
5.09076	6.50203	546.33	7.91195e-121	5.63022e-118	117.249	ENSG00000196549	ChIP-Seq KLF5AR Common peak	MME
-2.25974	3.85222	542.663	4.96784e-120	3.38786e-117	116.47	ENSG00000111885	Null	MAN1A1
-2.37636	3.75534	519.478	5.49546e-115	3.59777e-112	111.444	ENSG00000138639	Null	ARHGAP24
3.74223	2.78138	493.808	2.11504e-109	1.33142e-106	105.876	ENSG00000157343	ChIP-Seq KLF5AR Common peak	ARMC12
2.0363	5.93177	492.229	4.66425e-109	2.8274e-106	105.549	ENSG00000133816	ChIP-Seq KLF5AR Common peak	MICAL2
2.2403	6.97081	491.264	7.56282e-109	4.42074e-106	105.355	ENSG00000111696	ChIP-Seq KLF5AR Common peak	NT5DC3
1.92246	4.42075	468.365	7.26923e-104	4.1026e-101	100.387	ENSG00000168502	Null	MTCL1
8.30878	3.2852	453.318	1.36749e-100	7.46057e-98	97.1272	ENSG00000139209	ChIP-Seq KLF5AR Common peak	SLC38A4
1.66137	5.77768	449.658	8.56028e-100	4.51955e-97	96.3449	ENSG00000116667	ChIP-Seq KLF5AR Common peak	C1orf21
-1.24828	6.96953	433.686	2.56252e-96	1.31065e-93	92.8825	ENSG00000141736	ChIP-Seq KLF5AR Common peak	ERBB2
1.01205	7.26705	426.605	8.91031e-95	4.41925e-92	91.3547	ENSG00000131844	ChIP-Seq KLF5AR Common peak	MCCC2
-1.42853	5.53498	422.124	8.4184e-94	4.05247e-91	90.3923	ENSG00000148180	ChIP-Seq KLF5AR Common peak	GSN
8.48871	1.13504	417.244	9.7132e-93	4.54217e-90	89.3427	ENSG00000096088	ChIP-Seq KLF5AR Common peak	PGC
2.54284	3.07759	403.363	1.02052e-89	4.63969e-87	86.3335	ENSG00000115361	ChIP-Seq KLF5AR Common peak	ACADL
1.78203	4.72289	395.772	4.58517e-88	2.02826e-85	84.6929	ENSG00000185760	ChIP-Seq KLF5AR Common peak	KCNQ5
3.24524	3.15271	392.726	2.11033e-87	9.08942e-85	84.0415	ENSG00000057704	ChIP-Seq KLF5AR Common peak	TMCC3
1.21079	8.16472	385.473	8.00521e-86	3.35952e-83	82.4737	ENSG00000149485	ChIP-Seq KLF5AR Common peak	FADS1
6.90827	0.685767	382.998	2.76822e-85	1.13269e-82	81.9459	ENSG00000163492	Null	CCDC141
-1.21183	7.57831	381.89	4.82565e-85	1.92638e-82	81.7153	ENSG00000072210	Null	ALDH3A2
1.07223	9.15984	381.365	6.27841e-85	2.44664e-82	81.6114	ENSG00000179010	ChIP-Seq KLF5AR Common peak	MRFAP1
1.21492	8.01229	377.624	4.09437e-84	1.55843e-81	80.8073	ENSG00000151503	Null	NCAPD3
-1.4746	5.15183	369.681	2.19581e-82	8.16793e-80	79.0879	ENSG00000175745	Null	NR2F1
-1.31763	6.42426	360.033	2.7697e-80	1.00737e-77	76.9968	ENSG00000178401	Null	DNAJC22
-2.00926	8.08964	351.982	1.56886e-78	5.58207e-76	75.2532	ENSG00000143416	Null	SELENBP1
2.13026	4.00223	336.098	4.5141e-75	1.57196e-72	71.8036	ENSG00000163884	ChIP-Seq KLF5AR Common peak	KLF15
-3.8255	1.44657	328.455	2.08581e-73	7.11219e-71	70.148	ENSG00000182168	Null	UNC5C
1.875	3.81381	327.839	2.84094e-73	9.48933e-71	70.0228	ENSG00000080709	Null	KCNN2
-1.19058	5.4772	325.441	9.45707e-73	3.09568e-70	69.5092	ENSG00000117114	Null	ADGRL2
1.91271	5.0156	324.679	1.38559e-72	4.44666e-70	69.352	ENSG00000118985	Null	ELL2
1.30803	8.37268	324.161	1.79674e-72	5.65523e-70	69.2475	ENSG00000076554	ChIP-Seq KLF5AR Common peak	TPD52
3.0573	2.01145	323.889	2.05953e-72	6.36007e-70	69.1965	ENSG00000257542	ChIP-Seq KLF5AR Common peak	OR7E47P
1.07071	7.19059	322.788	3.5781e-72	1.0845e-69	68.9648	ENSG00000100304	Null	TTLL12
3.60182	5.12296	322.159	4.90563e-72	1.45983e-69	68.8357	ENSG00000142319	ChIP-Seq KLF5AR Common peak	SLC6A3
3.20999	3.01692	315.928	1.1166e-70	3.26346e-68	67.4863	ENSG00000135226	Null	UGT2B28
1.73203	4.5309	312.37	6.65248e-70	1.91019e-67	66.7189	ENSG00000175040	Null	CHST2
1.24638	5.75714	306.741	1.11995e-68	3.16038e-66	65.5003	ENSG00000179241	ChIP-Seq KLF5AR Common peak	LDLRAD3
2.35584	3.67918	303.999	4.43229e-68	1.22955e-65	64.9103	ENSG00000165548	ChIP-Seq KLF5AR Common peak	TMEM63C
1.31869	5.07715	303.23	6.51785e-68	1.77796e-65	64.7501	ENSG00000149150	ChIP-Seq KLF5AR Common peak	SLC43A1
2.37193	3.26428	300.501	2.56162e-67	6.87312e-65	64.1628	ENSG00000116833	ChIP-Seq KLF5AR Common peak	NR5A2
-2.65245	2.37928	298.683	6.37812e-67	1.68372e-64	63.7737	ENSG00000128284	Null	APOL3
-1.1237	6.97726	295.233	3.60002e-66	9.35261e-64	63.0291	ENSG00000169855	Null	ROBO1
-1.5508	4.96863	294.951	4.14841e-66	1.06089e-63	62.9743	ENSG00000166750	Null	SLFN5
-1.09979	6.58951	292.152	1.68894e-65	4.25274e-63	62.3713	ENSG00000172819	Null	RARG
2.04104	6.04081	292.084	1.74788e-65	4.33447e-63	62.3631	ENSG00000189221	ChIP-Seq KLF5AR Common peak	MAOA
-2.30012	3.49393	291.482	2.364e-65	5.77487e-63	62.2385	ENSG00000175262	Null	C1orf127
-2.04048	6.91532	283.991	1.01366e-63	2.43978e-61	60.6126	ENSG00000106546	ChIP-Seq KLF5AR Common peak	AHR
1.23366	6.06754	282.082	2.64243e-63	6.26791e-61	60.2029	ENSG00000140263	Null	SORD
0.899943	8.02087	281.183	4.14732e-63	9.69702e-61	60.0134	ENSG00000087470	Null	DNM1L
1.83393	4.71242	276.511	4.32538e-62	9.97091e-60	59.0013	ENSG00000197977	ChIP-Seq KLF5AR Common peak	ELOVL2
1.35227	5.69682	274.373	1.26433e-61	2.87407e-59	58.5415	ENSG00000132846	ChIP-Seq KLF5AR Common peak	ZBED3
-2.36442	4.4776	273.403	2.05711e-61	4.61215e-59	58.3361	ENSG00000104081	Null	BMF
1.04194	6.99562	269.505	1.45462e-60	3.21727e-58	57.4925	ENSG00000188706	Null	ZDHHC9
-1.12124	4.78151	269.076	1.80407e-60	3.93696e-58	57.4048	ENSG00000173517	Null	PEAK1
2.80267	2.86193	266.391	6.94208e-60	1.49501e-57	56.8254	ENSG00000145088	Null	EAF2
-1.3434	5.09121	263.674	2.71454e-59	5.76999e-57	56.2388	ENSG00000169604	ChIP-Seq KLF5AR Common peak	ANTXR1
0.771534	7.06588	261.373	8.61253e-59	1.8072e-56	55.743	ENSG00000143324	Null	XPR1
-1.81034	3.82518	260.268	1.5002e-58	3.10206e-56	55.5083	ENSG00000041353	Null	RAB27B
-1.12827	6.38587	260.247	1.51625e-58	3.10206e-56	55.5083	ENSG00000124145	Null	SDC4
1.07845	6.8876	259.999	1.71679e-58	3.46897e-56	55.4598	ENSG00000197594	Null	ENPP1
-1.1498	5.66357	251.848	1.02682e-56	2.04952e-54	53.6883	ENSG00000138795	Null	LEF1
-1.75404	6.89479	247.15	1.086e-55	2.14152e-53	52.6693	ENSG00000164171	Null	ITGA2
-0.965563	6.10352	246.445	1.54673e-55	3.01372e-53	52.5209	ENSG00000196177	Null	ACADSB
1.90859	4.30372	241.076	2.29108e-54	4.41153e-52	51.3554	ENSG00000081803	Null	CADPS2
1.02132	4.95547	240.655	2.82995e-54	5.3858e-52	51.2687	ENSG00000178607	Null	ERN1
1.16869	6.24467	239.394	5.33057e-54	1.00282e-51	50.9988	ENSG00000179094	ChIP-Seq KLF5AR Common peak	PER1
1.89981	3.14625	239.053	6.32631e-54	1.17662e-51	50.9294	ENSG00000196376	Null	SLC35F1
-3.95033	2.11301	237.487	1.38875e-53	2.55389e-51	50.5928	ENSG00000145526	Null	CDH18
-0.791693	8.10968	235.894	3.09004e-53	5.6194e-51	50.2503	ENSG00000065361	Null	ERBB3
-1.17752	4.94441	235.69	3.42311e-53	6.1567e-51	50.2107	ENSG00000069399	Null	BCL3
-1.61811	5.14383	235.152	4.48513e-53	7.97914e-51	50.098	ENSG00000106003	Null	LFNG
-1.14298	6.47716	234.04	7.84009e-53	1.37977e-50	49.8602	ENSG00000050405	Null	LIMA1
-1.88142	3.81903	233.757	9.03661e-53	1.57343e-50	49.8032	ENSG00000135472	Null	FAIM2
1.8305	5.84449	233.646	9.55615e-53	1.64637e-50	49.7835	ENSG00000181744	Null	C3orf58
4.13592	1.63004	233.323	1.12378e-52	1.91592e-50	49.7176	ENSG00000196167	ChIP-Seq KLF5AR Common peak	COLCA1
-3.06513	4.62226	232.081	2.0963e-52	3.53713e-50	49.4513	ENSG00000198947	Null	DMD
-1.67379	5.69931	232.042	2.13802e-52	3.57071e-50	49.4472	ENSG00000182580	Null	EPHB3
-1.18699	6.35382	231.724	2.50773e-52	4.14586e-50	49.3824	ENSG00000116741	ChIP-Seq KLF5AR Common peak	RGS2
2.95558	2.19275	231.239	3.19986e-52	5.2372e-50	49.2809	ENSG00000257989	ChIP-Seq KLF5AR Common peak	RP1-288H2.2
1.13385	5.07504	230.647	4.3083e-52	6.98158e-50	49.156	ENSG00000065485	Null	PDIA5
-4.84865	1.38245	227.971	1.65171e-51	2.65035e-49	48.5767	ENSG00000196611	Null	MMP1
-1.88531	3.63613	226.395	3.64333e-51	5.78935e-49	48.2374	ENSG00000145087	Null	STXBP5L
1.07341	5.921	223.797	1.34331e-50	2.11404e-48	47.6749	ENSG00000178163	ChIP-Seq KLF5AR Common peak	ZNF518B
5.55023	0.0596286	221.204	4.94162e-50	7.7028e-48	47.1134	ENSG00000127954	Null	STEAP4
-1.36976	5.75353	220.067	8.74669e-50	1.35054e-47	46.8695	ENSG00000164684	Null	ZNF704
0.9691	6.29145	219.808	9.96182e-50	1.52379e-47	46.8171	ENSG00000158467	Null	AHCYL2
-2.48966	3.09263	215.558	8.42157e-49	1.27626e-46	45.8941	ENSG00000184347	Null	SLIT3
-1.4821	4.537	214.689	1.30316e-48	1.95677e-46	45.7085	ENSG00000152818	Null	UTRN
-1.22982	5.61381	212.252	4.43063e-48	6.59237e-46	45.181	ENSG00000110888	Null	CAPRIN2
2.71308	1.68273	210.02	1.36011e-47	2.00549e-45	44.6978	ENSG00000172771	Null	EFCAB12
-2.12648	6.60178	209.642	1.64413e-47	2.40263e-45	44.6193	ENSG00000115738	Null	ID2
-2.67257	3.55557	208.009	3.73407e-47	5.40845e-45	44.2669	ENSG00000187398	Null	LUZP2
1.0064	6.91773	205.358	1.4144e-46	2.03065e-44	43.6924	ENSG00000154124	ChIP-Seq KLF5AR Common peak	OTULIN
-0.878159	5.71249	204.484	2.19489e-46	3.1238e-44	43.5053	ENSG00000138386	Null	NAB1
-1.90067	5.22025	204.3	2.40704e-46	3.39621e-44	43.469	ENSG00000075223	ChIP-Seq KLF5AR Common peak	SEMA3C
-4.8512	1.7619	204.226	2.49875e-46	3.49547e-44	43.4565	ENSG00000166670	Null	MMP10
1.01468	8.3544	203.308	3.96224e-46	5.49577e-44	43.26	ENSG00000123983	Null	ACSL3
1.42819	5.34811	201.342	1.06394e-45	1.46332e-43	42.8347	ENSG00000171428	ChIP-Seq KLF5AR Common peak	NAT1
-2.63297	2.88096	200.634	1.51898e-45	2.07176e-43	42.6837	ENSG00000168539	Null	CHRM1
1.02836	8.87545	200.343	1.75813e-45	2.37812e-43	42.6238	ENSG00000156802	ChIP-Seq KLF5AR Common peak	ATAD2
1.8339	3.52915	199.562	2.6023e-45	3.49113e-43	42.457	ENSG00000185483	ChIP-Seq KLF5AR Common peak	ROR1
-0.971191	5.82034	199.27	3.01357e-45	4.01001e-43	42.3969	ENSG00000101333	ChIP-Seq KLF5AR Common peak	PLCB4
-2.74542	5.96046	198.59	4.24201e-45	5.59911e-43	42.2519	ENSG00000135046	ChIP-Seq KLF5AR Common peak	ANXA1
0.818978	5.94522	196.856	1.01372e-44	1.32732e-42	41.877	ENSG00000239305	Null	RNF103
-1.68783	4.36188	196.412	1.26736e-44	1.64626e-42	41.7835	ENSG00000136490	Null	LIMD2
-2.54144	2.96202	195.194	2.33716e-44	3.01199e-42	41.5211	ENSG00000181449	Null	SOX2
-1.35167	5.80331	193.694	4.96665e-44	6.35072e-42	41.1972	ENSG00000076641	Null	PAG1
-1.50494	4.30842	193.621	5.15083e-44	6.53516e-42	41.1847	ENSG00000074370	ChIP-Seq KLF5AR Common peak	ATP2A3
1.75522	3.71085	193.496	5.4868e-44	6.90788e-42	41.1607	ENSG00000164647	Null	STEAP1
-2.68154	1.96305	192.721	8.09672e-44	1.0116e-41	40.995	ENSG00000152527	ChIP-Seq KLF5AR Common peak	PLEKHH2
-1.7217	7.40036	192.408	9.47823e-44	1.17472e-41	40.9301	ENSG00000136235	ChIP-Seq KLF5AR Common peak	GPNMB
-0.976981	6.50053	192.394	9.54587e-44	1.17472e-41	40.9301	ENSG00000108175	Null	ZMIZ1
-1.58305	3.97437	191.513	1.48602e-43	1.81506e-41	40.7411	ENSG00000103888	ChIP-Seq KLF5AR Common peak	CEMIP
-0.799229	8.3477	188.982	5.30423e-43	6.43069e-41	40.1917	ENSG00000204580	ChIP-Seq KLF5AR Common peak	DDR1
1.28918	4.89098	186.79	1.59608e-42	1.92081e-40	39.7165	ENSG00000115107	Null	STEAP3
-2.26372	2.92716	185.455	3.12171e-42	3.72941e-40	39.4284	ENSG00000006468	Null	ETV1
1.0495	6.15154	184.261	5.69069e-42	6.74925e-40	39.1707	ENSG00000198721	Null	ECI2
1.10172	4.8543	183.773	7.27083e-42	8.56127e-40	39.0675	ENSG00000156795	ChIP-Seq KLF5AR Common peak	WDYHV1
-1.19748	4.04071	183.254	9.43952e-42	1.10355e-39	38.9572	ENSG00000138172	Null	CALHM2
-1.1556	4.15512	182.906	1.12451e-41	1.30531e-39	38.8843	ENSG00000139910	Null	NOVA1
-1.62335	6.95388	182.029	1.74746e-41	2.01413e-39	38.6959	ENSG00000154639	ChIP-Seq KLF5AR Common peak	CXADR
1.67633	4.25084	181.612	2.15491e-41	2.46639e-39	38.6079	ENSG00000179111	ChIP-Seq KLF5AR Common peak	HES7
0.818247	7.15938	180.302	4.16368e-41	4.73242e-39	38.3249	ENSG00000104756	Null	KCTD9
1.57615	2.02521	180.057	4.70853e-41	5.31479e-39	38.2745	ENSG00000163377	ChIP-Seq KLF5AR Common peak	FAM19A4
-3.02804	1.64708	179.422	6.48069e-41	7.26503e-39	38.1388	ENSG00000165659	Null	NA
-0.92132	6.88593	178.449	1.057e-40	1.17686e-38	37.9293	ENSG00000151914	ChIP-Seq KLF5AR Common peak	DST
-0.787256	6.72411	178.295	1.14221e-40	1.26315e-38	37.8985	ENSG00000159842	Null	ABR
2.91257	2.14306	177.537	1.67231e-40	1.83696e-38	37.7359	ENSG00000016402	Null	IL20RA
1.09773	5.645	177.222	1.95868e-40	2.13718e-38	37.6702	ENSG00000110721	Null	CHKA
3.51018	1.61541	177.073	2.11118e-40	2.28833e-38	37.6405	ENSG00000232909	ChIP-Seq KLF5AR Common peak	RP3-510O8.4
0.792262	5.9665	171.351	3.75049e-39	4.03844e-37	36.3938	ENSG00000013288	ChIP-Seq KLF5AR Common peak	MAN2B2
-2.12697	5.24119	171.185	4.0776e-39	4.36197e-37	36.3603	ENSG00000133687	ChIP-Seq KLF5AR Common peak	TMTC1
-1.32035	6.71182	170.475	5.82783e-39	6.19377e-37	36.208	ENSG00000140564	ChIP-Seq KLF5AR Common peak	FURIN
-0.642224	6.56524	169.882	7.85177e-39	8.29096e-37	36.0814	ENSG00000006282	Null	SPATA20
-2.58339	2.3444	169.856	7.95402e-39	8.34509e-37	36.0786	ENSG00000150687	Null	PRSS23
1.03905	5.38066	169.757	8.35886e-39	8.71397e-37	36.0598	ENSG00000104643	Null	MTMR9
1.64821	4.71075	169.692	8.63948e-39	8.94952e-37	36.0482	ENSG00000143850	ChIP-Seq KLF5AR Common peak	PLEKHA6
-1.27705	5.87191	169.614	8.9843e-39	9.24818e-37	36.0339	ENSG00000165272	Null	AQP3
-1.71122	3.25149	169.41	9.95405e-39	1.01824e-36	35.9922	ENSG00000188158	Null	NHS
1.21439	5.68455	169.361	1.02051e-38	1.03743e-36	35.984	ENSG00000112964	ChIP-Seq KLF5AR Common peak	GHR
-2.74927	2.4098	169.217	1.09695e-38	1.10825e-36	35.9554	ENSG00000166407	Null	LMO1
0.756682	7.85768	168.695	1.42602e-38	1.43188e-36	35.8441	ENSG00000180817	ChIP-Seq KLF5AR Common peak	PPA1
0.752769	5.84639	167.52	2.5748e-38	2.56961e-36	35.5901	ENSG00000173226	Null	IQCB1
-0.868789	5.02192	167.065	3.23829e-38	3.21218e-36	35.4932	ENSG00000120594	Null	PLXDC2
1.66947	4.22178	166.532	4.23341e-38	4.17399e-36	35.3794	ENSG00000196208	ChIP-Seq KLF5AR Common peak	GREB1
-1.07195	5.29371	165.89	5.84588e-38	5.72932e-36	35.2419	ENSG00000107821	ChIP-Seq KLF5AR Common peak	KAZALD1
-4.21846	0.499074	164.618	1.10845e-37	1.07988e-35	34.9666	ENSG00000112175	Null	BMP5
-2.12698	5.87712	163.65	1.80362e-37	1.74674e-35	34.7578	ENSG00000137501	Null	SYTL2
-1.28125	3.64024	163.267	2.18681e-37	2.10538e-35	34.6767	ENSG00000162105	ChIP-Seq KLF5AR Common peak	SHANK2
1.89641	2.10429	162.967	2.54312e-37	2.4341e-35	34.6137	ENSG00000146281	ChIP-Seq KLF5AR Common peak	PM20D2
-3.14699	0.0883262	162.786	2.7861e-37	2.65117e-35	34.5766	ENSG00000170396	Null	ZNF804A
2.29704	4.08066	161.658	4.91367e-37	4.64867e-35	34.3327	ENSG00000163638	ChIP-Seq KLF5AR Common peak	ADAMTS9
1.01813	5.71243	161.238	6.07054e-37	5.71014e-35	34.2434	ENSG00000083223	Null	ZCCHC6
1.30064	7.60032	160.976	6.92308e-37	6.47486e-35	34.1888	ENSG00000168389	ChIP-Seq KLF5AR Common peak	MFSD2A
-1.59151	4.09091	160.94	7.05305e-37	6.55894e-35	34.1832	ENSG00000131018	Null	SYNE1
-1.12958	4.81087	160.301	9.7232e-37	8.99094e-35	34.0462	ENSG00000184349	Null	EFNA5
-1.02148	5.11429	159.465	1.48095e-36	1.36173e-34	33.8659	ENSG00000166387	ChIP-Seq KLF5AR Common peak	PPFIBP2
-1.0763	4.82861	159.163	1.72398e-36	1.57633e-34	33.8024	ENSG00000126217	Null	MCF2L
0.89034	5.84436	159.075	1.80212e-36	1.63863e-34	33.7855	ENSG00000136111	Null	TBC1D4
2.87534	1.39015	159.019	1.85387e-36	1.67637e-34	33.7756	ENSG00000075886	Null	TUBA3D
1.16471	4.39108	158.728	2.14527e-36	1.92921e-34	33.7146	ENSG00000182957	Null	SPATA13
-2.26933	2.17064	158.21	2.78457e-36	2.48941e-34	33.6039	ENSG00000153714	Null	LURAP1L
0.623773	8.90796	158.2	2.79862e-36	2.48941e-34	33.6039	ENSG00000143537	ChIP-Seq KLF5AR Common peak	ADAM15
1.0669	5.40704	157.962	3.15528e-36	2.79149e-34	33.5542	ENSG00000221869	Null	CEBPD
1.27164	6.37182	157.754	3.50321e-36	3.08263e-34	33.5111	ENSG00000166347	Null	CYB5A
-1.65695	3.64969	157.501	3.97904e-36	3.48262e-34	33.4581	ENSG00000154319	Null	FAM167A
0.939467	5.6069	156.136	7.90389e-36	6.88101e-34	33.1623	ENSG00000116574	Null	RHOU
1.86817	4.03575	155.902	8.894e-36	7.70201e-34	33.1134	ENSG00000213759	Null	UGT2B11
0.975027	7.01001	155.774	9.48491e-36	8.1705e-34	33.0878	ENSG00000172943	Null	PHF8
2.30173	2.33256	155.566	1.05332e-35	9.02603e-34	33.0445	ENSG00000155657	Null	TTN
-1.04654	4.7282	155.21	1.25955e-35	1.0737e-33	32.9691	ENSG00000167074	ChIP-Seq KLF5AR Common peak	TEF
0.881295	5.51589	154.126	2.1732e-35	1.84294e-33	32.7345	ENSG00000154114	ChIP-Seq KLF5AR Common peak	TBCEL
-2.81263	2.02866	152.978	3.87398e-35	3.26832e-33	32.4857	ENSG00000151468	Null	CCDC3
-1.03597	6.22556	152.22	5.67102e-35	4.75987e-33	32.3224	ENSG00000125124	ChIP-Seq KLF5AR Common peak	BBS2
2.77907	0.953306	152.123	5.95545e-35	4.94818e-33	32.3056	ENSG00000249956	Null	UGT2B24P
0.811474	7.41083	152.123	5.95583e-35	4.94818e-33	32.3056	ENSG00000171298	ChIP-Seq KLF5AR Common peak	GAA
-0.677107	8.71133	151.96	6.46457e-35	5.34372e-33	32.2722	ENSG00000196576	Null	PLXNB2
-2.24134	1.44527	150.825	1.14445e-34	9.41265e-33	32.0263	ENSG00000088756	Null	ARHGAP28
-1.02599	5.15562	150.676	1.23383e-34	1.0097e-32	31.9958	ENSG00000142627	Null	EPHA2
0.893243	4.74625	150.573	1.29912e-34	1.05785e-32	31.9756	ENSG00000221968	Null	FADS3
4.6287	1.17975	150.436	1.39225e-34	1.12807e-32	31.9477	ENSG00000137270	ChIP-Seq KLF5AR Common peak	GCM1
0.786867	6.39094	150.356	1.44935e-34	1.16855e-32	31.9324	ENSG00000181610	ChIP-Seq KLF5AR Common peak	MRPS23
-1.65242	4.33417	148.019	4.69755e-34	3.76887e-32	31.4238	ENSG00000187634	Null	SAMD11
1.87211	3.0548	147.125	7.36935e-34	5.88362e-32	31.2304	ENSG00000131781	Null	FMO5
-1.10121	7.12554	146.877	8.35002e-34	6.63421e-32	31.1782	ENSG00000189143	ChIP-Seq KLF5AR Common peak	CLDN4
5.25314	0.71551	146.071	1.25271e-33	9.90489e-32	31.0042	ENSG00000188089	ChIP-Seq KLF5AR Common peak	PLA2G4E
-2.89704	0.5528	145.722	1.49337e-33	1.17509e-31	30.9299	ENSG00000184672	Null	RALYL
-0.709947	6.7518	145.615	1.57577e-33	1.234e-31	30.9087	ENSG00000211455	Null	STK38L
1.9268	2.05471	145.272	1.87325e-33	1.45997e-31	30.8357	ENSG00000111249	ChIP-Seq KLF5AR Common peak	CUX2
-3.45198	1.2641	142.857	6.31714e-33	4.90013e-31	30.3098	ENSG00000149972	Null	CNTN5
-1.63773	4.91155	142.702	6.82889e-33	5.2721e-31	30.278	ENSG00000129422	Null	MTUS1
-0.867057	5.87038	142.512	7.51481e-33	5.7744e-31	30.2385	ENSG00000116729	Null	WLS
1.09176	5.78592	142.473	7.6646e-33	5.86199e-31	30.232	ENSG00000164048	ChIP-Seq KLF5AR Common peak	ZNF589
-1.50858	2.86301	142.243	8.60501e-33	6.55062e-31	30.1837	ENSG00000182263	Null	FIGN
6.75455	1.97883	142.189	8.84081e-33	6.69896e-31	30.174	ENSG00000137809	Null	ITGA11
-0.850329	5.65471	142.038	9.54143e-33	7.19653e-31	30.1429	ENSG00000178685	ChIP-Seq KLF5AR Common peak	PARP10
0.645885	6.60591	141.911	1.01681e-32	7.63403e-31	30.1172	ENSG00000162729	ChIP-Seq KLF5AR Common peak	IGSF8
-0.7159	6.93539	141.617	1.17923e-32	8.81301e-31	30.0549	ENSG00000155066	Null	PROM2
-0.767802	7.17237	141.012	1.59942e-32	1.18989e-30	29.9245	ENSG00000143578	Null	CREB3L4
-1.58776	4.93049	140.753	1.82225e-32	1.34954e-30	29.8698	ENSG00000185630	Null	PBX1
-1.34116	5.51156	140.424	2.15022e-32	1.58158e-30	29.8009	ENSG00000058668	Null	ATP2B4
0.67182	8.6698	140.42	2.1549e-32	1.58158e-30	29.8009	ENSG00000150093	Null	ITGB1
2.43655	3.03319	140.348	2.2342e-32	1.63246e-30	29.7872	ENSG00000163406	Null	SLC15A2
1.66535	3.01835	139.911	2.78453e-32	2.02553e-30	29.6935	ENSG00000250802	ChIP-Seq KLF5AR Common peak	ZBED3-AS1
0.641184	6.35601	139.901	2.7977e-32	2.0261e-30	29.6933	ENSG00000105879	ChIP-Seq KLF5AR Common peak	CBLL1
0.70837	8.06773	139.82	2.91526e-32	2.10194e-30	29.6774	ENSG00000136802	ChIP-Seq KLF5AR Common peak	LRRC8A
0.970159	5.70949	139.196	3.99148e-32	2.86528e-30	29.5428	ENSG00000095209	Null	TMEM38B
-1.1038	5.71981	138.526	5.59198e-32	3.99668e-30	29.3983	ENSG00000159184	Null	HOXB13
-1.75	4.96947	137.353	1.00933e-31	7.18247e-30	29.1437	ENSG00000223764	Null	RP11-54O7.3
0.749063	5.84312	137.115	1.13786e-31	8.06209e-30	29.0936	ENSG00000135070	Null	ISCA1
-1.30606	3.40172	136.975	1.2211e-31	8.61452e-30	29.0648	ENSG00000256043	Null	CTSO
1.67724	4.82086	136.849	1.30138e-31	9.14147e-30	29.039	ENSG00000139132	ChIP-Seq KLF5AR Common peak	FGD4
-1.62229	6.01847	136.714	1.39242e-31	9.73923e-30	29.0115	ENSG00000168453	ChIP-Seq KLF5AR Common peak	HR
-4.07277	2.49512	135.828	2.17587e-31	1.51542e-29	28.8195	ENSG00000107984	Null	DKK1
2.52956	1.78243	135.697	2.32377e-31	1.61158e-29	28.7927	ENSG00000257681	Null	RP11-341G23.4
0.752191	5.78189	135.172	3.02754e-31	2.09079e-29	28.6797	ENSG00000166562	Null	SEC11C
-1.21763	4.36425	135.079	3.17278e-31	2.18189e-29	28.6612	ENSG00000118898	Null	PPL
1.24076	7.04766	134.989	3.32081e-31	2.27413e-29	28.6432	ENSG00000172893	Null	DHCR7
0.750086	6.05581	134.578	4.08454e-31	2.78548e-29	28.5551	ENSG00000168118	ChIP-Seq KLF5AR Common peak	RAB4A
1.53575	5.8543	134.393	4.48334e-31	3.04476e-29	28.5164	ENSG00000055118	ChIP-Seq KLF5AR Common peak	KCNH2
-1.56269	3.62631	133.917	5.69547e-31	3.85197e-29	28.4143	ENSG00000139946	Null	PELI2
0.908432	5.67418	133.754	6.18304e-31	4.16452e-29	28.3804	ENSG00000154359	ChIP-Seq KLF5AR Common peak	LONRF1
-1.77062	4.22771	133.096	8.61498e-31	5.77874e-29	28.2382	ENSG00000154654	Null	NCAM2
0.846292	5.79872	132.257	1.31451e-30	8.78149e-29	28.0564	ENSG00000150961	ChIP-Seq KLF5AR Common peak	SEC24D
-1.19021	6.13956	131.82	1.63783e-30	1.08969e-28	27.9627	ENSG00000164574	Null	GALNT10
-1.18634	4.23749	131.695	1.74495e-30	1.15626e-28	27.9369	ENSG00000183779	Null	ZNF703
-1.50597	5.55607	131.675	1.76228e-30	1.16303e-28	27.9344	ENSG00000187244	Null	BCAM
-0.607449	8.5503	129.949	4.20364e-30	2.76309e-28	27.5586	ENSG00000052850	Null	ALX4
1.00582	4.59901	129.886	4.34026e-30	2.84148e-28	27.5465	ENSG00000011478	ChIP-Seq KLF5AR Common peak	QPCTL
-1.91119	3.25664	129.785	4.56541e-30	2.97698e-28	27.5262	ENSG00000049246	Null	PER3
2.48641	0.878985	129.617	4.97092e-30	3.22853e-28	27.491	ENSG00000272264	ChIP-Seq KLF5AR Common peak	RP11-92K15.3
-0.735871	5.95967	129.3	5.8317e-30	3.77263e-28	27.4234	ENSG00000140332	Null	TLE3
0.612858	7.45609	128.8	7.49907e-30	4.83217e-28	27.3159	ENSG00000124783	Null	SSR1
-0.923153	4.6902	128.292	9.68724e-30	6.21769e-28	27.2064	ENSG00000049323	Null	LTBP1
0.811473	6.34523	128.022	1.11005e-29	7.09694e-28	27.1489	ENSG00000113739	Null	STC2
-2.43272	3.43955	127.632	1.35105e-29	8.60413e-28	27.0653	ENSG00000064195	Null	DLX3
-3.40484	-0.00895564	127.313	1.58702e-29	1.00678e-27	26.9971	ENSG00000174145	Null	NWD2
1.18156	3.91603	127.187	1.69041e-29	1.06822e-27	26.9713	ENSG00000113231	ChIP-Seq KLF5AR Common peak	PDE8B
-2.14789	5.26358	125.762	3.4661e-29	2.18191e-27	26.6612	ENSG00000172201	Null	ID4
-2.21009	3.05719	125.476	4.0036e-29	2.51061e-27	26.6002	ENSG00000163694	Null	RBM47
0.928202	5.39109	125.449	4.05947e-29	2.53593e-27	26.5959	ENSG00000087301	ChIP-Seq KLF5AR Common peak	TXNDC16
-0.932339	7.50953	125.398	4.16392e-29	2.59129e-27	26.5865	ENSG00000112378	Null	PERP
-0.831825	5.59017	125.196	4.6108e-29	2.85852e-27	26.5439	ENSG00000171223	ChIP-Seq KLF5AR Common peak	JUNB
-1.21376	4.93746	124.826	5.557e-29	3.43213e-27	26.4644	ENSG00000168916	ChIP-Seq KLF5AR Common peak	ZNF608
-1.45239	5.61835	124.698	5.92548e-29	3.64595e-27	26.4382	ENSG00000196878	Null	LAMB3
-0.626164	6.34617	124.348	7.07035e-29	4.32296e-27	26.3642	ENSG00000167535	Null	CACNB3
-1.629	3.00268	124.345	7.07859e-29	4.32296e-27	26.3642	ENSG00000138670	Null	RASGEF1B
-0.866735	6.31327	124.284	7.30159e-29	4.44257e-27	26.3524	ENSG00000165138	Null	ANKS6
1.18854	5.69208	124.262	7.38204e-29	4.47488e-27	26.3492	ENSG00000163993	ChIP-Seq KLF5AR Common peak	S100P
-1.85863	2.73992	123.835	9.15528e-29	5.52932e-27	26.2573	ENSG00000162009	Null	SSTR5
-0.799212	5.18387	123.156	1.28894e-28	7.75589e-27	26.1104	ENSG00000106789	ChIP-Seq KLF5AR Common peak	CORO2A
-1.03594	4.35762	123.146	1.29566e-28	7.76781e-27	26.1097	ENSG00000172379	Null	ARNT2
-1.23202	4.17806	122.955	1.42652e-28	8.52113e-27	26.0695	ENSG00000139926	Null	FRMD6
6.54923	0.49733	122.907	1.4612e-28	8.69656e-27	26.0607	ENSG00000167751	ChIP-Seq KLF5AR Common peak	KLK2
0.994266	6.84603	122.841	1.51085e-28	8.95943e-27	26.0477	ENSG00000103034	ChIP-Seq KLF5AR Common peak	NDRG4
-1.54177	2.76411	122.826	1.52204e-28	8.99323e-27	26.0461	ENSG00000196159	Null	FAT4
-3.29738	0.345424	122.663	1.65245e-28	9.72867e-27	26.0119	ENSG00000182938	Null	OTOP3
1.34173	3.82521	121.903	2.42438e-28	1.42221e-26	25.847	ENSG00000183307	ChIP-Seq KLF5AR Common peak	CECR6
-0.830403	6.47309	121.806	2.54547e-28	1.48792e-26	25.8274	ENSG00000068078	ChIP-Seq KLF5AR Common peak	FGFR3
-0.601359	7.82878	121.455	3.03811e-28	1.76957e-26	25.7521	ENSG00000137497	Null	NUMA1
-1.22293	3.59426	121.359	3.18955e-28	1.85118e-26	25.7326	ENSG00000145431	Null	PDGFC
-0.988986	4.14131	121.21	3.43706e-28	1.98779e-26	25.7016	ENSG00000101871	Null	MID1
1.36233	6.15044	120.965	3.88932e-28	2.24143e-26	25.6495	ENSG00000185697	ChIP-Seq KLF5AR Common peak	MYBL1
0.73367	6.20933	120.949	3.92014e-28	2.25126e-26	25.6476	ENSG00000143158	Null	MPC2
1.92815	3.67509	120.109	5.98913e-28	3.42741e-26	25.465	ENSG00000109906	ChIP-Seq KLF5AR Common peak	ZBTB16
-1.16517	3.71251	120.076	6.08743e-28	3.47153e-26	25.4595	ENSG00000119699	Null	TGFB3
1.50114	2.48034	119.836	6.87035e-28	3.90441e-26	25.4084	ENSG00000118503	ChIP-Seq KLF5AR Common peak	TNFAIP3
-1.44207	3.00142	119.674	7.45619e-28	4.22268e-26	25.3744	ENSG00000080224	ChIP-Seq KLF5AR Common peak	EPHA6
-4.43796	-0.654389	119.074	1.00905e-27	5.69488e-26	25.2445	ENSG00000215386	Null	MIR99AHG
-1.32388	4.68162	118.018	1.71779e-27	9.66151e-26	25.015	ENSG00000162817	Null	C1orf115
-1.46524	2.75708	117.909	1.81484e-27	1.01724e-25	24.9926	ENSG00000180801	Null	ARSJ
0.752594	6.44213	117.37	2.3817e-27	1.33042e-25	24.876	ENSG00000175115	ChIP-Seq KLF5AR Common peak	PACS1
1.17692	4.20733	117.005	2.86322e-27	1.59396e-25	24.7975	ENSG00000162946	ChIP-Seq KLF5AR Common peak	DISC1
-0.825794	4.85104	116.548	3.60502e-27	2.00012e-25	24.6989	ENSG00000218336	Null	TENM3
-0.852425	6.58428	116.502	3.69025e-27	2.04049e-25	24.6903	ENSG00000182809	ChIP-Seq KLF5AR Common peak	CRIP2
-1.13793	5.48244	116.472	3.74646e-27	2.06459e-25	24.6852	ENSG00000125945	Null	ZNF436
-0.731232	4.74121	115.454	6.25905e-27	3.43765e-25	24.4637	ENSG00000143772	Null	ITPKB
0.795198	5.17885	114.774	8.81985e-27	4.82791e-25	24.3162	ENSG00000075643	Null	MOCOS
0.921166	4.71868	114.742	8.96176e-27	4.88924e-25	24.3108	ENSG00000141449	ChIP-Seq KLF5AR Common peak	GREB1L
0.893569	5.85158	114.161	1.20122e-26	6.53169e-25	24.185	ENSG00000128228	Null	SDF2L1
0.914531	5.44675	114.017	1.29167e-26	7.00028e-25	24.1549	ENSG00000153132	Null	CLGN
-0.676731	6.29237	113.617	1.58045e-26	8.53703e-25	24.0687	ENSG00000002834	Null	LASP1
-2.63091	3.09394	113.399	1.76472e-26	9.50106e-25	24.0222	ENSG00000135298	Null	ADGRB3
-1.00577	5.82841	113.39	1.77263e-26	9.51235e-25	24.0217	ENSG00000062038	Null	CDH3
-4.13154	-0.550383	112.476	2.81084e-26	1.50343e-24	23.8229	ENSG00000188580	Null	NKAIN2
5.52536	-0.443567	111.974	3.61961e-26	1.92971e-24	23.7145	ENSG00000127472	ChIP-Seq KLF5AR Common peak	PLA2G5
-1.02813	4.53408	111.7	4.15737e-26	2.20921e-24	23.6558	ENSG00000198576	Null	ARC
0.636223	8.01509	111.585	4.40516e-26	2.33331e-24	23.632	ENSG00000147955	ChIP-Seq KLF5AR Common peak	SIGMAR1
0.737487	5.37217	111.53	4.52972e-26	2.39155e-24	23.6213	ENSG00000136870	Null	ZNF189
0.90518	6.18994	110.837	6.42401e-26	3.38077e-24	23.471	ENSG00000100994	ChIP-Seq KLF5AR Common peak	PYGB
0.91158	5.47416	110.411	7.96618e-26	4.17893e-24	23.3789	ENSG00000136478	ChIP-Seq KLF5AR Common peak	TEX2
-1.41307	3.75298	110.201	8.8541e-26	4.62987e-24	23.3344	ENSG00000223573	Null	TINCR
6.22327	0.723676	110.178	8.9585e-26	4.66955e-24	23.3307	ENSG00000066032	Null	CTNNA2
0.746988	5.10704	109.455	1.28989e-25	6.70213e-24	23.1738	ENSG00000110080	Null	ST3GAL4
-0.604327	8.26248	109.218	1.45349e-25	7.52824e-24	23.1233	ENSG00000171603	ChIP-Seq KLF5AR Common peak	CLSTN1
0.718319	6.51231	109.13	1.51976e-25	7.84668e-24	23.1053	ENSG00000100418	Null	DESI1
-1.17641	5.38227	108.612	1.97424e-25	1.01611e-23	22.9931	ENSG00000091136	Null	LAMB1
-0.592403	7.51373	107.927	2.78873e-25	1.43082e-23	22.8444	ENSG00000175215	ChIP-Seq KLF5AR Common peak	CTDSP2
-0.557882	6.56221	107.595	3.2973e-25	1.68646e-23	22.773	ENSG00000001617	Null	SEMA3F
-1.81977	4.03375	107.529	3.40935e-25	1.73834e-23	22.7599	ENSG00000081277	ChIP-Seq KLF5AR Common peak	PKP1
-0.652014	5.45002	107.401	3.6359e-25	1.8481e-23	22.7333	ENSG00000167306	Null	MYO5B
-0.80295	6.01238	107.362	3.70783e-25	1.87882e-23	22.7261	ENSG00000090020	Null	SLC9A1
-1.36073	3.93309	107.327	3.77434e-25	1.90662e-23	22.7197	ENSG00000188959	Null	C9orf152
0.667619	6.41095	107.136	4.15721e-25	2.09357e-23	22.6791	ENSG00000136868	Null	SLC31A1
0.764752	6.80714	106.45	5.8746e-25	2.94937e-23	22.5303	ENSG00000174953	Null	DHX36
-1.48765	5.79167	106.395	6.04222e-25	3.02425e-23	22.5194	ENSG00000152518	ChIP-Seq KLF5AR Common peak	ZFP36L2
1.11999	4.73626	106.358	6.15565e-25	3.07163e-23	22.5126	ENSG00000259820	Null	AC083843.1
-1.24568	5.60184	106.347	6.19022e-25	3.07949e-23	22.5115	ENSG00000151690	Null	MFSD6
-1.61697	2.61274	106.341	6.20911e-25	3.07953e-23	22.5115	ENSG00000249242	Null	TMEM150C
-1.18831	4.54617	106.069	7.12018e-25	3.52072e-23	22.4534	ENSG00000136943	Null	CTSV
1.1846	4.10347	105.622	8.92246e-25	4.39861e-23	22.3567	ENSG00000120833	Null	SOCS2
0.717404	6.57972	104.96	1.24631e-24	6.12562e-23	22.2128	ENSG00000120963	Null	ZNF706
0.550505	7.96057	104.953	1.25083e-24	6.12945e-23	22.2126	ENSG00000012660	Null	ELOVL5
1.82125	1.32267	104.869	1.30512e-24	6.37636e-23	22.1954	ENSG00000106069	ChIP-Seq KLF5AR Common peak	CHN2
0.480886	7.59803	104.857	1.31289e-24	6.39525e-23	22.1941	ENSG00000124507	ChIP-Seq KLF5AR Common peak	PACSIN1
-1.19736	4.59737	104.741	1.3921e-24	6.76097e-23	22.17	ENSG00000099812	Null	MISP
-1.68843	3.63315	104.614	1.48394e-24	7.18567e-23	22.1435	ENSG00000169851	Null	PCDH7
1.65944	4.57293	104.406	1.64838e-24	7.95842e-23	22.0992	ENSG00000157214	Null	STEAP2
-0.8168	6.87269	104.197	1.83208e-24	8.81932e-23	22.0546	ENSG00000085552	ChIP-Seq KLF5AR Common peak	IGSF9
0.716967	4.72061	104.146	1.87898e-24	9.01857e-23	22.0449	ENSG00000149089	Null	APIP
0.963069	6.61302	104.131	1.89338e-24	9.06111e-23	22.0428	ENSG00000113645	ChIP-Seq KLF5AR Common peak	WWC1
-0.789744	5.83865	104.052	1.9703e-24	9.40171e-23	22.0268	ENSG00000145349	Null	CAMK2D
0.904822	6.6253	103.972	2.05199e-24	9.76304e-23	22.0104	ENSG00000120915	Null	EPHX2
-2.50126	5.44766	103.813	2.22369e-24	1.05493e-22	21.9768	ENSG00000127863	Null	TNFRSF19
0.541718	8.15086	103.656	2.40672e-24	1.13846e-22	21.9437	ENSG00000184613	ChIP-Seq KLF5AR Common peak	NELL2
0.599835	7.39466	103.452	2.66827e-24	1.25855e-22	21.9001	ENSG00000112096	Null	SOD2
0.815419	4.58913	103.212	3.01075e-24	1.416e-22	21.8489	ENSG00000151366	Null	NDUFC2
-1.53159	3.9581	103.083	3.21471e-24	1.5076e-22	21.8217	ENSG00000108375	Null	RNF43
1.29587	3.44629	102.941	3.45319e-24	1.61481e-22	21.7919	ENSG00000138646	ChIP-Seq KLF5AR Common peak	HERC5
1.03465	5.76518	102.809	3.69141e-24	1.72129e-22	21.7641	ENSG00000144485	Null	HES6
0.654411	6.92363	102.793	3.72061e-24	1.72666e-22	21.7628	ENSG00000108091	Null	CCDC6
0.723197	6.37114	102.791	3.72403e-24	1.72666e-22	21.7628	ENSG00000106803	Null	SEC61B
0.780925	5.38451	102.713	3.87485e-24	1.79152e-22	21.7468	ENSG00000180694	Null	TMEM64
-0.678567	6.45429	102.618	4.06498e-24	1.87413e-22	21.7272	ENSG00000141232	ChIP-Seq KLF5AR Common peak	TOB1
-0.620295	8.0478	101.551	6.96325e-24	3.20134e-22	21.4947	ENSG00000136068	ChIP-Seq KLF5AR Common peak	FLNB
-1.2104	5.42078	100.947	9.44692e-24	4.33103e-22	21.3634	ENSG00000170899	Null	GSTA4
0.476065	7.40132	100.784	1.02586e-23	4.69003e-22	21.3288	ENSG00000104695	ChIP-Seq KLF5AR Common peak	PPP2CB
-0.534118	6.19966	100.284	1.32056e-23	6.02052e-22	21.2204	ENSG00000186350	ChIP-Seq KLF5AR Common peak	RXRA
0.750779	7.48376	100.073	1.46858e-23	6.67674e-22	21.1754	ENSG00000096063	Null	SRPK1
-3.23275	0.8606	100.041	1.49243e-23	6.76635e-22	21.1696	ENSG00000173702	Null	MUC13
-0.910682	4.79781	99.793	1.69186e-23	7.64936e-22	21.1164	ENSG00000144369	Null	FAM171B
-0.663669	5.87686	99.6744	1.79631e-23	8.09924e-22	21.0916	ENSG00000136848	Null	DAB2IP
-0.748056	7.06103	99.6682	1.80189e-23	8.10205e-22	21.0914	ENSG00000109472	ChIP-Seq KLF5AR Common peak	CPE
-0.441451	9.62236	99.2878	2.18348e-23	9.79097e-22	21.0092	ENSG00000044115	ChIP-Seq KLF5AR Common peak	CTNNA1
-0.577597	6.79419	99.2474	2.22847e-23	9.9654e-22	21.0015	ENSG00000082458	Null	DLG3
-1.38968	2.36184	99.1175	2.37961e-23	1.06123e-21	20.9742	ENSG00000198846	Null	TOX
0.649825	7.50294	98.8524	2.72033e-23	1.20988e-21	20.9173	ENSG00000166794	Null	PPIB
0.901564	5.01305	98.6743	2.97643e-23	1.32019e-21	20.8794	ENSG00000152503	Null	TRIM36
2.11699	1.59551	98.2339	3.71768e-23	1.64452e-21	20.784	ENSG00000198959	Null	TGM2
0.794698	6.55603	98.1551	3.86857e-23	1.70665e-21	20.7679	ENSG00000131791	Null	PRKAB2
-0.760029	6.3557	97.9792	4.22797e-23	1.86019e-21	20.7304	ENSG00000143153	Null	ATP1B1
0.740218	9.74813	97.3153	5.9123e-23	2.59428e-21	20.586	ENSG00000242265	ChIP-Seq KLF5AR Common peak	PEG10
-1.14799	7.02547	96.9914	6.96296e-23	3.04713e-21	20.5161	ENSG00000123104	ChIP-Seq KLF5AR Common peak	ITPR2
-2.64832	2.23368	96.9007	7.28918e-23	3.18139e-21	20.4974	ENSG00000174460	Null	ZCCHC12
-0.596506	10.2804	96.8664	7.41653e-23	3.22836e-21	20.491	ENSG00000110092	Null	CCND1
0.727616	7.47062	96.8591	7.44403e-23	3.23174e-21	20.4906	ENSG00000169738	Null	DCXR
0.684006	9.40925	96.7922	7.69999e-23	3.33402e-21	20.477	ENSG00000164032	Null	H2AFZ
3.34052	4.32996	96.507	8.89291e-23	3.84037e-21	20.4156	ENSG00000111799	Null	COL12A1
1.51558	2.44287	96.065	1.11176e-22	4.78845e-21	20.3198	ENSG00000173825	ChIP-Seq KLF5AR Common peak	TIGD3
0.665978	5.33068	95.7395	1.31041e-22	5.62926e-21	20.2495	ENSG00000141401	ChIP-Seq KLF5AR Common peak	IMPA2
-0.829284	5.07966	95.4019	1.55402e-22	6.65828e-21	20.1766	ENSG00000131037	Null	EPS8L1
-4.1395	0.230083	95.2761	1.65603e-22	7.07684e-21	20.1502	ENSG00000174156	Null	GSTA3
-0.588567	6.76576	95.0883	1.82078e-22	7.76058e-21	20.1101	ENSG00000103855	ChIP-Seq KLF5AR Common peak	CD276
-0.888499	6.19951	95.0273	1.87776e-22	7.98267e-21	20.0979	ENSG00000168769	ChIP-Seq KLF5AR Common peak	TET2
-1.19488	6.47488	94.4751	2.48196e-22	1.05239e-20	19.9778	ENSG00000130707	Null	ASS1
-1.46708	2.85038	94.1902	2.86609e-22	1.21213e-20	19.9165	ENSG00000184486	Null	POU3F2
-0.946784	4.30673	94.1849	2.87378e-22	1.21225e-20	19.9164	ENSG00000106571	ChIP-Seq KLF5AR Common peak	GLI3
-0.924518	3.73717	94.1554	2.917e-22	1.22731e-20	19.911	ENSG00000143507	Null	DUSP10
1.03045	7.10837	93.9783	3.19007e-22	1.33876e-20	19.8733	ENSG00000182158	Null	CREB3L2
-0.669132	5.45069	93.903	3.31377e-22	1.38712e-20	19.8579	ENSG00000074219	Null	TEAD2
-2.18913	0.648163	93.8388	3.42299e-22	1.42918e-20	19.8449	ENSG00000188958	Null	UTS2B
1.84262	4.88556	93.2426	4.62607e-22	1.92659e-20	19.7152	ENSG00000137857	ChIP-Seq KLF5AR Common peak	DUOX1
0.839027	4.46601	93.0317	5.14637e-22	2.13783e-20	19.67	ENSG00000102967	Null	DHODH
-1.99791	6.33219	93.0098	5.20363e-22	2.15615e-20	19.6663	ENSG00000171617	Null	ENC1
1.67597	4.47247	92.8423	5.66306e-22	2.34059e-20	19.6307	ENSG00000115594	ChIP-Seq KLF5AR Common peak	IL1R1
2.54339	1.04251	92.8167	5.73685e-22	2.36511e-20	19.6261	ENSG00000156284	ChIP-Seq KLF5AR Common peak	CLDN8
-3.90788	0.259098	92.8025	5.77828e-22	2.37621e-20	19.6241	ENSG00000153292	Null	ADGRF1
-1.23605	4.0753	92.7609	5.90109e-22	2.42063e-20	19.6161	ENSG00000163545	Null	NUAK2
0.552105	8.28467	92.3369	7.31068e-22	2.99135e-20	19.5241	ENSG00000197157	Null	SND1
0.89176	4.73414	92.3036	7.43471e-22	3.03451e-20	19.5179	ENSG00000197296	Null	FITM2
-1.13393	3.69539	91.9831	8.74189e-22	3.55917e-20	19.4487	ENSG00000108984	Null	MAP2K6
-0.738954	5.4221	91.745	9.85949e-22	4.00423e-20	19.3975	ENSG00000100105	Null	PATZ1
2.57595	1.34575	91.5893	1.06668e-21	4.32137e-20	19.3644	ENSG00000136011	Null	STAB2
0.532434	8.50157	91.5764	1.07368e-21	4.33898e-20	19.3626	ENSG00000136240	Null	KDELR2
-1.28701	5.43318	91.431	1.15549e-21	4.65812e-20	19.3318	ENSG00000117472	ChIP-Seq KLF5AR Common peak	TSPAN1
0.672956	6.72325	91.167	1.32041e-21	5.30988e-20	19.2749	ENSG00000198612	Null	COPS8
-1.78505	3.63314	91.1501	1.33178e-21	5.34247e-20	19.2723	ENSG00000132470	ChIP-Seq KLF5AR Common peak	ITGB4
-0.771394	8.15572	91.0739	1.38402e-21	5.53846e-20	19.2566	ENSG00000039068	Null	CDH1
-0.79005	5.72104	90.53	1.82196e-21	7.27317e-20	19.1383	ENSG00000137642	Null	SORL1
1.46359	4.90002	90.0286	2.34743e-21	9.34801e-20	19.0293	ENSG00000109762	ChIP-Seq KLF5AR Common peak	SNX25
-1.04859	4.79078	89.8333	2.59094e-21	1.02927e-19	18.9875	ENSG00000111275	Null	ALDH2
-1.47871	4.73364	89.7182	2.74613e-21	1.08828e-19	18.9633	ENSG00000119514	Null	GALNT12
-2.12741	3.80995	89.4607	3.12791e-21	1.23658e-19	18.9078	ENSG00000163947	ChIP-Seq KLF5AR Common peak	ARHGEF3
0.601728	6.86452	89.385	3.24989e-21	1.28171e-19	18.8922	ENSG00000023318	Null	ERP44
-1.12809	5.5984	89.3001	3.39236e-21	1.33468e-19	18.8746	ENSG00000074181	Null	NOTCH3
-4.43705	-0.462268	89.1944	3.57864e-21	1.40459e-19	18.8524	ENSG00000145242	Null	EPHA5
0.752773	6.59441	89.1653	3.6317e-21	1.42201e-19	18.8471	ENSG00000168172	Null	HOOK3
-1.14733	3.3412	89.1298	3.69735e-21	1.44426e-19	18.8404	ENSG00000114541	Null	FRMD4B
-1.13569	3.9599	89.09	3.77249e-21	1.4701e-19	18.8327	ENSG00000162078	Null	ZG16B
-0.883449	4.00695	89.0145	3.91936e-21	1.52371e-19	18.8171	ENSG00000116016	Null	EPAS1
0.796603	4.66334	88.7928	4.38414e-21	1.70036e-19	18.7695	ENSG00000065057	ChIP-Seq KLF5AR Common peak	NTHL1
-1.14923	3.57644	88.6117	4.80438e-21	1.85894e-19	18.7307	ENSG00000151623	Null	NR3C2
-1.93391	1.6944	88.5451	4.96892e-21	1.91808e-19	18.7171	ENSG00000147041	Null	SYTL5
0.433432	7.78751	88.5154	5.04416e-21	1.94254e-19	18.7116	ENSG00000078618	Null	NRDC
1.23373	6.91466	88.2432	5.78833e-21	2.22389e-19	18.6529	ENSG00000171388	Null	APLN
0.693653	5.51972	87.9656	6.66042e-21	2.55295e-19	18.593	ENSG00000047634	Null	SCML1
1.30428	5.30013	87.9234	6.8039e-21	2.60186e-19	18.5847	ENSG00000105649	Null	RAB3A
1.93179	3.87623	87.9158	6.83026e-21	2.60585e-19	18.5841	ENSG00000167749	ChIP-Seq KLF5AR Common peak	KLK4
-1.29026	5.49282	87.7154	7.55834e-21	2.87691e-19	18.5411	ENSG00000109586	Null	GALNT7
4.97968	-0.35101	87.4856	8.48938e-21	3.2238e-19	18.4916	ENSG00000248517	ChIP-Seq KLF5AR Common peak	RP11-386B13.4
0.974595	4.7683	87.4069	8.8342e-21	3.34698e-19	18.4753	ENSG00000144355	Null	DLX1
0.884672	5.73221	87.3918	8.90171e-21	3.36477e-19	18.473	ENSG00000181938	ChIP-Seq KLF5AR Common peak	GINS3
0.737348	6.83438	87.0472	1.0596e-20	3.99595e-19	18.3984	ENSG00000074842	Null	MYDGF
-1.25231	7.43328	86.8945	1.14469e-20	4.30692e-19	18.3658	ENSG00000117461	ChIP-Seq KLF5AR Common peak	PIK3R3
0.989487	5.91374	86.6524	1.29375e-20	4.85662e-19	18.3137	ENSG00000174669	Null	SLC29A2
2.42186	1.30036	86.4808	1.41099e-20	5.2846e-19	18.277	ENSG00000048540	Null	LMO3
-2.78279	-0.122116	86.2809	1.5611e-20	5.83345e-19	18.2341	ENSG00000143341	Null	HMCN1
-1.70263	2.73613	86.2745	1.56614e-20	5.83897e-19	18.2337	ENSG00000095739	Null	BAMBI
-2.2316	0.48043	86.1053	1.70601e-20	6.34598e-19	18.1975	ENSG00000142973	ChIP-Seq KLF5AR Common peak	CYP4B1
0.977984	7.2973	86.0602	1.74542e-20	6.47783e-19	18.1886	ENSG00000143878	ChIP-Seq KLF5AR Common peak	RHOB
0.583327	7.73617	85.9644	1.83202e-20	6.78384e-19	18.1685	ENSG00000124831	ChIP-Seq KLF5AR Common peak	LRRFIP1
-2.20022	1.18278	85.9485	1.84682e-20	6.82324e-19	18.166	ENSG00000196542	ChIP-Seq KLF5AR Common peak	SPTSSB
0.814107	5.4995	85.8198	1.97103e-20	7.26574e-19	18.1387	ENSG00000168280	Null	KIF5C
-0.73233	5.9797	85.772	2.01924e-20	7.42672e-19	18.1292	ENSG00000130066	Null	SAT1
-2.94542	0.508379	85.7027	2.09126e-20	7.67438e-19	18.115	ENSG00000132561	Null	MATN2
0.486903	6.91726	85.5576	2.25046e-20	8.24011e-19	18.0841	ENSG00000119280	Null	C1orf198
0.679829	4.82163	85.4903	2.32835e-20	8.50628e-19	18.0703	ENSG00000119771	ChIP-Seq KLF5AR Common peak	KLHL29
0.943991	4.00244	85.4795	2.34119e-20	8.53414e-19	18.0688	ENSG00000112561	ChIP-Seq KLF5AR Common peak	TFEB
-2.77522	0.618831	85.454	2.37159e-20	8.62574e-19	18.0642	ENSG00000107165	Null	TYRP1
0.659356	7.26654	85.408	2.4274e-20	8.80914e-19	18.0551	ENSG00000120742	Null	SERP1
-0.546771	7.14858	85.0359	2.92993e-20	1.06093e-18	17.9743	ENSG00000184640	ChIP-Seq KLF5AR Common peak	2021-09-09
-0.822607	6.57754	85.0107	2.96762e-20	1.07221e-18	17.9697	ENSG00000142765	ChIP-Seq KLF5AR Common peak	SYTL1
3.00878	-0.765892	84.983	3.00949e-20	1.08494e-18	17.9646	ENSG00000272724	ChIP-Seq KLF5AR Common peak	OR7E47P
1.41307	3.55286	84.9569	3.04936e-20	1.0969e-18	17.9598	ENSG00000165449	ChIP-Seq KLF5AR Common peak	SLC16A9
-1.45046	2.65595	84.8463	3.22484e-20	1.15748e-18	17.9365	ENSG00000064270	Null	ATP2C2
-2.1955	1.1932	84.7334	3.41436e-20	1.22282e-18	17.9126	ENSG00000124429	Null	POF1B
-0.480458	7.47136	84.6695	3.52652e-20	1.26023e-18	17.8995	ENSG00000104964	Null	AES
-3.58509	2.08847	84.6202	3.61557e-20	1.28924e-18	17.8897	ENSG00000049089	Null	COL9A2
-1.01185	5.04211	84.4251	3.99057e-20	1.41986e-18	17.8478	ENSG00000185920	Null	PTCH1
-1.58379	2.36637	84.3437	4.15822e-20	1.4763e-18	17.8308	ENSG00000129682	Null	FGF13
-1.05104	4.26912	84.208	4.45362e-20	1.57776e-18	17.802	ENSG00000114315	Null	HES1
-0.574726	6.20093	83.8136	5.43692e-20	1.91997e-18	17.7167	ENSG00000144579	ChIP-Seq KLF5AR Common peak	CTDSP1
5.61701	0.105922	83.8114	5.44306e-20	1.91997e-18	17.7167	ENSG00000122787	Null	AKR1D1
-0.566861	6.4875	83.7765	5.54005e-20	1.94998e-18	17.71	ENSG00000049618	Null	ARID1B
0.754009	4.64036	83.6988	5.7621e-20	2.02378e-18	17.6938	ENSG00000081320	Null	STK17B
-0.465401	7.22984	83.6323	5.95927e-20	2.08855e-18	17.6802	ENSG00000166224	Null	SGPL1
-2.11379	1.44473	83.5614	6.1768e-20	2.16016e-18	17.6655	ENSG00000164418	Null	GRIK2
-0.941805	3.19879	83.4701	6.46875e-20	2.25645e-18	17.6466	ENSG00000103196	Null	CRISPLD2
-1.73793	1.6938	83.4667	6.47969e-20	2.25645e-18	17.6466	ENSG00000139318	Null	DUSP6
-0.763727	5.66574	83.3814	6.7657e-20	2.35104e-18	17.6287	ENSG00000143842	ChIP-Seq KLF5AR Common peak	SOX13
0.685293	6.03527	83.3127	7.00487e-20	2.429e-18	17.6146	ENSG00000109445	Null	ZNF330
1.41795	10.253	83.2989	7.05387e-20	2.44082e-18	17.6125	ENSG00000169710	ChIP-Seq KLF5AR Common peak	FASN
-0.556826	6.55854	83.2901	7.08519e-20	2.44648e-18	17.6115	ENSG00000147044	Null	CASK
0.5904	7.56961	83.2785	7.127e-20	2.45574e-18	17.6098	ENSG00000151726	Null	ACSL1
-0.754056	5.9233	83.2699	7.15795e-20	2.46122e-18	17.6088	ENSG00000174738	ChIP-Seq KLF5AR Common peak	NR1D2
-1.42908	2.32297	82.9524	8.40512e-20	2.88399e-18	17.54	ENSG00000150471	Null	ADGRL3
1.38469	5.88968	82.7407	9.35559e-20	3.20341e-18	17.4944	ENSG00000078114	ChIP-Seq KLF5AR Common peak	NEBL
1.44157	1.13236	82.6911	9.5931e-20	3.27787e-18	17.4844	ENSG00000169085	ChIP-Seq KLF5AR Common peak	C8orf46
-0.683956	6.27241	82.6677	9.70755e-20	3.31007e-18	17.4802	ENSG00000133056	ChIP-Seq KLF5AR Common peak	PIK3C2B
-1.05196	3.77422	82.5564	1.027e-19	3.49457e-18	17.4566	ENSG00000115041	ChIP-Seq KLF5AR Common peak	KCNIP3
0.585708	8.38924	82.536	1.03764e-19	3.52347e-18	17.453	ENSG00000116133	Null	DHCR24
-0.692995	5.13339	82.3521	1.13879e-19	3.85891e-18	17.4135	ENSG00000157110	ChIP-Seq KLF5AR Common peak	RBPMS
-3.02844	0.625516	82.3273	1.15316e-19	3.89954e-18	17.409	ENSG00000127831	ChIP-Seq KLF5AR Common peak	VIL1
0.856039	7.06575	82.2825	1.1796e-19	3.98072e-18	17.4	ENSG00000119900	ChIP-Seq KLF5AR Common peak	OGFRL1
-0.59377	5.79725	82.209	1.22432e-19	4.12313e-18	17.3848	ENSG00000163932	ChIP-Seq KLF5AR Common peak	PRKCD
2.02843	1.37288	81.9597	1.38887e-19	4.6677e-18	17.3309	ENSG00000174562	Null	KLK15
-1.81505	1.78359	81.73	1.5601e-19	5.2324e-18	17.2813	ENSG00000198074	ChIP-Seq KLF5AR Common peak	AKR1B10
-3.68403	-0.393117	81.5671	1.69415e-19	5.67037e-18	17.2464	ENSG00000224259	ChIP-Seq KLF5AR Common peak	LINC01133
-0.74043	5.89159	81.4158	1.82893e-19	6.109e-18	17.214	ENSG00000231925	ChIP-Seq KLF5AR Common peak	TAPBP
0.760519	5.45831	81.282	1.95706e-19	6.52366e-18	17.1855	ENSG00000138821	Null	SLC39A8
-0.900149	6.08597	81.2233	2.01598e-19	6.7064e-18	17.1735	ENSG00000197077	ChIP-Seq KLF5AR Common peak	KIAA1671
-1.22004	2.34691	81.0722	2.17616e-19	7.22458e-18	17.1412	ENSG00000132669	Null	RIN2
3.07343	1.46835	80.8396	2.44808e-19	8.11088e-18	17.0909	ENSG00000109956	Null	B3GAT1
-0.577332	5.6552	80.7453	2.56771e-19	8.49005e-18	17.0711	ENSG00000006704	ChIP-Seq KLF5AR Common peak	GTF2IRD1
-1.31114	4.76633	80.6882	2.643e-19	8.72138e-18	17.0594	ENSG00000111077	Null	TNS2
1.01703	4.31529	80.5995	2.76424e-19	9.09968e-18	17.041	ENSG00000173221	ChIP-Seq KLF5AR Common peak	GLRX
0.472951	6.47838	80.5963	2.76877e-19	9.09968e-18	17.041	ENSG00000121073	Null	SLC35B1
-1.53185	1.68101	80.2984	3.21934e-19	1.05593e-17	16.9764	ENSG00000079337	ChIP-Seq KLF5AR Common peak	RAPGEF3
-0.763357	6.91617	79.9603	3.82e-19	1.25044e-17	16.9029	ENSG00000167861	Null	HID1
-0.766871	5.29592	79.9403	3.85895e-19	1.26067e-17	16.8994	ENSG00000109689	Null	STIM2
2.29102	0.436998	79.2547	5.45974e-19	1.78007e-17	16.7496	ENSG00000043591	Null	ADRB1
-1.15253	3.34372	78.9891	6.24548e-19	2.0322e-17	16.692	ENSG00000165895	Null	ARHGAP42
0.792309	4.60203	78.9385	6.40739e-19	2.08075e-17	16.6818	ENSG00000074211	Null	PPP2R2C
-1.57211	2.01529	78.8842	6.58577e-19	2.13444e-17	16.6707	ENSG00000168772	Null	CXXC4
-0.767757	6.56608	78.6986	7.23486e-19	2.34018e-17	16.6308	ENSG00000145687	ChIP-Seq KLF5AR Common peak	SSBP2
0.692143	6.18959	78.6093	7.56927e-19	2.44351e-17	16.612	ENSG00000197498	ChIP-Seq KLF5AR Common peak	RPF2
-1.0916	2.38968	78.5572	7.77146e-19	2.50385e-17	16.6014	ENSG00000150672	Null	DLG2
-3.10331	-0.0117829	78.3866	8.4726e-19	2.72438e-17	16.5647	ENSG00000185008	ChIP-Seq KLF5AR Common peak	ROBO2
0.486748	6.18792	78.2159	9.23727e-19	2.96444e-17	16.5281	ENSG00000165661	Null	QSOX2
-1.2034	4.02054	78.1714	9.44761e-19	3.02601e-17	16.5191	ENSG00000213889	Null	PPM1N
-3.09124	0.11324	78.1097	9.74723e-19	3.11588e-17	16.5064	ENSG00000108602	ChIP-Seq KLF5AR Common peak	ALDH3A1
3.06393	-0.32599	77.929	1.06813e-18	3.40781e-17	16.4675	ENSG00000170786	Null	SDR16C5
-0.517564	7.03606	77.6148	1.25228e-18	3.98134e-17	16.4	ENSG00000162522	ChIP-Seq KLF5AR Common peak	KIAA1522
0.710664	4.46593	77.614	1.25276e-18	3.98134e-17	16.4	ENSG00000189077	Null	TMEM120A
-0.703936	3.99161	77.5841	1.27192e-18	4.03441e-17	16.3942	ENSG00000167333	Null	TRIM68
-0.390241	8.44507	77.4695	1.34786e-18	4.26701e-17	16.3699	ENSG00000198561	ChIP-Seq KLF5AR Common peak	CTNND1
0.704354	6.61823	77.3323	1.44486e-18	4.56527e-17	16.3405	ENSG00000111666	Null	CHPT1
1.43378	3.57015	77.3035	1.46609e-18	4.62342e-17	16.335	ENSG00000069482	Null	GAL
2.37641	1.25702	77.0326	1.68163e-18	5.29292e-17	16.2763	ENSG00000164675	ChIP-Seq KLF5AR Common peak	IQUB
2.11487	1.18352	76.642	2.04935e-18	6.43796e-17	16.1913	ENSG00000140254	ChIP-Seq KLF5AR Common peak	DUOXA1
0.536951	5.55433	76.4499	2.25877e-18	7.08223e-17	16.1498	ENSG00000110660	ChIP-Seq KLF5AR Common peak	SLC35F2
-0.75433	3.93295	76.4144	2.29972e-18	7.19686e-17	16.1429	ENSG00000142632	ChIP-Seq KLF5AR Common peak	ARHGEF19
0.613762	6.94401	76.3999	2.31666e-18	7.23602e-17	16.1405	ENSG00000116120	Null	FARSB
0.600572	7.69269	76.3644	2.35868e-18	7.35323e-17	16.1335	ENSG00000049656	ChIP-Seq KLF5AR Common peak	CLPTM1L
-1.18029	4.30946	76.0999	2.69677e-18	8.39125e-17	16.0762	ENSG00000148120	ChIP-Seq KLF5AR Common peak	C9orf3
0.527857	7.44946	75.9158	2.96029e-18	9.19375e-17	16.0365	ENSG00000167747	Null	C19orf48
-0.947917	3.84565	75.8755	3.02123e-18	9.36524e-17	16.0285	ENSG00000156804	ChIP-Seq KLF5AR Common peak	FBXO32
-1.07089	3.95375	75.7719	3.18408e-18	9.83829e-17	16.0071	ENSG00000206052	Null	DOK6
-0.658877	6.12216	75.7707	3.18586e-18	9.83829e-17	16.0071	ENSG00000100711	ChIP-Seq KLF5AR Common peak	ZFYVE21
0.629538	6.31014	75.6826	3.33126e-18	1.02679e-16	15.9885	ENSG00000198860	ChIP-Seq KLF5AR Common peak	TSEN15
0.680188	4.92448	75.6651	3.36098e-18	1.03401e-16	15.9855	ENSG00000104369	Null	JPH1
-1.53363	1.31139	75.6443	3.39661e-18	1.04301e-16	15.9817	ENSG00000177694	ChIP-Seq KLF5AR Common peak	NAALADL2
0.610124	5.07045	75.3929	3.85774e-18	1.18239e-16	15.9272	ENSG00000182552	Null	RWDD4
0.887643	3.75312	75.3439	3.95477e-18	1.20986e-16	15.9173	ENSG00000179598	Null	PLD6
-0.49702	6.23183	75.1301	4.40699e-18	1.34569e-16	15.8711	ENSG00000196189	ChIP-Seq KLF5AR Common peak	SEMA4A
1.24578	2.27915	75.0237	4.65092e-18	1.41753e-16	15.8485	ENSG00000005108	ChIP-Seq KLF5AR Common peak	THSD7A
-0.94765	3.69641	74.9997	4.70797e-18	1.43226e-16	15.844	ENSG00000204396	Null	VWA7
-1.50014	1.66369	74.9385	4.85603e-18	1.47456e-16	15.8313	ENSG00000170324	Null	FRMPD2
-1.33182	2.39883	74.9331	4.8693e-18	1.47585e-16	15.831	ENSG00000081138	Null	CDH7
0.945638	3.87922	74.7777	5.26803e-18	1.59375e-16	15.7976	ENSG00000103642	Null	LACTB
0.503377	5.97012	74.6732	5.55444e-18	1.6773e-16	15.7754	ENSG00000151498	Null	ACAD8
-1.91015	1.60981	74.6443	5.63652e-18	1.69895e-16	15.7698	ENSG00000136531	Null	SCN2A
-0.979957	4.16555	74.5011	6.0605e-18	1.82339e-16	15.7391	ENSG00000155792	ChIP-Seq KLF5AR Common peak	DEPTOR
-1.08132	3.56796	74.4131	6.33678e-18	1.90301e-16	15.7206	ENSG00000114861	ChIP-Seq KLF5AR Common peak	FOXP1
-0.603481	8.75051	74.2376	6.9257e-18	2.07606e-16	15.6828	ENSG00000160789	ChIP-Seq KLF5AR Common peak	LMNA
-1.07435	2.20419	74.2276	6.96091e-18	2.08101e-16	15.6817	ENSG00000148344	Null	PTGES
-0.600746	7.15193	74.2257	6.96764e-18	2.08101e-16	15.6817	ENSG00000143819	ChIP-Seq KLF5AR Common peak	EPHX1
0.606501	7.35247	74.1261	7.32817e-18	2.1847e-16	15.6606	ENSG00000167996	Null	FTH1
0.49218	7.05675	73.9309	8.09012e-18	2.40747e-16	15.6184	ENSG00000071462	ChIP-Seq KLF5AR Common peak	WBSCR22
2.91335	-0.109201	73.8223	8.54733e-18	2.53697e-16	15.5957	ENSG00000258926	ChIP-Seq KLF5AR Common peak	RP11-47I22.1
0.531152	6.41562	73.8203	8.55628e-18	2.53697e-16	15.5957	ENSG00000111231	Null	GPN3
0.76291	3.75521	73.7565	8.83722e-18	2.61553e-16	15.5824	ENSG00000158555	ChIP-Seq KLF5AR Common peak	GDPD5
-0.880628	4.455	73.7268	8.9714e-18	2.65045e-16	15.5767	ENSG00000189171	Null	S100A13
0.635072	6.34934	73.6076	9.52972e-18	2.81032e-16	15.5512	ENSG00000165704	Null	HPRT1
0.55514	5.42907	73.5775	9.67597e-18	2.84832e-16	15.5454	ENSG00000173588	Null	CEP83
-0.588316	6.73456	73.5043	1.00419e-17	2.95072e-16	15.5301	ENSG00000175793	Null	SFN
0.503834	8.66329	73.4883	1.01237e-17	2.96942e-16	15.5273	ENSG00000116285	ChIP-Seq KLF5AR Common peak	ERRFI1
-1.0518	4.27516	73.4088	1.05393e-17	3.08581e-16	15.5106	ENSG00000183401	Null	CCDC159
0.687696	6.36713	73.0972	1.23422e-17	3.60721e-16	15.4428	ENSG00000130254	Null	SAFB2
-0.688153	4.36767	73.0748	1.24829e-17	3.64184e-16	15.4387	ENSG00000089177	Null	KIF16B
0.577677	5.38793	73.0502	1.26392e-17	3.68088e-16	15.434	ENSG00000172785	Null	CBWD1
-1.24715	3.22684	73.0166	1.28564e-17	3.73748e-16	15.4274	ENSG00000124496	ChIP-Seq KLF5AR Common peak	TRERF1
-0.622745	5.39817	72.8312	1.41223e-17	4.09823e-16	15.3874	ENSG00000008513	Null	ST3GAL1
-0.930553	3.53432	72.7589	1.46497e-17	4.24374e-16	15.3723	ENSG00000176406	Null	RIMS2
-0.468712	7.31954	72.54	1.63682e-17	4.7332e-16	15.3248	ENSG00000177106	Null	EPS8L2
-0.782272	3.59372	72.5225	1.65136e-17	4.76681e-16	15.3218	ENSG00000184208	Null	C22orf46
0.533869	8.24437	72.4264	1.73377e-17	4.99589e-16	15.3014	ENSG00000113161	Null	HMGCR
0.553872	6.54907	72.4171	1.74196e-17	5.01065e-16	15.3001	ENSG00000007080	Null	CCDC124
-0.625316	5.03879	72.0225	2.12756e-17	6.10907e-16	15.214	ENSG00000198909	Null	MAP3K3
3.42626	0.923317	71.8991	2.26485e-17	6.49189e-16	15.1876	ENSG00000223561	ChIP-Seq KLF5AR Common peak	AC003090.1
1.53166	4.14052	71.8195	2.35815e-17	6.74752e-16	15.1709	ENSG00000167183	ChIP-Seq KLF5AR Common peak	PRR15L
3.44773	0.10863	71.7225	2.47687e-17	7.07131e-16	15.1505	ENSG00000152086	Null	TUBA3E
0.605281	4.47283	71.7201	2.47995e-17	7.07131e-16	15.1505	ENSG00000123178	Null	SPRYD7
-0.821339	6.06936	71.6539	2.56458e-17	7.28925e-16	15.1373	ENSG00000049283	Null	EPN3
0.77657	3.32532	71.6533	2.56529e-17	7.28925e-16	15.1373	ENSG00000179148	ChIP-Seq KLF5AR Common peak	ALOXE3
-0.504112	5.19367	71.6298	2.59605e-17	7.36388e-16	15.1329	ENSG00000151276	ChIP-Seq KLF5AR Common peak	MAGI1
-3.08125	0.639521	71.6239	2.60383e-17	7.37316e-16	15.1323	ENSG00000230910	Null	RP3-525N10.2
0.708794	6.60945	71.6101	2.62213e-17	7.41216e-16	15.1301	ENSG00000136010	Null	ALDH1L2
-0.713984	5.43406	71.5883	2.65124e-17	7.48152e-16	15.126	ENSG00000150938	Null	CRIM1
0.775938	4.77773	71.4992	2.77367e-17	7.81355e-16	15.1072	ENSG00000136237	ChIP-Seq KLF5AR Common peak	RAPGEF5
0.665907	6.88571	71.4352	2.86521e-17	8.05754e-16	15.0938	ENSG00000071539	Null	TRIP13
-0.974389	3.88843	71.3678	2.96465e-17	8.32288e-16	15.0797	ENSG00000181444	Null	ZNF467
-2.212	1.46824	71.3635	2.97111e-17	8.32674e-16	15.0795	ENSG00000189184	Null	PCDH18
0.918159	4.67811	71.3486	2.99373e-17	8.37578e-16	15.077	ENSG00000023572	Null	GLRX2
0.785799	6.06878	71.1603	3.29342e-17	9.19854e-16	15.0363	ENSG00000117500	Null	TMED5
-1.66869	2.04311	71.0629	3.46014e-17	9.64772e-16	15.0156	ENSG00000014257	Null	ACPP
-0.920978	3.11437	70.7752	4.00335e-17	1.11433e-15	14.953	ENSG00000154237	ChIP-Seq KLF5AR Common peak	LRRK1
1.0302	4.18385	70.7384	4.07882e-17	1.13341e-15	14.9456	ENSG00000113356	Null	POLR3G
-0.992919	3.00623	70.7111	4.13565e-17	1.14726e-15	14.9403	ENSG00000184304	ChIP-Seq KLF5AR Common peak	PRKD1
2.33831	0.676192	70.6836	4.19374e-17	1.1614e-15	14.935	ENSG00000171227	Null	TMEM37
0.513168	8.79009	70.599	4.3774e-17	1.21022e-15	14.9171	ENSG00000086598	Null	TMED2
0.476854	7.08691	70.4388	4.74769e-17	1.31038e-15	14.8826	ENSG00000183010	Null	PYCR1
0.688108	5.4752	70.2753	5.15785e-17	1.42119e-15	14.8473	ENSG00000126522	Null	ASL
0.659158	6.89135	70.1571	5.47634e-17	1.50641e-15	14.8221	ENSG00000138035	Null	PNPT1
0.67534	7.12012	70.1111	5.60557e-17	1.53937e-15	14.8127	ENSG00000051825	Null	MPHOSPH9
-3.37716	-0.19721	69.8942	6.25729e-17	1.71546e-15	14.7656	ENSG00000271474	Null	RP11-710C12.1
-0.878051	3.7018	69.8891	6.2735e-17	1.71703e-15	14.7652	ENSG00000237187	Null	NR2F1-AS1
0.443158	7.70804	69.8826	6.29411e-17	1.71979e-15	14.7645	ENSG00000163655	Null	GMPS
1.62403	1.54744	69.7976	6.57141e-17	1.79257e-15	14.7465	ENSG00000226015	Null	CCT8P1
0.708425	7.76984	69.7144	6.85422e-17	1.86661e-15	14.7289	ENSG00000108829	Null	LRRC59
-1.16332	5.59632	69.5207	7.56165e-17	2.05584e-15	14.687	ENSG00000196781	ChIP-Seq KLF5AR Common peak	TLE1
0.497589	9.52682	69.4803	7.71802e-17	2.09487e-15	14.6788	ENSG00000162889	Null	MAPKAPK2
0.645694	6.06047	69.4323	7.90838e-17	2.14299e-15	14.669	ENSG00000174032	ChIP-Seq KLF5AR Common peak	SLC25A30
-0.802074	4.16999	69.3846	8.102e-17	2.19182e-15	14.6592	ENSG00000188070	Null	C11orf95
-1.27072	2.26108	69.2706	8.58395e-17	2.31838e-15	14.6348	ENSG00000116117	Null	PARD3B
0.509106	6.81728	69.1649	9.05637e-17	2.43988e-15	14.6126	ENSG00000114902	Null	SPCS1
0.618756	6.13795	69.1634	9.06363e-17	2.43988e-15	14.6126	ENSG00000182224	Null	CYB5D1
-0.799567	3.62549	69.1433	9.15624e-17	2.46076e-15	14.6089	ENSG00000120327	Null	PCDHB14
0.441352	6.74012	68.8666	1.05352e-16	2.82672e-15	14.5487	ENSG00000138279	Null	ANXA7
-1.9408	-0.128012	68.7814	1.10007e-16	2.94677e-15	14.5307	ENSG00000127325	Null	BEST3
-0.48668	6.00878	68.7691	1.10695e-16	2.96038e-15	14.5287	ENSG00000168264	Null	IRF2BP2
0.619066	5.73006	68.6513	1.17507e-16	3.13741e-15	14.5034	ENSG00000103121	Null	CMC2
-0.60283	5.63	68.5856	1.21488e-16	3.23844e-15	14.4897	ENSG00000173905	Null	GOLIM4
0.477986	6.8474	68.5094	1.26272e-16	3.36047e-15	14.4736	ENSG00000143314	Null	MRPL24
0.72422	5.79383	68.4826	1.28004e-16	3.40105e-15	14.4684	ENSG00000183527	Null	PSMG1
0.537126	5.0966	68.1629	1.50529e-16	3.99304e-15	14.3987	ENSG00000198915	Null	RASGEF1A
-0.478352	6.76673	68.0915	1.56078e-16	4.13355e-15	14.3837	ENSG00000014216	Null	CAPN1
-1.22844	3.18632	67.8195	1.79173e-16	4.73751e-15	14.3244	ENSG00000186088	Null	GSAP
0.684075	5.25243	67.7829	1.82523e-16	4.81831e-15	14.3171	ENSG00000169093	Null	ASMTL
-1.32547	3.11473	67.7538	1.85237e-16	4.88209e-15	14.3114	ENSG00000109113	Null	RAB34
-1.14585	5.77202	67.745	1.86064e-16	4.89599e-15	14.3102	ENSG00000131746	ChIP-Seq KLF5AR Common peak	TNS4
-0.868254	2.77499	67.7074	1.89647e-16	4.98227e-15	14.3026	ENSG00000175505	Null	CLCF1
1.7613	1.36814	67.622	1.98047e-16	5.19461e-15	14.2844	ENSG00000133808	ChIP-Seq KLF5AR Common peak	MICALCL
0.446569	7.03778	67.6051	1.99755e-16	5.23103e-15	14.2814	ENSG00000131778	Null	CHD1L
-2.16133	-0.0656988	67.5887	2.01415e-16	5.26608e-15	14.2785	ENSG00000205413	Null	SAMD9
0.772726	4.37574	67.5498	2.05436e-16	5.36262e-15	14.2706	ENSG00000088298	Null	EDEM2
-0.496824	5.58745	67.4896	2.11806e-16	5.52011e-15	14.2581	ENSG00000112852	Null	PCDHB2
-0.525211	5.75469	67.4095	2.2058e-16	5.73964e-15	14.2411	ENSG00000185133	Null	INPP5J
0.789976	6.08169	67.2952	2.33747e-16	6.07259e-15	14.2166	ENSG00000164815	Null	ORC5
0.514107	5.82453	67.2597	2.37998e-16	6.17325e-15	14.2095	ENSG00000103429	ChIP-Seq KLF5AR Common peak	BFAR
0.895685	4.14529	67.0185	2.68969e-16	6.96552e-15	14.157	ENSG00000171517	ChIP-Seq KLF5AR Common peak	LPAR3
-0.835535	3.673	66.8749	2.89288e-16	7.47991e-15	14.1261	ENSG00000106536	Null	POU6F2
0.762337	4.54835	66.7266	3.11898e-16	8.05178e-15	14.0941	ENSG00000105926	Null	MPP6
-1.45133	2.93284	66.6384	3.2617e-16	8.40696e-15	14.0754	ENSG00000244405	Null	ETV5
0.704295	6.65597	66.4819	3.53113e-16	9.08711e-15	14.0416	ENSG00000109519	Null	GRPEL1
0.750197	6.17501	66.4751	3.54333e-16	9.10419e-15	14.0408	ENSG00000164251	Null	F2RL1
0.426689	7.89418	66.3628	3.75117e-16	9.62311e-15	14.0167	ENSG00000153395	ChIP-Seq KLF5AR Common peak	LPCAT1
0.783697	7.00158	66.2816	3.90898e-16	1.00122e-14	13.9995	ENSG00000184164	ChIP-Seq KLF5AR Common peak	CRELD2
-2.23925	0.18759	66.2686	3.93484e-16	1.00627e-14	13.9973	ENSG00000186510	Null	CLCNKA
0.723912	4.4958	66.0191	4.46584e-16	1.14029e-14	13.943	ENSG00000164291	ChIP-Seq KLF5AR Common peak	ARSK
-0.680872	4.61129	65.9737	4.56979e-16	1.16501e-14	13.9337	ENSG00000164695	Null	CHMP4C
0.716358	5.14302	65.9635	4.59343e-16	1.16922e-14	13.9321	ENSG00000164182	ChIP-Seq KLF5AR Common peak	NDUFAF2
0.77922	6.96694	65.9341	4.66262e-16	1.18499e-14	13.9263	ENSG00000070081	Null	NUCB2
0.563759	6.4832	65.3837	6.16452e-16	1.56426e-14	13.8057	ENSG00000122034	Null	GTF3A
0.732085	5.61381	65.2629	6.55451e-16	1.66064e-14	13.7797	ENSG00000109929	ChIP-Seq KLF5AR Common peak	SC5D
-1.37193	4.21704	65.1715	6.86567e-16	1.73679e-14	13.7603	ENSG00000155760	Null	FZD7
-1.54182	0.916446	65.0488	7.30644e-16	1.84544e-14	13.7339	ENSG00000180638	ChIP-Seq KLF5AR Common peak	SLC47A2
-0.556628	7.13242	64.9782	7.57314e-16	1.90986e-14	13.719	ENSG00000128641	Null	MYO1B
0.458561	6.45474	64.9378	7.72997e-16	1.94641e-14	13.7108	ENSG00000138073	Null	PREB
-0.689651	5.21016	64.7961	8.30636e-16	2.08833e-14	13.6802	ENSG00000158856	Null	DMTN
0.771559	4.53905	64.7596	8.4615e-16	2.12407e-14	13.6728	ENSG00000119929	Null	CUTC
0.452491	8.0329	64.7469	8.51655e-16	2.13461e-14	13.6707	ENSG00000103342	Null	GSPT1
0.778925	5.6531	64.7241	8.61554e-16	2.15612e-14	13.6663	ENSG00000033867	ChIP-Seq KLF5AR Common peak	SLC4A7
0.90497	6.37744	64.7176	8.64408e-16	2.15996e-14	13.6656	ENSG00000214617	ChIP-Seq KLF5AR Common peak	SLC6A10P
2.28571	1.6095	64.6969	8.73535e-16	2.17944e-14	13.6617	ENSG00000162551	ChIP-Seq KLF5AR Common peak	ALPL
0.671417	4.48644	64.6867	8.78077e-16	2.18744e-14	13.6601	ENSG00000169991	ChIP-Seq KLF5AR Common peak	IFFO2
-2.46552	2.32075	64.5571	9.3775e-16	2.33255e-14	13.6322	ENSG00000182511	ChIP-Seq KLF5AR Common peak	FES
-1.49842	1.16338	64.5405	9.45666e-16	2.34867e-14	13.6292	ENSG00000137727	Null	ARHGAP20
5.36612	-1.08091	64.502	9.64336e-16	2.39141e-14	13.6213	ENSG00000173262	ChIP-Seq KLF5AR Common peak	SLC2A14
-0.842318	3.43924	64.0739	1.1984e-15	2.96736e-14	13.5276	ENSG00000182175	Null	RGMA
-0.728056	5.0846	64.0237	1.22929e-15	3.03925e-14	13.5172	ENSG00000100311	Null	PDGFB
-0.522696	6.99015	63.9019	1.30772e-15	3.22826e-14	13.491	ENSG00000112655	Null	PTK7
-1.36402	4.0239	63.838	1.35082e-15	3.32965e-14	13.4776	ENSG00000130653	Null	PNPLA7
-0.583327	7.12053	63.7944	1.38104e-15	3.39902e-14	13.4686	ENSG00000186472	Null	PCLO
1.75038	1.62699	63.7316	1.42582e-15	3.50396e-14	13.4554	ENSG00000124713	ChIP-Seq KLF5AR Common peak	GNMT
-0.460905	5.8318	63.4182	1.67165e-15	4.10194e-14	13.387	ENSG00000237441	Null	RGL2
-0.660251	6.14898	63.3956	1.69092e-15	4.14301e-14	13.3827	ENSG00000057019	Null	DCBLD2
0.527773	5.67072	63.3735	1.71002e-15	4.18354e-14	13.3785	ENSG00000197586	ChIP-Seq KLF5AR Common peak	ENTPD6
-1.12695	3.18702	63.1351	1.93005e-15	4.7148e-14	13.3265	ENSG00000078053	Null	AMPH
-2.05502	1.92766	63.0329	2.03286e-15	4.95854e-14	13.3046	ENSG00000084636	ChIP-Seq KLF5AR Common peak	COL16A1
-0.786843	6.46777	63.025	2.04099e-15	4.97096e-14	13.3036	ENSG00000169926	ChIP-Seq KLF5AR Common peak	KLF13
0.670548	6.48412	62.9917	2.07581e-15	5.04827e-14	13.2969	ENSG00000144867	ChIP-Seq KLF5AR Common peak	SRPRB
0.636444	7.75467	62.9229	2.14963e-15	5.22002e-14	13.2823	ENSG00000136997	Null	MYC
-1.54657	1.74712	62.9012	2.17337e-15	5.26986e-14	13.2782	ENSG00000178568	Null	ERBB4
0.617153	4.97235	62.8382	2.24401e-15	5.4331e-14	13.265	ENSG00000131697	ChIP-Seq KLF5AR Common peak	NPHP4
-0.671065	4.95119	62.804	2.28338e-15	5.52025e-14	13.258	ENSG00000133019	ChIP-Seq KLF5AR Common peak	CHRM3
-1.2186	4.66715	62.7595	2.3355e-15	5.63793e-14	13.2489	ENSG00000170345	ChIP-Seq KLF5AR Common peak	FOS
-0.439291	6.5647	62.7015	2.40535e-15	5.798e-14	13.2367	ENSG00000144677	ChIP-Seq KLF5AR Common peak	CTDSPL
0.636977	6.75089	62.6706	2.44342e-15	5.88109e-14	13.2305	ENSG00000128059	Null	PPAT
0.624165	6.5725	62.4657	2.71132e-15	6.51634e-14	13.186	ENSG00000143256	Null	PFDN2
0.559112	6.20472	62.4624	2.71583e-15	6.51759e-14	13.1859	ENSG00000102471	Null	NDFIP2
-0.441626	7.18978	62.4446	2.7404e-15	6.56693e-14	13.1826	ENSG00000129353	Null	SLC44A2
4.09718	-0.408029	62.2904	2.96361e-15	7.09143e-14	13.1493	ENSG00000230676	ChIP-Seq KLF5AR Common peak	RP11-65J3.3
-0.579242	5.33706	62.1091	3.24943e-15	7.764e-14	13.1099	ENSG00000110723	Null	EXPH5
-0.962146	4.06856	62.0221	3.39621e-15	8.10288e-14	13.0914	ENSG00000012171	Null	SEMA3B
-2.86474	0.230597	62.0064	3.42348e-15	8.15605e-14	13.0885	ENSG00000138669	Null	PRKG2
-0.639391	5.00499	61.9473	3.52782e-15	8.38174e-14	13.0767	ENSG00000139625	Null	MAP3K12
-0.476024	6.94443	61.9469	3.52845e-15	8.38174e-14	13.0767	ENSG00000100242	ChIP-Seq KLF5AR Common peak	SUN2
0.873729	3.99571	61.9315	3.55622e-15	8.43546e-14	13.0739	ENSG00000145194	Null	ECE2
0.450972	10.2543	61.8506	3.70528e-15	8.76512e-14	13.0572	ENSG00000100644	Null	HIF1A
-0.465284	6.05129	61.8503	3.70591e-15	8.76512e-14	13.0572	ENSG00000105514	Null	RAB3D
-1.5819	2.74802	61.8438	3.71804e-15	8.78111e-14	13.0565	ENSG00000164946	Null	FREM1
-0.871909	4.15366	61.8043	3.79344e-15	8.9463e-14	13.0484	ENSG00000064300	Null	NGFR
-1.4661	1.09825	61.7872	3.8266e-15	9.01151e-14	13.0452	ENSG00000188833	Null	ENTPD8
0.512514	6.54597	61.7797	3.84121e-15	9.03291e-14	13.0442	ENSG00000091127	Null	PUS7
-2.55034	-0.412442	61.7383	3.92275e-15	9.21142e-14	13.0357	ENSG00000162631	ChIP-Seq KLF5AR Common peak	NTNG1
0.460791	5.84806	61.7268	3.94577e-15	9.25222e-14	13.0338	ENSG00000148985	ChIP-Seq KLF5AR Common peak	PGAP2
0.879764	4.13392	61.6395	4.12464e-15	9.65779e-14	13.0151	ENSG00000160193	Null	WDR4
0.623463	5.33004	61.6066	4.19406e-15	9.80632e-14	13.0085	ENSG00000033800	ChIP-Seq KLF5AR Common peak	PIAS1
-0.450803	7.61676	61.2575	5.00762e-15	1.16918e-13	12.9321	ENSG00000131149	ChIP-Seq KLF5AR Common peak	GSE1
1.00685	3.26076	61.2169	5.11218e-15	1.1919e-13	12.9238	ENSG00000185442	ChIP-Seq KLF5AR Common peak	FAM174B
-0.361813	7.6451	61.1864	5.19194e-15	1.20877e-13	12.9177	ENSG00000171791	Null	BCL2
0.637635	5.87099	61.1319	5.3376e-15	1.24092e-13	12.9063	ENSG00000123989	Null	CHPF
0.675241	5.45467	61.0597	5.53698e-15	1.28544e-13	12.8909	ENSG00000163170	Null	BOLA3
1.74395	3.03405	61.0444	5.58019e-15	1.29364e-13	12.8882	ENSG00000237686	Null	RP5-1120P11.1
0.833664	5.16781	61.0215	5.64547e-15	1.30692e-13	12.8838	ENSG00000155100	Null	OTUD6B
0.693935	6.69071	61.0171	5.65812e-15	1.308e-13	12.8834	ENSG00000196850	ChIP-Seq KLF5AR Common peak	PPTC7
-0.950244	5.425	60.9248	5.92966e-15	1.36884e-13	12.8636	ENSG00000134698	Null	AGO4
0.708219	5.01587	60.7367	6.52413e-15	1.50395e-13	12.8228	ENSG00000171763	ChIP-Seq KLF5AR Common peak	SPATA5L1
0.58285	5.66913	60.713	6.60328e-15	1.52005e-13	12.8181	ENSG00000065809	ChIP-Seq KLF5AR Common peak	FAM107B
-0.660064	4.85677	60.6955	6.66231e-15	1.53149e-13	12.8149	ENSG00000006756	Null	ARSD
0.819147	5.35594	60.6829	6.70517e-15	1.53918e-13	12.8127	ENSG00000130589	ChIP-Seq KLF5AR Common peak	HELZ2
-0.524437	6.46284	60.66	6.78343e-15	1.55496e-13	12.8083	ENSG00000105357	Null	MYH14
-0.506431	6.52845	60.608	6.96505e-15	1.59436e-13	12.7974	ENSG00000171219	Null	CDC42BPG
0.618347	4.61643	60.586	7.04332e-15	1.61003e-13	12.7932	ENSG00000134490	Null	TMEM241
-0.697744	6.0121	60.5718	7.09423e-15	1.6194e-13	12.7906	ENSG00000213722	Null	DDAH2
0.533597	6.16573	60.4916	7.38939e-15	1.68443e-13	12.7735	ENSG00000105185	Null	PDCD5
-0.93305	3.43689	60.3642	7.88351e-15	1.79457e-13	12.746	ENSG00000112559	Null	MDFI
-0.748961	7.64656	60.1898	8.61357e-15	1.95803e-13	12.7082	ENSG00000089356	ChIP-Seq KLF5AR Common peak	FXYD3
-0.564744	6.43109	60.1815	8.6503e-15	1.96365e-13	12.7069	ENSG00000171148	Null	TADA3
0.592892	4.96496	60.1553	8.76617e-15	1.9872e-13	12.7018	ENSG00000059145	Null	UNKL
-1.54544	2.77934	60.129	8.88408e-15	2.01114e-13	12.6966	ENSG00000262877	Null	RP11-1055B8.4
0.491819	6.02383	60.0572	9.21386e-15	2.08292e-13	12.6813	ENSG00000148362	ChIP-Seq KLF5AR Common peak	C9orf142
0.574767	7.92976	60.0117	9.42933e-15	2.12869e-13	12.6719	ENSG00000162734	Null	PEA15
-1.27496	3.97488	59.9819	9.57325e-15	2.1582e-13	12.6659	ENSG00000135519	Null	KCNH3
-1.45942	6.5518	59.9065	9.94726e-15	2.23943e-13	12.6499	ENSG00000125968	ChIP-Seq KLF5AR Common peak	ID1
-0.93571	4.99229	59.7328	1.0865e-14	2.44268e-13	12.6121	ENSG00000005884	Null	ITGA3
0.535583	8.95553	59.586	1.17066e-14	2.62828e-13	12.5803	ENSG00000185624	Null	P4HB
-1.51538	4.38794	59.5564	1.1884e-14	2.66446e-13	12.5744	ENSG00000165092	ChIP-Seq KLF5AR Common peak	ALDH1A1
0.623984	5.96455	59.462	1.24678e-14	2.79152e-13	12.5542	ENSG00000149328	Null	GLB1L2
-0.54402	6.73646	59.4427	1.25906e-14	2.81516e-13	12.5505	ENSG00000187605	Null	TET3
0.408305	6.86521	59.3933	1.29109e-14	2.88284e-13	12.5402	ENSG00000165688	Null	PMPCA
0.630762	8.11374	59.3543	1.31693e-14	2.93654e-13	12.5322	ENSG00000116161	Null	CACYBP
-0.856961	7.88951	59.3259	1.33609e-14	2.97135e-13	12.527	ENSG00000117318	ChIP-Seq KLF5AR Common peak	ID3
-1.70913	1.87397	59.3257	1.33617e-14	2.97135e-13	12.527	ENSG00000159403	Null	C1R
-1.40061	4.47483	59.1547	1.45754e-14	3.23685e-13	12.4899	ENSG00000005379	Null	TSPOAP1
-0.515224	4.83694	59.0949	1.50251e-14	3.33219e-13	12.4773	ENSG00000134504	ChIP-Seq KLF5AR Common peak	KCTD1
-1.09921	2.99387	59.0513	1.53613e-14	3.40213e-13	12.4682	ENSG00000142910	ChIP-Seq KLF5AR Common peak	TINAGL1
0.461252	6.61963	58.9012	1.6579e-14	3.66687e-13	12.4357	ENSG00000089818	Null	NECAP1
-1.43263	2.26252	58.8874	1.66958e-14	3.68771e-13	12.4332	ENSG00000079841	Null	RIMS1
1.20405	4.04552	58.8489	1.70256e-14	3.7555e-13	12.4253	ENSG00000196368	Null	NUDT11
-0.678882	6.25234	58.8111	1.73558e-14	3.82318e-13	12.4176	ENSG00000166886	Null	NAB2
0.570087	5.43507	58.6514	1.88232e-14	4.14085e-13	12.3829	ENSG00000100372	ChIP-Seq KLF5AR Common peak	SLC25A17
1.53415	1.83128	58.4124	2.1255e-14	4.66953e-13	12.3307	ENSG00000171522	Null	PTGER4
-0.637579	5.05492	58.2989	2.25169e-14	4.94014e-13	12.3063	ENSG00000179627	Null	ZBTB42
0.548557	5.65289	58.27	2.28507e-14	5.00665e-13	12.3005	ENSG00000165689	Null	SDCCAG3
0.539104	9.65379	58.2243	2.33874e-14	5.1174e-13	12.291	ENSG00000110958	Null	PTGES3
2.17571	0.647371	58.1684	2.40613e-14	5.25686e-13	12.2793	ENSG00000023445	ChIP-Seq KLF5AR Common peak	BIRC3
1.15383	3.19698	58.1661	2.4089e-14	5.25686e-13	12.2793	ENSG00000128040	Null	SPINK2
-1.67078	4.16532	58.0419	2.56597e-14	5.58829e-13	12.2527	ENSG00000197558	Null	SSPO
-3.25799	-1.04953	58.0406	2.5676e-14	5.58829e-13	12.2527	ENSG00000188175	ChIP-Seq KLF5AR Common peak	HEPACAM2
-0.522846	6.61455	57.9972	2.62488e-14	5.70538e-13	12.2437	ENSG00000086205	Null	FOLH1
-2.68093	-0.12903	57.9328	2.71226e-14	5.88747e-13	12.2301	ENSG00000260581	ChIP-Seq KLF5AR Common peak	CTB-113P19.4
0.541429	6.90908	57.8927	2.76806e-14	6.00063e-13	12.2218	ENSG00000116830	Null	TTF2
-0.730378	3.86306	57.8668	2.80484e-14	6.07233e-13	12.2166	ENSG00000084731	Null	KIF3C
-1.64967	2.89235	57.844	2.83747e-14	6.13486e-13	12.2122	ENSG00000064692	ChIP-Seq KLF5AR Common peak	SNCAIP
0.93662	3.15683	57.8137	2.88158e-14	6.22202e-13	12.2061	ENSG00000171621	Null	SPSB1
-0.686235	5.22428	57.8015	2.89943e-14	6.25231e-13	12.204	ENSG00000152104	Null	PTPN14
1.56707	3.65068	57.7542	2.97001e-14	6.39608e-13	12.1941	ENSG00000186479	Null	RGS7BP
0.610701	7.12933	57.7324	3.00311e-14	6.45886e-13	12.1898	ENSG00000105835	ChIP-Seq KLF5AR Common peak	NAMPT
-1.55261	2.48694	57.6717	3.09723e-14	6.65254e-13	12.177	ENSG00000074527	Null	NTN4
0.515174	5.92526	57.5457	3.30211e-14	7.08331e-13	12.1498	ENSG00000077782	ChIP-Seq KLF5AR Common peak	FGFR1
0.609305	5.92095	57.4913	3.3947e-14	7.2724e-13	12.1383	ENSG00000133302	ChIP-Seq KLF5AR Common peak	SLF1
-0.686035	6.8251	57.4668	3.43727e-14	7.35397e-13	12.1335	ENSG00000142599	ChIP-Seq KLF5AR Common peak	RERE
-1.0549	4.97587	57.4428	3.47951e-14	7.43462e-13	12.1287	ENSG00000164850	ChIP-Seq KLF5AR Common peak	GPER1
0.705668	3.90708	57.3273	3.69004e-14	7.87417e-13	12.1038	ENSG00000163686	Null	ABHD6
0.415919	6.00551	57.2566	3.82498e-14	8.15148e-13	12.0888	ENSG00000158985	Null	CDC42SE2
0.501333	7.8203	57.151	4.03612e-14	8.59027e-13	12.066	ENSG00000099341	Null	PSMD8
-0.756092	4.53893	57.0318	4.28823e-14	9.11499e-13	12.0402	ENSG00000213892	ChIP-Seq KLF5AR Common peak	CEACAM16
-1.83172	0.505429	56.9437	4.48479e-14	9.52044e-13	12.0213	ENSG00000245571	Null	AP001258.4
-1.71621	2.66934	56.7684	4.90273e-14	1.03942e-12	11.9832	ENSG00000115461	Null	IGFBP5
0.491102	6.16537	56.7364	4.98334e-14	1.05514e-12	11.9767	ENSG00000131871	ChIP-Seq KLF5AR Common peak	VIMP
-0.392592	7.55861	56.7315	4.99559e-14	1.05637e-12	11.9762	ENSG00000006118	Null	TMEM132A
-1.01055	3.93505	56.7083	5.05505e-14	1.06756e-12	11.9716	ENSG00000185112	Null	FAM43A
0.525438	7.00488	56.6249	5.27395e-14	1.11236e-12	11.9538	ENSG00000077232	Null	DNAJC10
0.563776	5.90153	56.5946	5.356e-14	1.12821e-12	11.9476	ENSG00000188735	Null	TMEM120B
0.5002	7.28464	56.5829	5.38783e-14	1.13345e-12	11.9456	ENSG00000102804	Null	TSC22D1
0.495727	6.11018	56.5686	5.42709e-14	1.14025e-12	11.943	ENSG00000130299	Null	GTPBP3
-0.756145	4.14306	56.5455	5.49122e-14	1.15224e-12	11.9385	ENSG00000125347	Null	IRF1
-0.60724	5.29111	56.49	5.64861e-14	1.18375e-12	11.9267	ENSG00000100031	Null	GGT1
0.510121	6.32835	56.4102	5.88242e-14	1.23117e-12	11.9097	ENSG00000159063	Null	ALG8
-0.714914	3.92949	56.3518	6.05985e-14	1.26669e-12	11.8973	ENSG00000163362	Null	C1orf106
-0.438101	7.6928	56.2766	6.29588e-14	1.31434e-12	11.8813	ENSG00000066777	Null	ARFGEF1
-0.485957	6.11999	56.2222	6.47281e-14	1.34956e-12	11.8698	ENSG00000166415	Null	WDR72
-0.424138	5.83413	56.1111	6.84901e-14	1.42618e-12	11.8458	ENSG00000108854	Null	SMURF2
-2.20869	-0.246346	56.0837	6.94496e-14	1.44432e-12	11.8403	ENSG00000236333	Null	TRHDE-AS1
-0.429159	7.39331	56.0719	6.98672e-14	1.45116e-12	11.8383	ENSG00000196498	ChIP-Seq KLF5AR Common peak	NCOR2
-0.54815	5.82356	56.0286	7.14241e-14	1.48162e-12	11.8293	ENSG00000235162	Null	C12orf75
-0.867984	5.59897	55.9811	7.31719e-14	1.51596e-12	11.8193	ENSG00000138119	Null	MYOF
-0.456356	5.44754	55.9756	7.33763e-14	1.51827e-12	11.8187	ENSG00000174292	Null	TNK1
-2.58934	0.563228	55.9606	7.39392e-14	1.52798e-12	11.8159	ENSG00000179715	Null	PCED1B
0.403366	6.49494	55.8848	7.68444e-14	1.58602e-12	11.7997	ENSG00000112062	Null	MAPK14
0.534355	6.6202	55.8819	7.69588e-14	1.58638e-12	11.7996	ENSG00000128944	Null	KNSTRN
-1.04633	3.04588	55.8597	7.78307e-14	1.60233e-12	11.7952	ENSG00000153956	Null	CACNA2D1
0.414674	6.70497	55.8398	7.86243e-14	1.61664e-12	11.7914	ENSG00000025796	Null	SEC63
0.464452	8.19528	55.7544	8.21123e-14	1.68624e-12	11.7731	ENSG00000147649	Null	MTDH
-0.633703	5.19915	55.5116	9.29087e-14	1.90556e-12	11.72	ENSG00000088280	ChIP-Seq KLF5AR Common peak	ASAP3
-1.3159	3.79781	55.3839	9.91428e-14	2.03088e-12	11.6923	ENSG00000133985	ChIP-Seq KLF5AR Common peak	TTC9
-2.73405	-0.277962	55.36	1.0036e-13	2.05324e-12	11.6876	ENSG00000150556	Null	LYPD6B
0.530684	7.18602	55.357	1.0051e-13	2.05375e-12	11.6875	ENSG00000138018	Null	EPT1
-1.52832	1.11079	55.3475	1.01001e-13	2.06119e-12	11.6859	ENSG00000128253	Null	RFPL2
-0.430346	6.13498	55.3208	1.0238e-13	2.08565e-12	11.6808	ENSG00000174718	Null	KIAA1551
-1.47666	2.83256	55.3194	1.02454e-13	2.08565e-12	11.6808	ENSG00000146205	Null	ANO7
-1.68421	0.601884	55.2744	1.04825e-13	2.13126e-12	11.6714	ENSG00000232977	Null	LINC00327
0.922064	2.86074	55.2539	1.05927e-13	2.15099e-12	11.6674	ENSG00000170271	Null	FAXDC2
-0.581053	6.96495	55.1905	1.09397e-13	2.2187e-12	11.6539	ENSG00000104447	Null	TRPS1
0.964424	8.15841	55.1488	1.11741e-13	2.26344e-12	11.6452	ENSG00000159399	Null	HK2
0.584131	5.23218	55.0817	1.15623e-13	2.33918e-12	11.6309	ENSG00000165644	Null	COMTD1
-0.976999	4.30151	55.0026	1.20372e-13	2.43227e-12	11.614	ENSG00000173267	Null	SNCG
-0.346996	6.90642	54.7109	1.39632e-13	2.81795e-12	11.5501	ENSG00000117676	ChIP-Seq KLF5AR Common peak	RPS6KA1
-0.865081	8.07347	54.6634	1.43046e-13	2.88328e-12	11.5401	ENSG00000100097	Null	LGALS1
-0.830897	3.59465	54.5705	1.4997e-13	3.01914e-12	11.5201	ENSG00000134253	Null	TRIM45
0.578274	5.02884	54.5172	1.5409e-13	3.09826e-12	11.5089	ENSG00000079691	ChIP-Seq KLF5AR Common peak	CARMIL1
-1.23	3.0407	54.5062	1.54961e-13	3.11027e-12	11.5072	ENSG00000138650	Null	PCDH10
0.668814	7.49552	54.5048	1.55067e-13	3.11027e-12	11.5072	ENSG00000133313	Null	CNDP2
-0.62807	6.50282	54.4663	1.58141e-13	3.16804e-12	11.4992	ENSG00000130940	ChIP-Seq KLF5AR Common peak	CASZ1
-0.794456	3.44861	54.4484	1.59584e-13	3.19304e-12	11.4958	ENSG00000176399	Null	DMRTA1
-4.80047	-1.02647	54.4144	1.62365e-13	3.24472e-12	11.4888	ENSG00000152208	ChIP-Seq KLF5AR Common peak	GRID2
0.521416	7.12373	54.3613	1.6682e-13	3.32968e-12	11.4776	ENSG00000156675	ChIP-Seq KLF5AR Common peak	RAB11FIP1
-0.584196	6.39064	54.2977	1.72306e-13	3.435e-12	11.4641	ENSG00000183337	ChIP-Seq KLF5AR Common peak	BCOR
-1.15	2.42921	54.2932	1.72701e-13	3.43869e-12	11.4636	ENSG00000135899	Null	SP110
-1.12799	2.72534	54.1698	1.83893e-13	3.65708e-12	11.4369	ENSG00000092929	Null	UNC13D
-3.2537	-0.219367	54.1644	1.84398e-13	3.66267e-12	11.4362	ENSG00000183287	Null	CCBE1
-0.406125	8.04765	54.0992	1.90618e-13	3.77911e-12	11.4226	ENSG00000149115	Null	TNKS1BP1
0.446395	8.42505	54.0981	1.90722e-13	3.77911e-12	11.4226	ENSG00000128595	Null	CALU
-1.61045	0.498511	54.0942	1.91101e-13	3.78205e-12	11.4223	ENSG00000228824	Null	MIR4500HG
-0.754473	5.53975	54.0784	1.92646e-13	3.80801e-12	11.4193	ENSG00000108679	ChIP-Seq KLF5AR Common peak	LGALS3BP
-0.527632	5.2248	54.0407	1.9638e-13	3.87715e-12	11.4115	ENSG00000254986	Null	DPP3
-1.18051	3.04772	53.9865	2.01868e-13	3.9807e-12	11.4	ENSG00000142197	Null	DOPEY2
-0.490444	6.76047	53.896	2.1139e-13	4.16344e-12	11.3805	ENSG00000106443	Null	PHF14
0.589947	7.23903	53.8439	2.17073e-13	4.27023e-12	11.3695	ENSG00000169718	ChIP-Seq KLF5AR Common peak	DUS1L
-0.927344	3.73574	53.8087	2.20994e-13	4.34214e-12	11.3623	ENSG00000125398	Null	SOX9
0.643962	6.55704	53.7883	2.23296e-13	4.38211e-12	11.3583	ENSG00000133119	Null	RFC3
1.09289	4.78779	53.7849	2.23681e-13	4.38442e-12	11.3581	ENSG00000079215	Null	SLC1A3
-0.516191	5.46647	53.7782	2.24446e-13	4.39415e-12	11.3571	ENSG00000153815	Null	CMIP
0.554207	6.80749	53.6969	2.33927e-13	4.57332e-12	11.3398	ENSG00000155189	Null	AGPAT5
0.817233	2.98041	53.695	2.34157e-13	4.57332e-12	11.3398	ENSG00000173926	Null	2021-03-03
-0.505794	5.97421	53.6723	2.36875e-13	4.62089e-12	11.3353	ENSG00000006042	Null	TMEM98
-0.550517	5.95309	53.6529	2.39234e-13	4.66136e-12	11.3315	ENSG00000163879	Null	DNALI1
1.43245	1.67156	53.5725	2.49219e-13	4.85015e-12	11.3142	ENSG00000180535	Null	BHLHA15
0.731131	7.5064	53.5601	2.50803e-13	4.87516e-12	11.312	ENSG00000169213	ChIP-Seq KLF5AR Common peak	RAB3B
0.512219	5.5216	53.3965	2.72583e-13	5.29226e-12	11.2764	ENSG00000197982	Null	C1orf122
0.73137	4.4209	53.3042	2.85698e-13	5.5403e-12	11.2565	ENSG00000163040	Null	CCDC74A
0.434918	9.25523	53.2965	2.86819e-13	5.55547e-12	11.2553	ENSG00000136628	Null	EPRS
-0.964739	3.25574	53.2243	2.97558e-13	5.75524e-12	11.2399	ENSG00000165879	ChIP-Seq KLF5AR Common peak	FRAT1
0.462782	6.71575	53.2224	2.97837e-13	5.75524e-12	11.2399	ENSG00000113732	ChIP-Seq KLF5AR Common peak	ATP6V0E1
-0.524705	6.36928	53.2181	2.98489e-13	5.76104e-12	11.2395	ENSG00000168528	Null	SERINC2
0.43244	6.50331	53.1411	3.10432e-13	5.9845e-12	11.223	ENSG00000198856	Null	OSTC
-1.66981	2.19486	53.1147	3.14634e-13	6.05194e-12	11.2181	ENSG00000152766	Null	ANKRD22
2.01098	2.72371	53.1144	3.1467e-13	6.05194e-12	11.2181	ENSG00000064205	ChIP-Seq KLF5AR Common peak	WISP2
0.59752	8.98968	53.1084	3.15638e-13	6.06344e-12	11.2173	ENSG00000120438	Null	TCP1
0.469437	5.44683	52.9966	3.34123e-13	6.41102e-12	11.1931	ENSG00000177732	Null	SOX12
-0.976833	3.53677	52.9515	3.41893e-13	6.55242e-12	11.1836	ENSG00000214944	Null	ARHGEF28
-0.520524	7.71045	52.9021	3.5059e-13	6.71028e-12	11.1733	ENSG00000127603	Null	MACF1
0.79177	2.55886	52.9001	3.5095e-13	6.71028e-12	11.1733	ENSG00000110318	ChIP-Seq KLF5AR Common peak	CEP126
-0.619676	5.21184	52.8789	3.54767e-13	6.77534e-12	11.1691	ENSG00000127328	Null	RAB3IP
-1.69021	2.81736	52.7992	3.69443e-13	7.04741e-12	11.152	ENSG00000184226	ChIP-Seq KLF5AR Common peak	PCDH9
0.856879	4.12093	52.7726	3.74492e-13	7.13541e-12	11.1466	ENSG00000163590	ChIP-Seq KLF5AR Common peak	PPM1L
0.535961	5.39605	52.7447	3.79855e-13	7.22916e-12	11.1409	ENSG00000117479	ChIP-Seq KLF5AR Common peak	SLC19A2
0.793497	4.9844	52.7052	3.87572e-13	7.36373e-12	11.1329	ENSG00000157193	Null	LRP8
-0.661265	6.64474	52.7039	3.87825e-13	7.36373e-12	11.1329	ENSG00000112414	ChIP-Seq KLF5AR Common peak	ADGRG6
0.44848	8.91819	52.7007	3.88449e-13	7.36702e-12	11.1327	ENSG00000196305	Null	IARS
0.436607	6.27896	52.6223	4.04266e-13	7.65813e-12	11.1159	ENSG00000008256	Null	CYTH3
-0.796405	7.94155	52.56	4.17296e-13	7.89581e-12	11.1026	ENSG00000173801	ChIP-Seq KLF5AR Common peak	JUP
0.874948	3.97731	52.5203	4.25816e-13	8.04773e-12	11.0943	ENSG00000147251	Null	DOCK11
0.780552	5.52972	52.4884	4.32803e-13	8.17035e-12	11.0878	ENSG00000113742	Null	CPEB4
0.476017	5.75115	52.4754	4.35678e-13	8.21514e-12	11.0854	ENSG00000159322	Null	ADPGK
0.457498	7.6586	52.4617	4.38712e-13	8.26283e-12	11.0829	ENSG00000173692	Null	PSMD1
0.517699	7.07769	52.4402	4.43559e-13	8.34451e-12	11.0786	ENSG00000116750	Null	UCHL5
0.367909	7.90016	52.419	4.48359e-13	8.42513e-12	11.0744	ENSG00000159082	Null	SYNJ1
0.422147	7.44371	52.2926	4.78173e-13	8.97507e-12	11.047	ENSG00000164535	Null	DAGLB
-0.738236	3.96487	52.289	4.79062e-13	8.98145e-12	11.0467	ENSG00000143995	Null	MEIS1
0.53803	7.93202	52.2142	4.97659e-13	9.31943e-12	11.0306	ENSG00000148248	Null	SURF4
-0.59957	4.44889	52.1984	5.01666e-13	9.38373e-12	11.0276	ENSG00000146112	Null	PPP1R18
0.801326	6.95855	52.1493	5.14379e-13	9.61056e-12	11.0173	ENSG00000132432	Null	SEC61G
-1.56848	2.33724	52.1147	5.23503e-13	9.76986e-12	11.0101	ENSG00000172818	ChIP-Seq KLF5AR Common peak	OVOL1
-0.655502	5.87904	52.0964	5.28411e-13	9.85024e-12	11.0066	ENSG00000130529	Null	TRPM4
-0.822532	4.77406	52.0625	5.37629e-13	1.00107e-11	10.9995	ENSG00000080298	Null	RFX3
3.4468	1.73779	51.9233	5.77112e-13	1.07336e-11	10.9693	ENSG00000197588	ChIP-Seq KLF5AR Common peak	KLKP1
-1.06991	2.31828	51.9014	5.83591e-13	1.08418e-11	10.9649	ENSG00000157873	Null	TNFRSF14
0.795684	6.03486	51.891	5.86682e-13	1.08869e-11	10.9631	ENSG00000104356	Null	POP1
0.408764	6.45553	51.8842	5.88725e-13	1.09124e-11	10.9621	ENSG00000001497	Null	LAS1L
-1.24214	2.72121	51.8282	6.05743e-13	1.12152e-11	10.9502	ENSG00000162458	Null	FBLIM1
0.482912	6.78584	51.8126	6.106e-13	1.12923e-11	10.9472	ENSG00000090520	Null	DNAJB11
-0.623789	5.82023	51.7903	6.17557e-13	1.14081e-11	10.9428	ENSG00000172493	ChIP-Seq KLF5AR Common peak	AFF1
0.432	8.68467	51.7681	6.24576e-13	1.15247e-11	10.9384	ENSG00000184575	Null	XPOT
-0.530694	5.7599	51.5941	6.82462e-13	1.25787e-11	10.9004	ENSG00000143061	Null	IGSF3
-0.670854	6.97665	51.5711	6.90501e-13	1.27125e-11	10.8958	ENSG00000110400	Null	NECTIN1
-0.998138	2.61361	51.5476	6.98825e-13	1.28513e-11	10.8911	ENSG00000101276	Null	SLC52A3
-1.73966	0.99989	51.5175	7.09601e-13	1.30348e-11	10.8849	ENSG00000137573	Null	SULF1
0.437003	5.82842	51.3451	7.7477e-13	1.4216e-11	10.8472	ENSG00000183943	Null	PRKX
-0.477267	5.42629	51.3086	7.89285e-13	1.44661e-11	10.8396	ENSG00000197724	Null	PHF2
0.386967	7.5415	51.2559	8.10764e-13	1.48432e-11	10.8285	ENSG00000174780	Null	SRP72
-0.646752	5.46332	51.2007	8.33869e-13	1.52491e-11	10.8168	ENSG00000087074	Null	PPP1R15A
-0.537719	5.4443	51.1629	8.50084e-13	1.55283e-11	10.8089	ENSG00000155090	ChIP-Seq KLF5AR Common peak	KLF10
-0.439258	5.94385	51.1587	8.51918e-13	1.55444e-11	10.8084	ENSG00000152492	Null	CCDC50
-0.7901	4.15913	51.1464	8.57271e-13	1.56247e-11	10.8062	ENSG00000141738	Null	GRB7
0.572254	7.56938	51.1316	8.63754e-13	1.57253e-11	10.8034	ENSG00000100591	Null	AHSA1
-0.515902	5.33858	51.122	8.6801e-13	1.57852e-11	10.8017	ENSG00000135365	Null	PHF21A
0.688671	6.64528	51.0718	8.90482e-13	1.61759e-11	10.7911	ENSG00000125912	Null	NCLN
0.354318	7.23517	50.9921	9.27365e-13	1.68273e-11	10.774	ENSG00000134452	Null	FBXO18
-0.463912	5.71573	50.9785	9.33849e-13	1.69261e-11	10.7714	ENSG00000254726	ChIP-Seq KLF5AR Common peak	MEX3A
0.459518	7.12362	50.9383	9.53139e-13	1.72567e-11	10.763	ENSG00000182584	Null	ACTL10
-0.63949	5.60163	50.936	9.54251e-13	1.72577e-11	10.763	ENSG00000161642	Null	ZNF385A
-0.49958	5.72934	50.9232	9.60515e-13	1.73518e-11	10.7607	ENSG00000141570	ChIP-Seq KLF5AR Common peak	CBX8
-0.501938	4.85838	50.7491	1.0496e-12	1.89402e-11	10.7226	ENSG00000120616	Null	EPC1
0.580667	4.18424	50.7038	1.0741e-12	1.9361e-11	10.7131	ENSG00000123191	Null	ATP7B
0.52441	5.64066	50.6234	1.11904e-12	2.01489e-11	10.6957	ENSG00000138771	ChIP-Seq KLF5AR Common peak	SHROOM3
0.59126	5.02662	50.6197	1.12116e-12	2.01649e-11	10.6954	ENSG00000171421	Null	MRPL36
-0.857657	3.25997	50.6109	1.1262e-12	2.02332e-11	10.6939	ENSG00000155324	ChIP-Seq KLF5AR Common peak	GRAMD3
-1.41376	1.8502	50.5392	1.16809e-12	2.09629e-11	10.6785	ENSG00000164796	ChIP-Seq KLF5AR Common peak	CSMD3
0.870299	7.53007	50.3737	1.27087e-12	2.27823e-11	10.6424	ENSG00000120694	Null	HSPH1
0.408116	6.73881	50.3652	1.27635e-12	2.28556e-11	10.641	ENSG00000154582	Null	TCEB1
-0.91152	2.7824	50.2314	1.36646e-12	2.44425e-11	10.6119	ENSG00000269516	Null	CYP4F23P
-0.725431	6.33624	50.2201	1.37436e-12	2.45569e-11	10.6098	ENSG00000064651	Null	SLC12A2
0.612131	8.75569	50.1662	1.41261e-12	2.52128e-11	10.5984	ENSG00000149428	Null	HYOU1
0.463873	6.36487	50.14	1.4316e-12	2.55239e-11	10.5931	ENSG00000117143	Null	UAP1
-1.12249	5.64428	50.1267	1.44136e-12	2.567e-11	10.5906	ENSG00000140465	Null	CYP1A1
0.480102	5.37673	50.093	1.4663e-12	2.60858e-11	10.5836	ENSG00000023041	Null	ZDHHC6
0.512918	8.13576	50.0851	1.47222e-12	2.61627e-11	10.5823	ENSG00000134910	Null	STT3A
-0.992607	3.44142	50.0289	1.51499e-12	2.68679e-11	10.5708	ENSG00000143816	Null	WNT9A
0.687817	4.17289	50.0286	1.51519e-12	2.68679e-11	10.5708	ENSG00000102743	Null	SLC25A15
0.445821	6.53838	49.9345	1.58962e-12	2.81573e-11	10.5504	ENSG00000141759	Null	TXNL4A
0.374035	8.03872	49.9195	1.60187e-12	2.83436e-11	10.5475	ENSG00000198355	ChIP-Seq KLF5AR Common peak	PIM3
0.548352	5.92229	49.9054	1.61338e-12	2.85163e-11	10.5449	ENSG00000198740	ChIP-Seq KLF5AR Common peak	ZNF652
0.49429	6.52396	49.8857	1.62969e-12	2.87736e-11	10.541	ENSG00000170871	ChIP-Seq KLF5AR Common peak	KIAA0232
0.736364	5.55894	49.8168	1.68789e-12	2.9769e-11	10.5262	ENSG00000145220	Null	LYAR
0.501589	4.97989	49.7719	1.72701e-12	3.04262e-11	10.5168	ENSG00000167523	Null	SPATA33
0.4325	6.62672	49.6987	1.79263e-12	3.15484e-11	10.501	ENSG00000102119	Null	EMD
3.5444	0.324555	49.6324	1.85425e-12	3.25977e-11	10.4868	ENSG00000091138	ChIP-Seq KLF5AR Common peak	SLC26A3
-0.66492	6.12147	49.593	1.8919e-12	3.3224e-11	10.4785	ENSG00000198435	ChIP-Seq KLF5AR Common peak	NRARP
-0.661628	5.37655	49.4249	2.06108e-12	3.61562e-11	10.4418	ENSG00000056972	Null	TRAF3IP2
0.730592	6.26589	49.4049	2.08223e-12	3.64881e-11	10.4378	ENSG00000052802	Null	MSMO1
-0.513241	6.39244	49.3067	2.18909e-12	3.82856e-11	10.417	ENSG00000102316	Null	MAGED2
0.811291	4.23799	49.3064	2.18948e-12	3.82856e-11	10.417	ENSG00000163644	Null	PPM1K
-0.834067	3.37405	49.2538	2.24901e-12	3.92845e-11	10.4058	ENSG00000153707	Null	PTPRD
-0.474039	5.23322	49.2425	2.26194e-12	3.94682e-11	10.4038	ENSG00000011523	Null	CEP68
-1.34247	2.31144	49.2256	2.28154e-12	3.97679e-11	10.4005	ENSG00000108924	Null	HLF
-0.789986	3.55183	49.2031	2.30784e-12	4.01683e-11	10.3961	ENSG00000197093	Null	GAL3ST4
0.418682	7.20795	49.2018	2.30943e-12	4.01683e-11	10.3961	ENSG00000124571	Null	XPO5
-0.492583	6.94519	49.1365	2.38752e-12	4.14826e-11	10.3821	ENSG00000257923	ChIP-Seq KLF5AR Common peak	CUX1
0.669292	4.74756	49.1211	2.40644e-12	4.17669e-11	10.3792	ENSG00000072041	Null	SLC6A15
-1.00992	3.41419	49.0908	2.44378e-12	4.237e-11	10.3729	ENSG00000165821	Null	SALL2
-1.04325	4.59634	49.0413	2.50624e-12	4.3407e-11	10.3624	ENSG00000011028	ChIP-Seq KLF5AR Common peak	MRC2
0.56484	6.48871	49.0387	2.50965e-12	4.34202e-11	10.3623	ENSG00000167775	Null	CD320
0.709305	4.54199	48.9355	2.64513e-12	4.57158e-11	10.3399	ENSG00000169884	Null	WNT10B
-2.98153	-0.245433	48.8566	2.75384e-12	4.75444e-11	10.3229	ENSG00000158055	Null	GRHL3
0.671368	6.86152	48.78	2.86339e-12	4.93837e-11	10.3064	ENSG00000115541	Null	HSPE1
-0.577972	4.66325	48.6779	3.01639e-12	5.19677e-11	10.2843	ENSG00000112297	Null	AIM1
-1.76201	0.270566	48.6665	3.034e-12	5.22161e-11	10.2822	ENSG00000150630	Null	VEGFC
0.444415	5.32844	48.6569	3.04898e-12	5.24187e-11	10.2805	ENSG00000174851	Null	YIF1A
-1.09277	5.41494	48.6448	3.06773e-12	5.26858e-11	10.2783	ENSG00000086570	ChIP-Seq KLF5AR Common peak	FAT2
0.629176	4.7284	48.6332	3.08594e-12	5.2943e-11	10.2762	ENSG00000130748	Null	TMEM160
0.472853	5.81672	48.6242	3.10021e-12	5.31321e-11	10.2746	ENSG00000178425	Null	NT5DC1
-0.806337	5.91399	48.6128	3.11823e-12	5.3385e-11	10.2726	ENSG00000152926	Null	ZNF117
-0.780546	3.8992	48.5858	3.16143e-12	5.40145e-11	10.2675	ENSG00000074657	Null	ZNF532
3.35229	-0.00728643	48.5857	3.1616e-12	5.40145e-11	10.2675	ENSG00000260186	ChIP-Seq KLF5AR Common peak	RP11-481J2.2
0.490155	5.95518	48.4995	3.30368e-12	5.63831e-11	10.2489	ENSG00000134153	Null	EMC7
0.497419	5.37046	48.4931	3.31453e-12	5.65093e-11	10.2479	ENSG00000183605	Null	SFXN4
-0.776968	3.66386	48.4828	3.33201e-12	5.67482e-11	10.246	ENSG00000162804	Null	SNED1
-1.61318	1.1108	48.4316	3.42005e-12	5.81871e-11	10.2352	ENSG00000151376	Null	ME3
0.444291	6.25524	48.2984	3.66046e-12	6.22125e-11	10.2061	ENSG00000088205	Null	DDX18
-0.792624	3.3845	48.2776	3.6995e-12	6.27812e-11	10.2022	ENSG00000183098	Null	GPC6
0.585469	4.99834	48.2765	3.70159e-12	6.27812e-11	10.2022	ENSG00000070785	Null	EIF2B3
-1.07183	4.78068	48.1911	3.86649e-12	6.55102e-11	10.1837	ENSG00000186897	Null	C1QL4
-4.55115	0.417567	48.1641	3.91992e-12	6.63467e-11	10.1782	ENSG00000043039	Null	BARX2
0.461066	7.58425	48.1532	3.94176e-12	6.66474e-11	10.1762	ENSG00000182253	Null	SYNM
-0.906001	4.57044	48.1296	3.98957e-12	6.73862e-11	10.1714	ENSG00000063180	Null	CA11
-0.898072	2.60026	48.0964	4.05779e-12	6.84679e-11	10.1645	ENSG00000177045	ChIP-Seq KLF5AR Common peak	SIX5
-1.11058	3.42028	48.0774	4.09731e-12	6.90635e-11	10.1608	ENSG00000100100	Null	PIK3IP1
-1.11012	3.93662	48.0556	4.1431e-12	6.97635e-11	10.1564	ENSG00000154330	Null	PGM5
-1.44787	1.97569	48.0109	4.23852e-12	7.12969e-11	10.1469	ENSG00000077063	Null	CTTNBP2
0.898854	6.31147	47.9691	4.32997e-12	7.27603e-11	10.1381	ENSG00000171612	ChIP-Seq KLF5AR Common peak	SLC25A33
-1.88435	0.536574	47.9653	4.3382e-12	7.28239e-11	10.1377	ENSG00000235092	Null	ID2-AS1
-0.688953	4.48479	47.9513	4.36944e-12	7.32732e-11	10.1351	ENSG00000138735	Null	PDE5A
-0.890275	2.70902	47.8467	4.60883e-12	7.72085e-11	10.1123	ENSG00000113448	ChIP-Seq KLF5AR Common peak	PDE4D
0.401191	8.29189	47.8228	4.66524e-12	7.80737e-11	10.1075	ENSG00000058262	Null	SEC61A1
0.623599	10.9791	47.7484	4.84577e-12	8.1012e-11	10.0915	ENSG00000144381	Null	HSPD1
0.819555	5.56575	47.7072	4.94868e-12	8.26481e-11	10.0828	ENSG00000103942	ChIP-Seq KLF5AR Common peak	HOMER2
0.401733	6.02319	47.6176	5.18018e-12	8.6426e-11	10.0634	ENSG00000118246	ChIP-Seq KLF5AR Common peak	FASTKD2
0.424183	6.96697	47.5696	5.30853e-12	8.84773e-11	10.0532	ENSG00000106397	ChIP-Seq KLF5AR Common peak	PLOD3
1.47209	0.953749	47.4719	5.57983e-12	9.29045e-11	10.032	ENSG00000173698	Null	ADGRG2
-0.695806	3.73351	47.4577	5.62028e-12	9.34828e-11	10.0293	ENSG00000163701	Null	IL17RE
0.492144	7.51087	47.4503	5.64167e-12	9.37434e-11	10.0281	ENSG00000101557	Null	USP14
-0.445635	5.29911	47.4204	5.72839e-12	9.50878e-11	10.0219	ENSG00000136044	Null	APPL2
0.632638	6.30282	47.3036	6.07993e-12	1.00821e-10	9.99645	ENSG00000214706	Null	IFRD2
0.812703	4.74906	47.1747	6.49319e-12	1.07565e-10	9.96833	ENSG00000110328	ChIP-Seq KLF5AR Common peak	GALNT18
0.502212	7.04615	47.1235	6.66503e-12	1.103e-10	9.95743	ENSG00000130725	Null	UBE2M
0.73215	5.95769	47.1057	6.72598e-12	1.11196e-10	9.95391	ENSG00000048162	Null	NOP16
-0.957217	3.75812	47.0987	6.74994e-12	1.1148e-10	9.9528	ENSG00000143217	Null	NECTIN4
0.466145	8.3241	47.0742	6.83511e-12	1.12772e-10	9.9478	ENSG00000170515	Null	PA2G4
-1.78352	1.25892	47.072	6.8427e-12	1.12784e-10	9.94775	ENSG00000164741	Null	DLC1
0.604408	7.00238	47.065	6.86715e-12	1.13073e-10	9.94664	ENSG00000104131	Null	EIF3J
0.494946	5.24657	47.0263	7.00393e-12	1.15209e-10	9.93851	ENSG00000074935	Null	TUBE1
-1.0322	2.21726	46.9219	7.38738e-12	1.21395e-10	9.9158	ENSG00000145335	Null	SNCA
-1.20134	2.87548	46.895	7.48945e-12	1.22949e-10	9.91028	ENSG00000154930	Null	ACSS1
-1.07571	2.62004	46.8901	7.50797e-12	1.23129e-10	9.90964	ENSG00000164749	Null	HNF4G
0.650149	4.02114	46.8812	7.5421e-12	1.23565e-10	9.9081	ENSG00000181418	Null	DDN
-4.54085	0.144421	46.8628	7.61343e-12	1.24609e-10	9.90445	ENSG00000186847	Null	KRT14
-1.02614	2.2462	46.8591	7.62776e-12	1.24719e-10	9.90407	ENSG00000230882	ChIP-Seq KLF5AR Common peak	AC005077.14
-1.51435	5.37708	46.8475	7.67318e-12	1.25336e-10	9.90192	ENSG00000106541	ChIP-Seq KLF5AR Common peak	AGR2
0.697642	6.31309	46.8212	7.77681e-12	1.26902e-10	9.89653	ENSG00000120437	Null	ACAT2
-0.889765	4.28238	46.7266	8.16119e-12	1.33042e-10	9.87601	ENSG00000230699	Null	RP11-54O7.1
-0.726351	5.11063	46.7171	8.20082e-12	1.33555e-10	9.87434	ENSG00000080845	Null	DLGAP4
-0.983298	4.6832	46.6852	8.33574e-12	1.35617e-10	9.86768	ENSG00000156103	Null	MMP16
0.729376	3.95672	46.6208	8.61401e-12	1.40006e-10	9.85385	ENSG00000243554	ChIP-Seq KLF5AR Common peak	AC004967.7
1.41457	1.94366	46.59	8.7507e-12	1.42086e-10	9.84745	ENSG00000102048	Null	ASB9
0.487253	7.23271	46.5688	8.84559e-12	1.43484e-10	9.8432	ENSG00000160200	Null	CBS
0.489371	5.43943	46.5215	9.06184e-12	1.46847e-10	9.83314	ENSG00000103876	Null	FAH
0.505103	6.12686	46.518	9.07799e-12	1.46963e-10	9.83279	ENSG00000105677	Null	TMEM147
-0.775892	8.14648	46.51	9.11532e-12	1.47421e-10	9.83144	ENSG00000010278	ChIP-Seq KLF5AR Common peak	CD9
0.468181	6.46451	46.4825	9.24406e-12	1.49356e-10	9.82578	ENSG00000172586	Null	CHCHD1
0.596973	9.37764	46.4703	9.30183e-12	1.50141e-10	9.8235	ENSG00000128050	Null	PAICS
-0.489365	6.82497	46.4011	9.6362e-12	1.55385e-10	9.80859	ENSG00000142669	Null	SH3BGRL3
0.4751	5.80403	46.3936	9.6732e-12	1.55828e-10	9.80735	ENSG00000167272	Null	POP5
0.533254	4.75116	46.3727	9.77679e-12	1.57342e-10	9.80316	ENSG00000154813	Null	DPH3
0.64196	9.30394	46.3127	1.00809e-11	1.62076e-10	9.79028	ENSG00000004478	Null	FKBP4
-0.447312	6.23657	46.2303	1.05139e-11	1.68873e-10	9.77244	ENSG00000061273	ChIP-Seq KLF5AR Common peak	HDAC7
-1.76623	2.42736	46.212	1.06127e-11	1.70292e-10	9.7688	ENSG00000227036	ChIP-Seq KLF5AR Common peak	LINC00511
-0.655441	5.62333	46.1933	1.07145e-11	1.71757e-10	9.76508	ENSG00000171988	Null	JMJD1C
0.538995	4.20046	46.1836	1.07675e-11	1.72438e-10	9.76337	ENSG00000102230	Null	PCYT1B
-0.715496	4.17886	46.1697	1.08441e-11	1.73494e-10	9.76071	ENSG00000214796	Null	RP11-480I12.5
0.542744	5.36109	46.1331	1.10485e-11	1.76592e-10	9.75303	ENSG00000135617	Null	PRADC1
-0.363064	8.38398	46.1036	1.12164e-11	1.79101e-10	9.7469	ENSG00000213719	Null	CLIC1
-0.491574	5.32872	46.0821	1.13397e-11	1.80894e-10	9.74258	ENSG00000054793	Null	ATP9A
-0.496672	7.07117	46.0041	1.18005e-11	1.88061e-10	9.7257	ENSG00000160007	ChIP-Seq KLF5AR Common peak	ARHGAP35
0.487322	6.14031	45.9921	1.1873e-11	1.89033e-10	9.72346	ENSG00000104549	Null	SQLE
-0.642024	4.59752	45.9533	1.21105e-11	1.92627e-10	9.71528	ENSG00000250510	Null	GPR162
0.46531	5.85845	45.9262	1.22793e-11	1.95122e-10	9.70969	ENSG00000132963	Null	POMP
0.501749	5.55491	45.902	1.2432e-11	1.97357e-10	9.70475	ENSG00000123179	Null	EBPL
-0.54964	8.83951	45.8336	1.28738e-11	2.04145e-10	9.69006	ENSG00000142949	Null	PTPRF
1.03901	4.14859	45.8319	1.28846e-11	2.04145e-10	9.69006	ENSG00000139970	ChIP-Seq KLF5AR Common peak	RTN1
-0.746593	3.80612	45.802	1.30827e-11	2.06913e-10	9.68421	ENSG00000137628	Null	DDX60
-0.534239	7.15886	45.8018	1.30846e-11	2.06913e-10	9.68421	ENSG00000160753	Null	RUSC1
0.62916	4.42717	45.7553	1.33987e-11	2.11677e-10	9.67433	ENSG00000140905	Null	GCSH
-0.555572	5.44694	45.694	1.38243e-11	2.18189e-10	9.66117	ENSG00000129566	Null	TEP1
-0.449632	6.56923	45.6542	1.41084e-11	2.2246e-10	9.65275	ENSG00000167323	ChIP-Seq KLF5AR Common peak	STIM1
-1.52702	1.45997	45.5471	1.49012e-11	2.34733e-10	9.62943	ENSG00000176153	Null	GPX2
0.593802	5.69213	45.4914	1.53314e-11	2.41278e-10	9.61748	ENSG00000126749	Null	EMG1
-0.902333	4.38828	45.4883	1.53555e-11	2.41426e-10	9.61722	ENSG00000038427	Null	VCAN
-0.710623	4.9191	45.4252	1.58577e-11	2.49082e-10	9.60366	ENSG00000139044	ChIP-Seq KLF5AR Common peak	B4GALNT3
1.29847	0.576432	45.3937	1.61155e-11	2.52888e-10	9.59707	ENSG00000263427	ChIP-Seq KLF5AR Common peak	RP11-599B13.3
2.4056	0.0416544	45.3285	1.66607e-11	2.61194e-10	9.58304	ENSG00000087495	ChIP-Seq KLF5AR Common peak	PHACTR3
0.374401	6.72473	45.2755	1.71178e-11	2.68102e-10	9.5717	ENSG00000103197	ChIP-Seq KLF5AR Common peak	TSC2
0.419781	6.44119	45.2658	1.72028e-11	2.69176e-10	9.56996	ENSG00000196715	ChIP-Seq KLF5AR Common peak	VKORC1L1
0.468709	5.94079	45.2361	1.74652e-11	2.73021e-10	9.5638	ENSG00000124588	ChIP-Seq KLF5AR Common peak	NQO2
0.583082	7.53041	45.2221	1.7591e-11	2.74725e-10	9.5611	ENSG00000196365	Null	LONP1
-2.50584	0.475092	45.2138	1.76655e-11	2.75626e-10	9.55968	ENSG00000136689	Null	IL1RN
-0.538663	4.29261	45.0759	1.89542e-11	2.95451e-10	9.52952	ENSG00000186377	Null	CYP4X1
4.09255	-1.56781	45.0637	1.90727e-11	2.97016e-10	9.52722	ENSG00000232139	Null	LINC00867
-0.876778	3.43767	45.0521	1.9186e-11	2.98496e-10	9.52506	ENSG00000266795	Null	NA
0.390079	7.48299	45.0165	1.95386e-11	3.03693e-10	9.51757	ENSG00000168374	Null	ARF4
0.566021	6.8567	45.0018	1.96858e-11	3.05691e-10	9.51472	ENSG00000117395	Null	EBNA1BP2
0.373488	6.7555	44.9995	1.97089e-11	3.0576e-10	9.51462	ENSG00000139197	Null	PEX5
0.443234	7.34212	44.9697	2.00103e-11	3.09869e-10	9.50882	ENSG00000164163	Null	ABCE1
0.48391	6.94585	44.9696	2.00117e-11	3.09869e-10	9.50882	ENSG00000165502	ChIP-Seq KLF5AR Common peak	RPL36AL
0.48399	7.12378	44.869	2.10662e-11	3.25888e-10	9.48693	ENSG00000129128	ChIP-Seq KLF5AR Common peak	SPCS3
-3.21076	0.172161	44.8407	2.13736e-11	3.30331e-10	9.48105	ENSG00000171346	Null	KRT15
-2.6228	-0.939176	44.7777	2.20723e-11	3.40809e-10	9.46749	ENSG00000226786	Null	NA
-0.409533	6.80354	44.7671	2.21922e-11	3.42338e-10	9.46555	ENSG00000100403	Null	ZC3H7B
-0.55758	6.22888	44.7104	2.28444e-11	3.52066e-10	9.45338	ENSG00000127947	Null	PTPN12
0.482519	6.45239	44.6645	2.33864e-11	3.6008e-10	9.4436	ENSG00000141349	ChIP-Seq KLF5AR Common peak	G6PC3
-0.647082	5.23499	44.6474	2.35907e-11	3.62885e-10	9.44023	ENSG00000110628	ChIP-Seq KLF5AR Common peak	SLC22A18
-0.436347	5.27481	44.5916	2.42732e-11	3.73032e-10	9.42825	ENSG00000146242	Null	TPBG
-0.598229	6.64859	44.5753	2.44761e-11	3.75798e-10	9.42505	ENSG00000120075	Null	HOXB5
2.84012	3.59931	44.5312	2.50334e-11	3.83994e-10	9.41568	ENSG00000127249	ChIP-Seq KLF5AR Common peak	ATP13A4
0.363235	6.74563	44.507	2.53449e-11	3.88409e-10	9.41071	ENSG00000069849	Null	ATP1B3
0.410653	7.66694	44.4376	2.6259e-11	4.02041e-10	9.39573	ENSG00000109919	Null	MTCH2
0.351728	8.48755	44.3869	2.6948e-11	4.12204e-10	9.38489	ENSG00000133706	Null	LARS
-0.435564	7.00116	44.3814	2.70249e-11	4.12994e-10	9.38406	ENSG00000070961	Null	ATP2B1
0.448153	7.15668	44.3728	2.71438e-11	4.14424e-10	9.38256	ENSG00000100567	Null	PSMA3
0.477459	5.30476	44.3233	2.78376e-11	4.24287e-10	9.37234	ENSG00000076043	Null	REXO2
1.68476	1.02091	44.3221	2.78559e-11	4.24287e-10	9.37234	ENSG00000167711	ChIP-Seq KLF5AR Common peak	SERPINF2
0.570396	6.63263	44.3212	2.78675e-11	4.24287e-10	9.37234	ENSG00000067064	Null	IDI1
-0.779747	2.964	44.3004	2.81652e-11	4.2842e-10	9.36813	ENSG00000185532	ChIP-Seq KLF5AR Common peak	PRKG1
0.480231	4.73879	44.2733	2.85584e-11	4.33997e-10	9.36251	ENSG00000257742	Null	NA
-0.53666	4.14952	44.2594	2.87621e-11	4.36688e-10	9.35983	ENSG00000115423	Null	DNAH6
0.496124	5.77823	44.2468	2.8947e-11	4.39088e-10	9.35745	ENSG00000137692	Null	DCUN1D5
-1.58644	0.0488022	44.2222	2.93138e-11	4.4424e-10	9.35238	ENSG00000196876	Null	SCN8A
0.378591	7.38838	44.1989	2.96651e-11	4.49148e-10	9.34761	ENSG00000154122	ChIP-Seq KLF5AR Common peak	ANKH
0.690055	5.08493	44.1851	2.98742e-11	4.51896e-10	9.34496	ENSG00000060762	Null	MPC1
0.700566	4.17668	44.1209	3.08706e-11	4.66536e-10	9.33111	ENSG00000154556	Null	SORBS2
-0.917932	3.09497	44.0802	3.15189e-11	4.75895e-10	9.32249	ENSG00000163536	Null	SERPINI1
-0.900783	3.69634	44.0398	3.21762e-11	4.85371e-10	9.31393	ENSG00000146592	ChIP-Seq KLF5AR Common peak	CREB5
0.621836	5.27229	44.0194	3.2513e-11	4.9e-10	9.3098	ENSG00000175602	Null	CCDC85B
0.297976	7.7764	44.0133	3.26147e-11	4.91081e-10	9.30885	ENSG00000182934	Null	SRPRA
0.542544	5.54683	44.0052	3.27499e-11	4.92663e-10	9.30745	ENSG00000100526	Null	CDKN3
-0.935222	4.21889	43.9908	3.29931e-11	4.95866e-10	9.30464	ENSG00000168077	Null	SCARA3
-0.695453	3.39531	43.9639	3.34495e-11	5.02265e-10	9.29907	ENSG00000167081	ChIP-Seq KLF5AR Common peak	PBX3
-0.438494	6.81323	43.9513	3.36655e-11	5.05045e-10	9.29667	ENSG00000093010	Null	COMT
-2.0679	-0.290902	43.942	3.38256e-11	5.06981e-10	9.29501	ENSG00000154856	Null	APCDD1
0.429286	7.25182	43.723	3.78293e-11	5.6647e-10	9.24682	ENSG00000108671	Null	PSMD11
-1.30204	2.44852	43.7064	3.81532e-11	5.70798e-10	9.24352	ENSG00000132698	ChIP-Seq KLF5AR Common peak	RAB25
-0.694233	5.35307	43.7015	3.82487e-11	5.71705e-10	9.24283	ENSG00000147642	ChIP-Seq KLF5AR Common peak	SYBU
0.437995	6.46441	43.6607	3.90544e-11	5.83214e-10	9.23417	ENSG00000120526	Null	NUDCD1
0.583017	5.95515	43.5843	4.06076e-11	6.05857e-10	9.21763	ENSG00000171497	Null	PPID
0.502413	4.50409	43.5075	4.22328e-11	6.2953e-10	9.20098	ENSG00000169255	Null	B3GALNT1
-1.40427	1.23745	43.4836	4.27531e-11	6.36706e-10	9.19606	ENSG00000166801	Null	FAM111A
0.730388	6.71498	43.4775	4.28866e-11	6.38114e-10	9.1951	ENSG00000187840	Null	EIF4EBP1
-0.557901	5.04092	43.3817	4.50382e-11	6.69519e-10	9.17424	ENSG00000058453	Null	CROCC
0.472883	6.18657	43.3363	4.60962e-11	6.84625e-10	9.16455	ENSG00000162702	Null	ZNF281
-0.769223	4.28773	43.327	4.63139e-11	6.87235e-10	9.1629	ENSG00000166963	Null	MAP1A
0.440931	6.9044	43.2923	4.71433e-11	6.98908e-10	9.15558	ENSG00000147224	ChIP-Seq KLF5AR Common peak	PRPS1
-1.47914	1.03287	43.2889	4.7226e-11	6.995e-10	9.15521	ENSG00000084453	Null	SLCO1A2
0.535561	10.8803	43.2839	4.73461e-11	7.00645e-10	9.1545	ENSG00000127022	Null	CANX
0.506237	4.91568	43.2819	4.73952e-11	7.00739e-10	9.15444	ENSG00000147592	Null	LACTB2
-0.411307	8.2775	43.2684	4.77235e-11	7.04955e-10	9.15184	ENSG00000111057	Null	KRT18
0.456905	7.26004	43.2217	4.88749e-11	7.21313e-10	9.14188	ENSG00000143179	Null	UCK2
-1.49606	0.723181	43.1946	4.95562e-11	7.30708e-10	9.13626	ENSG00000185275	Null	CD24P4
0.46549	7.2456	43.1603	5.0434e-11	7.42982e-10	9.12902	ENSG00000159199	ChIP-Seq KLF5AR Common peak	ATP5G1
-1.11298	2.60673	43.1292	5.12419e-11	7.54206e-10	9.12251	ENSG00000102007	Null	PLP2
-0.490741	6.42604	43.0834	5.24543e-11	7.71356e-10	9.11275	ENSG00000106537	ChIP-Seq KLF5AR Common peak	TSPAN13
0.923048	7.47518	43.0537	5.3259e-11	7.82487e-10	9.10652	ENSG00000141526	ChIP-Seq KLF5AR Common peak	SLC16A3
-0.393605	8.15715	43.0387	5.36666e-11	7.87768e-10	9.1036	ENSG00000175130	Null	MARCKSL1
-0.567878	3.95843	43.0156	5.43051e-11	7.96426e-10	9.09885	ENSG00000074964	ChIP-Seq KLF5AR Common peak	ARHGEF10L
0.385578	7.15445	43.0049	5.46023e-11	8.00067e-10	9.09687	ENSG00000164244	Null	PRRC1
1.189	2.90653	42.9983	5.47872e-11	8.02059e-10	9.09579	ENSG00000111816	Null	FRK
-0.362165	7.75006	42.9718	5.55332e-11	8.12254e-10	9.09031	ENSG00000114353	Null	GNAI2
0.672998	6.39962	42.9176	5.70948e-11	8.34349e-10	9.07865	ENSG00000160712	ChIP-Seq KLF5AR Common peak	IL6R
0.355624	7.03236	42.9046	5.74763e-11	8.39175e-10	9.07615	ENSG00000100796	Null	PPP4R3A
-0.467845	7.24245	42.8901	5.79018e-11	8.44633e-10	9.07333	ENSG00000197694	Null	SPTAN1
-0.913959	3.67052	42.8465	5.92089e-11	8.62931e-10	9.06402	ENSG00000185885	Null	IFITM1
-2.04471	0.141636	42.8189	6.00494e-11	8.74403e-10	9.05829	ENSG00000185477	Null	GPRIN3
-1.12174	1.81743	42.7987	6.0672e-11	8.82683e-10	9.0542	ENSG00000127124	ChIP-Seq KLF5AR Common peak	HIVEP3
0.614536	6.72304	42.7934	6.08374e-11	8.84304e-10	9.0534	ENSG00000177879	Null	AP3S1
0.590492	5.44512	42.695	6.39762e-11	9.29102e-10	9.03194	ENSG00000133641	Null	C12orf29
0.324672	7.29298	42.6918	6.40817e-11	9.29809e-10	9.03161	ENSG00000184787	Null	UBE2G2
-0.786898	6.77365	42.6736	6.46798e-11	9.37657e-10	9.02796	ENSG00000197747	ChIP-Seq KLF5AR Common peak	S100A10
0.440473	6.65647	42.6594	6.51509e-11	9.43651e-10	9.02519	ENSG00000125844	Null	RRBP1
0.458093	5.9762	42.607	6.692e-11	9.68417e-10	9.01394	ENSG00000183520	Null	UTP11
-2.30958	-0.705507	42.587	6.76084e-11	9.77451e-10	9.0099	ENSG00000196620	Null	UGT2B15
-2.55174	-0.650548	42.5854	6.76637e-11	9.77451e-10	9.0099	ENSG00000153294	Null	ADGRF4
0.737501	5.52229	42.5755	6.80044e-11	9.81506e-10	9.00811	ENSG00000204856	Null	FAM216A
0.571343	8.49087	42.4936	7.09121e-11	1.02257e-09	8.99031	ENSG00000166197	Null	NOLC1
-1.27137	2.44398	42.4296	7.32715e-11	1.05566e-09	8.97647	ENSG00000254535	Null	PABPC4L
-2.14481	6.54032	42.4126	7.39131e-11	1.06397e-09	8.97307	ENSG00000185585	Null	OLFML2A
-1.09266	3.6512	42.4062	7.41532e-11	1.06649e-09	8.97204	ENSG00000091129	Null	NRCAM
-2.26365	-0.0133268	42.3296	7.71176e-11	1.10815e-09	8.9554	ENSG00000169550	Null	MUC15
-0.351214	6.85311	42.2911	7.86512e-11	1.1292e-09	8.94723	ENSG00000203499	ChIP-Seq KLF5AR Common peak	FAM83H-AS1
0.342635	7.39739	42.2213	8.15065e-11	1.16916e-09	8.93212	ENSG00000120889	ChIP-Seq KLF5AR Common peak	TNFRSF10B
-0.475211	5.95141	42.2132	8.18448e-11	1.17299e-09	8.93071	ENSG00000215012	ChIP-Seq KLF5AR Common peak	C22orf29
-0.717528	4.16794	42.2016	8.23335e-11	1.17896e-09	8.9285	ENSG00000212694	ChIP-Seq KLF5AR Common peak	LINC01089
-0.783335	3.56422	42.1672	8.37919e-11	1.1988e-09	8.92125	ENSG00000215458	Null	AATBC
-0.553614	7.4666	42.1564	8.4258e-11	1.20441e-09	8.91923	ENSG00000186174	Null	BCL9L
0.460816	6.82993	42.1375	8.50761e-11	1.21504e-09	8.91541	ENSG00000111726	Null	CMAS
-1.63904	1.49583	42.0624	8.84047e-11	1.26148e-09	8.89912	ENSG00000173641	Null	HSPB7
-0.675621	5.06961	42.0363	8.95927e-11	1.27732e-09	8.8937	ENSG00000104518	Null	GSDMD
-1.77642	0.851308	42.0196	9.03646e-11	1.2872e-09	8.89035	ENSG00000179913	Null	B3GNT3
-2.33192	-0.291968	41.99	9.17401e-11	1.30566e-09	8.88417	ENSG00000179023	Null	KLHDC7A
0.532876	6.28055	41.9701	9.26781e-11	1.31787e-09	8.88013	ENSG00000100116	Null	GCAT
-0.432981	5.55337	41.9494	9.36651e-11	1.33074e-09	8.87591	ENSG00000177239	Null	MAN1B1
-0.799077	4.38847	41.9365	9.42879e-11	1.33843e-09	8.8734	ENSG00000165300	Null	SLITRK5
-0.643676	4.39704	41.9323	9.44911e-11	1.34015e-09	8.87285	ENSG00000164023	Null	SGMS2
0.42758	6.03521	41.9191	9.51301e-11	1.34805e-09	8.87029	ENSG00000170632	Null	ARMC10
-1.45927	1.70911	41.9022	9.5954e-11	1.35855e-09	8.86693	ENSG00000187867	Null	PALM3
0.537707	6.40616	41.8921	9.64496e-11	1.36438e-09	8.86506	ENSG00000112759	Null	SLC29A1
-1.71188	0.168201	41.7799	1.02151e-10	1.44378e-09	8.8405	ENSG00000134321	Null	RSAD2
0.476377	7.41953	41.7554	1.03437e-10	1.46071e-09	8.83544	ENSG00000134375	Null	TIMM17A
0.428494	6.63431	41.7436	1.0406e-10	1.46823e-09	8.83321	ENSG00000132388	ChIP-Seq KLF5AR Common peak	UBE2G1
0.424956	5.57072	41.6575	1.08749e-10	1.53307e-09	8.81444	ENSG00000136897	Null	MRPL50
-1.06216	3.64143	41.6072	1.11582e-10	1.57165e-09	8.80364	ENSG00000101265	Null	RASSF2
0.485996	6.3199	41.6038	1.11778e-10	1.57305e-09	8.80326	ENSG00000164323	Null	CFAP97
0.411253	6.31716	41.5513	1.14816e-10	1.61443e-09	8.79198	ENSG00000082212	Null	ME2
2.72978	-0.798185	41.5359	1.15724e-10	1.6258e-09	8.78893	ENSG00000137558	Null	PI15
-1.05857	1.85291	41.5217	1.16567e-10	1.63624e-09	8.78615	ENSG00000170647	Null	TMEM133
0.609875	5.53893	41.5017	1.17771e-10	1.65172e-09	8.78206	ENSG00000164933	Null	SLC25A32
-1.3711	1.73578	41.4699	1.19697e-10	1.6773e-09	8.77539	ENSG00000048052	ChIP-Seq KLF5AR Common peak	HDAC9
-0.93242	3.21319	41.4631	1.20114e-10	1.6817e-09	8.77425	ENSG00000204060	Null	FOXO6
0.419918	8.38192	41.4307	1.22124e-10	1.70838e-09	8.76742	ENSG00000163902	Null	RPN1
-1.64914	2.79718	41.4086	1.23512e-10	1.72621e-09	8.76291	ENSG00000065618	Null	COL17A1
0.404099	6.06932	41.4071	1.2361e-10	1.72621e-09	8.76291	ENSG00000107566	Null	ERLIN1
1.30032	2.92378	41.3909	1.24638e-10	1.73909e-09	8.75968	ENSG00000147036	ChIP-Seq KLF5AR Common peak	LANCL3
0.415798	5.30911	41.3842	1.25064e-10	1.74354e-09	8.75857	ENSG00000173486	Null	FKBP2
0.496403	8.54989	41.3699	1.25985e-10	1.75489e-09	8.75575	ENSG00000168439	Null	STIP1
-0.809887	2.79667	41.2677	1.32741e-10	1.84743e-09	8.73343	ENSG00000119866	Null	BCL11A
-0.69863	5.22274	41.2634	1.33038e-10	1.84998e-09	8.73283	ENSG00000006062	Null	MAP3K14
-0.459377	7.92967	41.2562	1.33529e-10	1.85524e-09	8.7316	ENSG00000124766	Null	SOX4
-3.27975	-0.873943	41.2424	1.34477e-10	1.86682e-09	8.7289	ENSG00000235884	Null	LINC00941
-0.491422	5.19507	41.2193	1.36072e-10	1.88736e-09	8.72415	ENSG00000129219	Null	PLD2
0.856698	8.34774	41.1885	1.38236e-10	1.91575e-09	8.71766	ENSG00000103257	ChIP-Seq KLF5AR Common peak	SLC7A5
-0.960545	2.57856	41.1792	1.38892e-10	1.92321e-09	8.71597	ENSG00000145147	ChIP-Seq KLF5AR Common peak	SLIT2
-0.550231	5.02112	41.1547	1.40645e-10	1.9456e-09	8.71095	ENSG00000196935	ChIP-Seq KLF5AR Common peak	SRGAP1
0.536449	5.16003	41.1533	1.40746e-10	1.9456e-09	8.71095	ENSG00000179941	Null	BBS10
0.506518	7.76837	41.1168	1.43398e-10	1.98058e-09	8.70321	ENSG00000213639	ChIP-Seq KLF5AR Common peak	PPP1CB
0.377592	7.21562	41.0957	1.44955e-10	2.00041e-09	8.69888	ENSG00000198380	Null	GFPT1
-1.3025	2.40188	41.0695	1.46909e-10	2.02566e-09	8.69343	ENSG00000267194	Null	RP1-193H18.2
-1.61577	1.12777	41.0489	1.48468e-10	2.04543e-09	8.68921	ENSG00000145861	Null	C1QTNF2
-1.03453	2.04961	41.0181	1.50823e-10	2.07614e-09	8.68274	ENSG00000058404	ChIP-Seq KLF5AR Common peak	CAMK2B
0.54164	5.43835	40.8605	1.63491e-10	2.24862e-09	8.64808	ENSG00000230055	Null	NA
-1.41107	1.54755	40.8454	1.64757e-10	2.26412e-09	8.6451	ENSG00000035664	Null	DAPK2
0.605546	5.48195	40.8326	1.65843e-10	2.27715e-09	8.64261	ENSG00000196449	Null	YRDC
-0.550343	4.32958	40.812	1.67602e-10	2.29937e-09	8.63839	ENSG00000117602	Null	RCAN3
-1.31555	1.95756	40.7619	1.71957e-10	2.35699e-09	8.62764	ENSG00000075651	Null	PLD1
0.383491	6.54511	40.7603	1.7209e-10	2.35699e-09	8.62764	ENSG00000224051	ChIP-Seq KLF5AR Common peak	CPTP
-0.64618	5.06423	40.7384	1.74036e-10	2.38165e-09	8.62312	ENSG00000077942	Null	FBLN1
0.347631	6.91649	40.668	1.80414e-10	2.46687e-09	8.60785	ENSG00000136436	ChIP-Seq KLF5AR Common peak	CALCOCO2
0.398492	6.29498	40.6581	1.81337e-10	2.47741e-09	8.606	ENSG00000147535	ChIP-Seq KLF5AR Common peak	PLPP5
-0.563353	4.98243	40.6414	1.82887e-10	2.49651e-09	8.60267	ENSG00000029153	Null	ARNTL2
0.519849	5.30319	40.6175	1.85143e-10	2.5252e-09	8.5977	ENSG00000119661	Null	DNAL1
0.483883	7.5143	40.6119	1.8567e-10	2.53027e-09	8.59683	ENSG00000184992	Null	BRI3BP
-0.784781	3.75986	40.6094	1.85908e-10	2.53141e-09	8.59664	ENSG00000123364	Null	HOXC13
-1.20309	2.96633	40.6076	1.86085e-10	2.53172e-09	8.59658	ENSG00000184500	Null	PROS1
-0.660306	5.02416	40.539	1.92734e-10	2.61999e-09	8.5817	ENSG00000196155	ChIP-Seq KLF5AR Common peak	PLEKHG4
0.333451	6.34024	40.5142	1.95189e-10	2.65117e-09	8.57656	ENSG00000105176	Null	URI1
0.554322	4.49434	40.459	2.00783e-10	2.72489e-09	8.56465	ENSG00000153551	Null	CMTM7
0.6433	4.44048	40.451	2.01609e-10	2.73383e-09	8.56323	ENSG00000008311	ChIP-Seq KLF5AR Common peak	AASS
-0.61938	4.27726	40.4053	2.0638e-10	2.79621e-09	8.55343	ENSG00000225968	ChIP-Seq KLF5AR Common peak	ELFN1
0.361703	7.06746	40.3905	2.0795e-10	2.81515e-09	8.5505	ENSG00000169180	Null	XPO6
0.493983	7.47939	40.3312	2.14357e-10	2.89949e-09	8.53768	ENSG00000112972	Null	HMGCS1
0.420093	6.28129	40.3091	2.168e-10	2.93011e-09	8.53312	ENSG00000025772	Null	TOMM34
-0.461899	4.54633	40.3047	2.1729e-10	2.93431e-09	8.53249	ENSG00000121671	Null	CRY2
0.755746	3.17883	40.2983	2.17995e-10	2.9414e-09	8.53145	ENSG00000241360	Null	PDXP
-1.04411	2.69305	40.2943	2.1844e-10	2.94333e-09	8.53116	ENSG00000149260	Null	CAPN5
0.45093	7.0918	40.2938	2.18497e-10	2.94333e-09	8.53116	ENSG00000130005	ChIP-Seq KLF5AR Common peak	GAMT
-1.09535	2.28913	40.2643	2.21823e-10	2.98567e-09	8.52496	ENSG00000157601	Null	MX1
0.404531	7.82898	40.2582	2.22525e-10	2.99266e-09	8.52394	ENSG00000156471	Null	PTDSS1
-0.322331	6.48983	40.2463	2.23884e-10	3.00847e-09	8.52165	ENSG00000139651	Null	ZNF740
0.392881	7.63294	40.1733	2.32399e-10	3.12032e-09	8.5058	ENSG00000159131	Null	GART
-1.41249	2.64917	40.1705	2.32734e-10	3.12225e-09	8.50553	ENSG00000120149	Null	MSX2
0.618924	4.63578	40.1268	2.37997e-10	3.19025e-09	8.49618	ENSG00000183444	ChIP-Seq KLF5AR Common peak	OR7E38P
-1.56911	1.03093	40.0661	2.4551e-10	3.28826e-09	8.48303	ENSG00000114698	Null	PLSCR4
0.530894	5.72651	40.052	2.47292e-10	3.30943e-09	8.48025	ENSG00000134056	Null	MRPS36
-0.606589	5.31392	40.0189	2.51523e-10	3.3633e-09	8.47323	ENSG00000172830	Null	SSH3
-1.37209	4.16049	39.9534	2.60088e-10	3.47499e-09	8.45905	ENSG00000162496	Null	DHRS3
-1.96173	-0.255155	39.9419	2.61624e-10	3.49266e-09	8.45684	ENSG00000156049	Null	GNA14
0.395333	6.68916	39.9398	2.61914e-10	3.49368e-09	8.45672	ENSG00000160049	Null	DFFA
-0.91749	2.65676	39.9192	2.64685e-10	3.52777e-09	8.4525	ENSG00000163513	Null	TGFBR2
-0.871527	2.98147	39.9156	2.65175e-10	3.53142e-09	8.45205	ENSG00000235109	Null	ZSCAN31
-0.430415	6.10282	39.8853	2.69319e-10	3.58369e-09	8.44567	ENSG00000197256	Null	KANK2
-0.339751	6.87937	39.8745	2.70819e-10	3.60073e-09	8.44361	ENSG00000132849	Null	PATJ
-2.64642	-0.322089	39.8721	2.71144e-10	3.60212e-09	8.44344	ENSG00000261292	Null	RP11-389G6.3
0.390063	8.54105	39.7954	2.82007e-10	3.74339e-09	8.42673	ENSG00000065150	Null	IPO5
-0.507021	4.61043	39.7896	2.82854e-10	3.7516e-09	8.42578	ENSG00000078687	ChIP-Seq KLF5AR Common peak	TNRC6C
0.475666	4.78321	39.7442	2.89505e-10	3.83671e-09	8.41604	ENSG00000123353	Null	ORMDL2
-0.696037	3.97745	39.6989	2.96292e-10	3.92348e-09	8.40633	ENSG00000196220	ChIP-Seq KLF5AR Common peak	SRGAP3
-0.799189	4.31407	39.653	3.03338e-10	4.01353e-09	8.39647	ENSG00000183666	Null	GUSBP1
0.532951	5.65959	39.629	3.07084e-10	4.05981e-09	8.39149	ENSG00000111424	Null	VDR
-1.31509	2.50143	39.6057	3.10771e-10	4.10524e-09	8.38666	ENSG00000111344	ChIP-Seq KLF5AR Common peak	RASAL1
-0.758626	6.53312	39.5871	3.1375e-10	4.14125e-09	8.38287	ENSG00000125148	Null	MT2A
0.434031	6.1239	39.5821	3.14546e-10	4.14841e-09	8.38212	ENSG00000153989	Null	NUS1
0.494889	5.8691	39.5618	3.17839e-10	4.18846e-09	8.37795	ENSG00000133773	Null	CCDC59
-0.836303	3.35981	39.5492	3.19899e-10	4.21221e-09	8.37549	ENSG00000170873	ChIP-Seq KLF5AR Common peak	MTSS1
0.579807	5.65734	39.4657	3.33878e-10	4.39275e-09	8.35726	ENSG00000116455	Null	WDR77
0.526332	6.22378	39.4549	3.35726e-10	4.41351e-09	8.35522	ENSG00000178057	Null	NDUFAF3
0.445104	5.37224	39.4419	3.37973e-10	4.43948e-09	8.35267	ENSG00000224877	Null	C17orf89
-2.92328	-0.440435	39.4119	3.43195e-10	4.50446e-09	8.34636	ENSG00000006747	Null	SCIN
0.358953	5.89291	39.4032	3.44727e-10	4.52094e-09	8.34477	ENSG00000168495	Null	POLR3D
0.654467	4.31557	39.3736	3.5e-10	4.58643e-09	8.33853	ENSG00000172175	Null	MALT1
-0.634421	4.03795	39.3703	3.50582e-10	4.59038e-09	8.33815	ENSG00000139173	Null	TMEM117
-1.32995	2.22506	39.3288	3.58125e-10	4.6854e-09	8.32925	ENSG00000165125	Null	TRPV6
1.23291	2.53431	39.311	3.61393e-10	4.72438e-09	8.32566	ENSG00000107099	Null	DOCK8
-1.51235	0.788478	39.2752	3.68086e-10	4.80804e-09	8.31803	ENSG00000082196	Null	C1QTNF3
-0.493293	7.24052	39.2455	3.73726e-10	4.87781e-09	8.31178	ENSG00000108511	Null	HOXB6
-0.651465	5.51616	39.2406	3.74661e-10	4.88612e-09	8.31104	ENSG00000065717	Null	TLE2
0.319136	7.43742	39.1566	3.91148e-10	5.09707e-09	8.29268	ENSG00000136636	ChIP-Seq KLF5AR Common peak	KCTD3
0.408874	6.02825	39.1512	3.9223e-10	5.1071e-09	8.29183	ENSG00000110435	ChIP-Seq KLF5AR Common peak	PDHX
-0.45102	6.88922	39.149	3.92657e-10	5.1086e-09	8.2917	ENSG00000111276	Null	CDKN1B
0.529238	5.5475	39.1409	3.94291e-10	5.12578e-09	8.29024	ENSG00000167508	Null	MVD
-1.48995	0.228864	39.1382	3.94837e-10	5.1288e-09	8.28998	ENSG00000166840	Null	GLYATL1
-0.588325	5.6805	39.13	3.96503e-10	5.14636e-09	8.2885	ENSG00000168758	Null	SEMA4C
-0.295746	8.16186	39.1211	3.98308e-10	5.1657e-09	8.28687	ENSG00000116478	Null	HDAC1
0.480688	7.14195	39.1162	3.99325e-10	5.17478e-09	8.28611	ENSG00000107937	Null	GTPBP4
-2.06793	-0.720952	39.112	4.00179e-10	5.17898e-09	8.28576	ENSG00000259610	Null	RP11-499F3.1
0.532579	6.6467	39.1115	4.00282e-10	5.17898e-09	8.28576	ENSG00000174996	Null	KLC2
0.522088	4.51898	39.0909	4.04529e-10	5.2298e-09	8.28151	ENSG00000243927	Null	MRPS6
0.534449	6.83569	38.9952	4.24849e-10	5.48483e-09	8.26084	ENSG00000247077	Null	PGAM5
-1.08182	1.51143	38.9948	4.24926e-10	5.48483e-09	8.26084	ENSG00000229404	Null	LINC00858
0.413787	6.04368	38.9721	4.29896e-10	5.54461e-09	8.25613	ENSG00000173418	Null	NAA20
-0.952088	6.24274	38.9475	4.35359e-10	5.61065e-09	8.25099	ENSG00000162591	Null	MEGF6
0.598767	4.73333	38.8867	4.49135e-10	5.78363e-09	8.2378	ENSG00000189007	Null	ADAT2
0.585242	6.01595	38.8455	4.58705e-10	5.90223e-09	8.22898	ENSG00000080608	Null	PUM3
0.479102	5.07805	38.8158	4.65744e-10	5.98726e-09	8.22277	ENSG00000171067	Null	C11orf24
-1.06432	4.22712	38.8145	4.66045e-10	5.98726e-09	8.22277	ENSG00000171444	Null	MCC
-0.891775	4.37476	38.7926	4.71313e-10	6.05019e-09	8.21823	ENSG00000213462	Null	ERV3-1
-0.346254	6.5866	38.7722	4.76267e-10	6.10898e-09	8.21403	ENSG00000081791	Null	KIAA0141
-1.77367	0.702096	38.7694	4.76936e-10	6.11277e-09	8.21376	ENSG00000166828	ChIP-Seq KLF5AR Common peak	SCNN1G
0.40354	7.12161	38.7571	4.79962e-10	6.14674e-09	8.21135	ENSG00000058804	Null	NDC1
0.791967	2.99622	38.7107	4.91498e-10	6.28955e-09	8.20138	ENSG00000186132	ChIP-Seq KLF5AR Common peak	C2orf76
-0.771212	6.37191	38.6608	5.04241e-10	6.44759e-09	8.1906	ENSG00000102554	Null	KLF5
0.510428	5.53396	38.6413	5.09311e-10	6.50733e-09	8.1866	ENSG00000161179	Null	YDJC
-0.902645	2.45596	38.6286	5.12615e-10	6.54444e-09	8.18413	ENSG00000158246	Null	FAM46B
1.09291	2.61787	38.6175	5.15556e-10	6.57685e-09	8.18198	ENSG00000169252	Null	ADRB2
0.299776	7.75848	38.6017	5.19732e-10	6.62496e-09	8.17882	ENSG00000089737	Null	DDX24
-0.911282	3.9988	38.5666	5.29165e-10	6.73996e-09	8.17134	ENSG00000099282	Null	TSPAN15
0.307223	6.3385	38.5414	5.36054e-10	6.8224e-09	8.16606	ENSG00000152700	Null	SAR1B
0.393425	7.96469	38.4849	5.51788e-10	7.01718e-09	8.15384	ENSG00000125166	Null	GOT2
-0.464952	6.72469	38.462	5.58295e-10	7.09441e-09	8.14908	ENSG00000011347	ChIP-Seq KLF5AR Common peak	SYT7
-1.22094	0.547907	38.4496	5.61848e-10	7.13403e-09	8.14667	ENSG00000224843	Null	LINC00240
0.603124	4.63587	38.4433	5.6369e-10	7.15188e-09	8.14558	ENSG00000023608	Null	SNAPC1
1.12259	1.63189	38.4285	5.67973e-10	7.20063e-09	8.14263	ENSG00000179477	ChIP-Seq KLF5AR Common peak	ALOX12B
-1.04493	1.35681	38.4141	5.72173e-10	7.24826e-09	8.13977	ENSG00000204420	Null	C6orf25
0.664364	5.26553	38.3958	5.77559e-10	7.31084e-09	8.13603	ENSG00000254858	Null	MPV17L2
-0.682935	5.31554	38.3131	6.02563e-10	7.62144e-09	8.11796	ENSG00000035862	Null	TIMP2
-0.623443	3.86038	38.2785	6.13342e-10	7.75179e-09	8.1106	ENSG00000166444	Null	ST5
0.451601	5.62424	38.2719	6.15429e-10	7.77217e-09	8.10946	ENSG00000188677	Null	PARVB
-0.670927	3.33166	38.2618	6.18606e-10	7.80627e-09	8.10756	ENSG00000160145	Null	KALRN
0.610621	8.64052	38.256	6.20462e-10	7.82325e-09	8.10661	ENSG00000165732	Null	DDX21
0.409305	9.20219	38.2546	6.20908e-10	7.82325e-09	8.10661	ENSG00000132507	Null	EIF5A
0.845633	2.3951	38.2236	6.30835e-10	7.94222e-09	8.10006	ENSG00000144331	Null	ZNF385B
-0.505683	5.14079	38.2221	6.31333e-10	7.94237e-09	8.10005	ENSG00000160991	Null	ORAI2
0.475389	5.31577	38.2038	6.37295e-10	8.01122e-09	8.0963	ENSG00000102098	Null	SCML2
0.368953	7.72485	38.2005	6.3836e-10	8.01844e-09	8.09591	ENSG00000134001	Null	EIF2S1
-1.3744	1.01328	38.1841	6.43744e-10	8.07963e-09	8.09261	ENSG00000224596	ChIP-Seq KLF5AR Common peak	ZMIZ1-AS1
-2.19306	0.0858191	38.1827	6.44218e-10	8.07963e-09	8.09261	ENSG00000138100	Null	TRIM54
0.426431	6.43846	38.1772	6.46019e-10	8.09601e-09	8.09173	ENSG00000068120	Null	COASY
-0.58346	6.59185	38.1164	6.66468e-10	8.34589e-09	8.07853	ENSG00000141258	Null	SGSM2
-1.76696	0.812769	38.106	6.70025e-10	8.38402e-09	8.07655	ENSG00000197566	ChIP-Seq KLF5AR Common peak	ZNF624
-1.243	2.20017	38.0791	6.79339e-10	8.49407e-09	8.07088	ENSG00000186973	Null	FAM183A
-2.63706	-0.144898	38.0771	6.80045e-10	8.49641e-09	8.07076	ENSG00000170011	Null	MYRIP
0.859621	4.73247	38.0654	6.8412e-10	8.54081e-09	8.0685	ENSG00000127824	Null	TUBA4A
-0.647541	3.7885	37.9911	7.10696e-10	8.86582e-09	8.05228	ENSG00000130701	Null	RBBP8NL
-0.685595	3.45503	37.884	7.50778e-10	9.3587e-09	8.02878	ENSG00000148942	Null	SLC5A12
-0.440404	6.186	37.8659	7.57797e-10	9.43901e-09	8.02507	ENSG00000138759	ChIP-Seq KLF5AR Common peak	FRAS1
-2.28261	-0.618985	37.8617	7.59402e-10	9.45182e-09	8.02448	ENSG00000148948	ChIP-Seq KLF5AR Common peak	LRRC4C
-0.814741	2.1753	37.8538	7.62515e-10	9.48335e-09	8.02304	ENSG00000179846	Null	NKPD1
-1.279	4.64073	37.8451	7.65905e-10	9.51828e-09	8.02144	ENSG00000171345	Null	KRT19
-0.673238	2.83375	37.8221	7.74976e-10	9.6237e-09	8.01666	ENSG00000140044	Null	JDP2
-0.89296	1.78857	37.7583	8.00753e-10	9.93626e-09	8.00278	ENSG00000178665	Null	ZNF713
0.374615	7.32367	37.7416	8.07636e-10	1.00141e-08	7.99939	ENSG00000169504	Null	CLIC4
0.517105	7.20513	37.7031	8.23729e-10	1.02059e-08	7.99115	ENSG00000171793	Null	CTPS1
-1.37632	2.34955	37.6702	8.37726e-10	1.03715e-08	7.98416	ENSG00000140807	Null	NKD1
-0.464545	4.49147	37.6615	8.41486e-10	1.04101e-08	7.98254	ENSG00000096092	Null	TMEM14A
0.401801	6.97595	37.633	8.53893e-10	1.05556e-08	7.97652	ENSG00000103423	Null	DNAJA3
0.694381	3.27716	37.6011	8.67936e-10	1.07211e-08	7.96976	ENSG00000001630	Null	CYP51A1
-0.489156	5.86483	37.5893	8.73227e-10	1.07784e-08	7.96745	ENSG00000127324	ChIP-Seq KLF5AR Common peak	TSPAN8
0.454836	7.24485	37.5647	8.84288e-10	1.09067e-08	7.96231	ENSG00000004779	Null	NDUFAB1
0.493726	6.09807	37.5513	8.90402e-10	1.09738e-08	7.95964	ENSG00000099800	Null	TIMM13
0.54264	5.97311	37.5243	9.02803e-10	1.11183e-08	7.95396	ENSG00000125630	ChIP-Seq KLF5AR Common peak	POLR1B
0.46009	5.83913	37.5172	9.06089e-10	1.11503e-08	7.95271	ENSG00000172269	Null	DPAGT1
-0.867577	3.82644	37.5093	9.09786e-10	1.11874e-08	7.95127	ENSG00000101665	Null	SMAD7
0.395952	5.34296	37.4916	9.18066e-10	1.12808e-08	7.94766	ENSG00000120725	Null	SIL1
-1.52726	1.85929	37.4867	9.20369e-10	1.13006e-08	7.9469	ENSG00000163618	Null	CADPS
0.488983	5.90208	37.3872	9.68545e-10	1.18832e-08	7.92507	ENSG00000166411	ChIP-Seq KLF5AR Common peak	IDH3A
0.427444	5.82473	37.3646	9.79824e-10	1.20126e-08	7.92036	ENSG00000001036	Null	FUCA2
-0.454369	5.701	37.3445	9.90017e-10	1.21284e-08	7.91619	ENSG00000124098	Null	FAM210B
-1.28278	0.383494	37.334	9.95336e-10	1.21845e-08	7.91419	ENSG00000204176	Null	SYT15
-0.598855	3.52671	37.3256	9.99663e-10	1.22283e-08	7.91263	ENSG00000145014	Null	TMEM44
-2.39751	-1.14726	37.3116	1.00686e-09	1.23071e-08	7.90984	ENSG00000271850	Null	RP11-16D22.2
0.577297	4.34441	37.2455	1.04153e-09	1.27214e-08	7.89547	ENSG00000148158	Null	SNX30
1.47342	1.01625	37.1784	1.07804e-09	1.31575e-08	7.88083	ENSG00000169282	ChIP-Seq KLF5AR Common peak	KCNAB1
2.19629	0.555336	37.1735	1.08071e-09	1.31803e-08	7.88008	ENSG00000215187	Null	FAM166B
-0.431	5.38988	37.1639	1.08606e-09	1.32357e-08	7.87825	ENSG00000112033	Null	PPARD
0.384989	6.92922	37.1295	1.10536e-09	1.34609e-08	7.87093	ENSG00000108528	Null	SLC25A11
0.436367	6.56557	37.1134	1.11454e-09	1.35626e-08	7.86766	ENSG00000138442	Null	WDR12
0.370039	6.27907	37.1037	1.1201e-09	1.36201e-08	7.86582	ENSG00000169299	ChIP-Seq KLF5AR Common peak	PGM2
-0.565764	4.95175	37.0938	1.12584e-09	1.36755e-08	7.86406	ENSG00000260336	Null	NA
-0.592123	3.86359	37.0929	1.12633e-09	1.36755e-08	7.86406	ENSG00000198807	Null	PAX9
-0.55964	5.33939	37.0799	1.13389e-09	1.37571e-08	7.86147	ENSG00000034677	Null	RNF19A
-1.37853	0.932949	37.0751	1.13663e-09	1.37802e-08	7.86074	ENSG00000111846	Null	GCNT2
0.748758	3.51425	37.0603	1.14532e-09	1.38753e-08	7.85776	ENSG00000147883	Null	CDKN2B
-0.628511	3.63374	37.0522	1.15007e-09	1.39225e-08	7.85628	ENSG00000085276	ChIP-Seq KLF5AR Common peak	MECOM
0.40895	7.15978	37.0488	1.15207e-09	1.39364e-08	7.85585	ENSG00000114302	ChIP-Seq KLF5AR Common peak	PRKAR2A
1.59892	5.27486	37.0241	1.16681e-09	1.41042e-08	7.85065	ENSG00000167772	ChIP-Seq KLF5AR Common peak	ANGPTL4
-0.430739	5.45156	36.9656	1.20234e-09	1.45156e-08	7.83816	ENSG00000119397	Null	CNTRL
0.366034	6.07136	36.9651	1.20261e-09	1.45156e-08	7.83816	ENSG00000115275	Null	MOGS
-1.26905	0.944967	36.9563	1.20808e-09	1.45709e-08	7.83651	ENSG00000256185	Null	RP11-612B6.2
-1.41745	0.404863	36.9245	1.22794e-09	1.47995e-08	7.82975	ENSG00000188176	Null	SMTNL2
0.367904	8.28648	36.9165	1.23298e-09	1.48493e-08	7.82829	ENSG00000023734	Null	STRAP
-0.413992	5.45675	36.877	1.25823e-09	1.51422e-08	7.81981	ENSG00000125170	Null	DOK4
-0.374572	5.27955	36.8258	1.29168e-09	1.55333e-08	7.80874	ENSG00000072864	ChIP-Seq KLF5AR Common peak	NDE1
-0.468551	8.12747	36.8209	1.29498e-09	1.55616e-08	7.80795	ENSG00000113719	Null	ERGIC1
0.485264	7.43911	36.7577	1.33762e-09	1.60622e-08	7.79419	ENSG00000090273	Null	NUDC
-0.962254	2.91937	36.7538	1.3403e-09	1.60827e-08	7.79364	ENSG00000183508	Null	FAM46C
-0.777965	3.39822	36.7472	1.34481e-09	1.61249e-08	7.7925	ENSG00000079482	ChIP-Seq KLF5AR Common peak	OPHN1
0.745606	3.00635	36.672	1.39776e-09	1.67475e-08	7.77605	ENSG00000175048	Null	ZDHHC14
0.656214	3.39272	36.6265	1.43073e-09	1.71275e-08	7.76631	ENSG00000151014	ChIP-Seq KLF5AR Common peak	NOCT
-1.24922	5.27071	36.6254	1.43157e-09	1.71275e-08	7.76631	ENSG00000107957	ChIP-Seq KLF5AR Common peak	SH3PXD2A
-0.764782	5.54393	36.578	1.46675e-09	1.75357e-08	7.75608	ENSG00000205336	Null	ADGRG1
-0.372303	5.85052	36.5618	1.479e-09	1.76692e-08	7.75278	ENSG00000182985	Null	CADM1
1.30099	3.81952	36.5588	1.48132e-09	1.7684e-08	7.75242	ENSG00000168743	Null	NPNT
0.445739	6.61718	36.5225	1.50913e-09	1.80029e-08	7.74466	ENSG00000145912	Null	NHP2
-1.34973	2.02377	36.4338	1.57941e-09	1.88276e-08	7.72521	ENSG00000261685	Null	NA
-0.416626	5.20909	36.3858	1.61875e-09	1.92825e-08	7.71484	ENSG00000214717	Null	ZBED1
-0.493743	4.27502	36.3824	1.62165e-09	1.93029e-08	7.71438	ENSG00000197892	Null	KIF13B
0.456043	4.33763	36.3499	1.64884e-09	1.96124e-08	7.70747	ENSG00000167264	Null	DUS2
0.435741	5.39963	36.347	1.65137e-09	1.96281e-08	7.70712	ENSG00000116337	ChIP-Seq KLF5AR Common peak	AMPD2
-0.339187	6.44834	36.2698	1.71809e-09	2.04064e-08	7.69023	ENSG00000138801	ChIP-Seq KLF5AR Common peak	PAPSS1
-1.08431	3.25111	36.246	1.73921e-09	2.06422e-08	7.68524	ENSG00000046889	Null	PREX2
0.434316	4.27127	36.1985	1.78203e-09	2.11352e-08	7.67499	ENSG00000133193	ChIP-Seq KLF5AR Common peak	FAM104A
0.4358	7.32231	36.1873	1.79235e-09	2.12421e-08	7.6728	ENSG00000143106	Null	PSMA5
-0.865195	3.51138	36.1611	1.81657e-09	2.15136e-08	7.66729	ENSG00000137070	Null	IL11RA
-0.612132	5.30622	36.1407	1.83577e-09	2.17252e-08	7.66304	ENSG00000162783	Null	IER5
0.377775	6.15774	36.1213	1.85405e-09	2.19257e-08	7.65905	ENSG00000198833	Null	UBE2J1
0.457042	6.92346	36.1151	1.86e-09	2.19802e-08	7.65797	ENSG00000175756	ChIP-Seq KLF5AR Common peak	AURKAIP1
-1.90661	0.849584	36.0563	1.91697e-09	2.26372e-08	7.64518	ENSG00000108813	Null	DLX4
-0.570137	4.33958	36.0265	1.94652e-09	2.29695e-08	7.63885	ENSG00000188313	Null	PLSCR1
-0.451596	5.99696	36.0046	1.96857e-09	2.32129e-08	7.63427	ENSG00000168487	ChIP-Seq KLF5AR Common peak	BMP1
-0.795553	2.62534	35.9996	1.97354e-09	2.32548e-08	7.63349	ENSG00000164010	Null	ERMAP
-1.16225	3.36276	35.9196	2.0563e-09	2.42126e-08	7.61596	ENSG00000178878	ChIP-Seq KLF5AR Common peak	APOLD1
-0.486248	4.18261	35.9072	2.06944e-09	2.43497e-08	7.61351	ENSG00000173548	Null	SNX33
0.447212	6.77137	35.9011	2.07592e-09	2.44085e-08	7.61246	ENSG00000074071	Null	MRPS34
0.335535	7.72026	35.8678	2.11169e-09	2.48112e-08	7.60535	ENSG00000035403	ChIP-Seq KLF5AR Common peak	VCL
0.43579	6.37221	35.8464	2.135e-09	2.50671e-08	7.6009	ENSG00000101439	ChIP-Seq KLF5AR Common peak	CST3
0.366597	5.84419	35.8165	2.16806e-09	2.5437e-08	7.59453	ENSG00000126226	Null	PCID2
-0.327476	8.69379	35.7983	2.18843e-09	2.56576e-08	7.59078	ENSG00000104687	ChIP-Seq KLF5AR Common peak	GSR
0.393575	5.76598	35.7703	2.2201e-09	2.60103e-08	7.58485	ENSG00000006015	ChIP-Seq KLF5AR Common peak	C19orf60
0.432075	5.35148	35.7582	2.23394e-09	2.61538e-08	7.58247	ENSG00000115504	Null	EHBP1
0.357209	7.81136	35.7527	2.24025e-09	2.62089e-08	7.58155	ENSG00000108344	ChIP-Seq KLF5AR Common peak	PSMD3
0.31674	8.28196	35.7492	2.24429e-09	2.62373e-08	7.58108	ENSG00000138757	Null	G3BP2
-0.714856	8.29651	35.69	2.31345e-09	2.70266e-08	7.56821	ENSG00000116260	ChIP-Seq KLF5AR Common peak	QSOX1
1.48207	0.96016	35.6848	2.31972e-09	2.7076e-08	7.56742	ENSG00000047597	ChIP-Seq KLF5AR Common peak	XK
-0.451752	5.5967	35.6837	2.32099e-09	2.7076e-08	7.56742	ENSG00000052126	Null	PLEKHA5
-0.309761	6.6276	35.6133	2.40644e-09	2.80529e-08	7.55202	ENSG00000137207	Null	YIPF3
-0.527392	6.15415	35.5663	2.4651e-09	2.87163e-08	7.54187	ENSG00000176834	Null	VSIG10
-2.23928	-0.0496339	35.5452	2.49205e-09	2.90095e-08	7.53746	ENSG00000152661	Null	GJA1
0.427007	5.07828	35.5321	2.50885e-09	2.91843e-08	7.53485	ENSG00000176261	Null	ZBTB8OS
0.386676	9.08069	35.4714	2.58817e-09	3.00857e-08	7.52164	ENSG00000156261	ChIP-Seq KLF5AR Common peak	CCT8
0.724664	3.4535	35.4194	2.65832e-09	3.08792e-08	7.51033	ENSG00000102362	Null	SYTL4
-1.55214	1.8966	35.4012	2.68319e-09	3.11459e-08	7.5066	ENSG00000115468	Null	EFHD1
0.377378	6.34593	35.3807	2.7116e-09	3.14535e-08	7.50233	ENSG00000151247	Null	EIF4E
-1.76482	1.73462	35.3438	2.76352e-09	3.20329e-08	7.4944	ENSG00000115963	Null	RND3
-1.62384	1.16359	35.2989	2.82797e-09	3.27569e-08	7.4847	ENSG00000125740	Null	FOSB
0.321369	7.58189	35.2895	2.84163e-09	3.28918e-08	7.48291	ENSG00000198015	Null	MRPL42
0.378702	7.19097	35.2791	2.85686e-09	3.30446e-08	7.4809	ENSG00000213593	Null	TMX2
-0.365629	6.82992	35.2592	2.88617e-09	3.33533e-08	7.47686	ENSG00000196586	Null	MYO6
0.525473	6.22111	35.2582	2.88762e-09	3.33533e-08	7.47686	ENSG00000198042	Null	MAK16
0.415644	5.53058	35.2382	2.91737e-09	3.36732e-08	7.47272	ENSG00000172081	ChIP-Seq KLF5AR Common peak	MOB3A
-0.754429	5.01236	35.2037	2.96962e-09	3.42522e-08	7.46531	ENSG00000161638	ChIP-Seq KLF5AR Common peak	ITGA5
0.502993	5.77639	35.1817	3.00331e-09	3.46163e-08	7.46072	ENSG00000124784	Null	RIOK1
0.387702	6.81079	35.1802	3.0057e-09	3.46195e-08	7.46068	ENSG00000163636	ChIP-Seq KLF5AR Common peak	PSMD6
-0.614737	4.87751	35.1684	3.02385e-09	3.48041e-08	7.45837	ENSG00000185215	Null	TNFAIP2
0.368098	6.32806	35.1669	3.02628e-09	3.48075e-08	7.45833	ENSG00000131876	ChIP-Seq KLF5AR Common peak	SNRPA1
0.669518	5.51262	35.1414	3.06617e-09	3.52415e-08	7.45295	ENSG00000161980	Null	POLR3K
-0.844419	2.95998	35.1237	3.09418e-09	3.55386e-08	7.4493	ENSG00000167037	ChIP-Seq KLF5AR Common peak	SGSM1
0.503103	5.50394	35.0829	3.15958e-09	3.62642e-08	7.44052	ENSG00000075336	Null	TIMM21
0.501661	7.14162	35.0444	3.22275e-09	3.69634e-08	7.43223	ENSG00000164134	Null	NAA15
0.327148	6.66935	35.0416	3.22731e-09	3.69897e-08	7.43192	ENSG00000107959	Null	PITRM1
-0.824101	2.47733	35.0334	3.24103e-09	3.7121e-08	7.43038	ENSG00000127578	ChIP-Seq KLF5AR Common peak	WFIKKN1
-0.546023	4.44698	35.0028	3.29228e-09	3.76817e-08	7.42387	ENSG00000185404	Null	SP140L
-0.341108	6.12427	34.9156	3.44305e-09	3.93798e-08	7.40473	ENSG00000120071	Null	KANSL1
-0.693131	3.15612	34.9083	3.4561e-09	3.95014e-08	7.40339	ENSG00000233369	Null	GTF2IP4
0.520681	5.63076	34.8754	3.51488e-09	4.01451e-08	7.39637	ENSG00000113811	ChIP-Seq KLF5AR Common peak	SELK
0.607676	11.0423	34.8192	3.61779e-09	4.12918e-08	7.38414	ENSG00000166598	ChIP-Seq KLF5AR Common peak	HSP90B1
-1.44818	0.647909	34.8136	3.62831e-09	4.13829e-08	7.38318	ENSG00000135547	Null	HEY2
-0.694941	4.91215	34.804	3.6463e-09	4.15592e-08	7.38133	ENSG00000166949	ChIP-Seq KLF5AR Common peak	SMAD3
0.418951	5.12489	34.8003	3.65318e-09	4.16086e-08	7.38082	ENSG00000174915	Null	PTDSS2
0.325583	7.13009	34.7911	3.67052e-09	4.1777e-08	7.37906	ENSG00000157916	Null	RER1
3.30706	-1.16077	34.7803	3.69095e-09	4.19803e-08	7.37695	ENSG00000092607	Null	TBX15
0.400226	8.5643	34.7633	3.7233e-09	4.23189e-08	7.37347	ENSG00000124207	Null	CSE1L
-0.582205	4.82306	34.7542	3.74065e-09	4.24867e-08	7.37175	ENSG00000114423	ChIP-Seq KLF5AR Common peak	CBLB
0.63886	4.73462	34.7382	3.77152e-09	4.28076e-08	7.36848	ENSG00000088836	Null	SLC4A11
-0.479679	5.42714	34.7217	3.80366e-09	4.31424e-08	7.3651	ENSG00000135272	Null	MDFIC
0.655328	6.85335	34.7129	3.82085e-09	4.33074e-08	7.36344	ENSG00000105810	Null	CDK6
0.351833	7.20031	34.6894	3.8674e-09	4.38047e-08	7.35848	ENSG00000131828	Null	PDHA1
0.376163	7.13634	34.6508	3.94483e-09	4.46508e-08	7.35017	ENSG00000144674	Null	GOLGA4
-1.0017	4.14799	34.5888	4.07245e-09	4.60634e-08	7.33664	ENSG00000105516	Null	DBP
0.467022	6.98103	34.5826	4.08536e-09	4.61776e-08	7.33557	ENSG00000123975	Null	CKS2
0.4222	5.63747	34.5738	4.10384e-09	4.63544e-08	7.33391	ENSG00000120697	Null	ALG5
0.390517	6.99825	34.557	4.13947e-09	4.67246e-08	7.33045	ENSG00000013275	Null	PSMC4
0.338647	7.12015	34.5472	4.1604e-09	4.69285e-08	7.32856	ENSG00000126602	ChIP-Seq KLF5AR Common peak	TRAP1
-0.4612	6.67493	34.5455	4.16401e-09	4.69369e-08	7.32849	ENSG00000132386	ChIP-Seq KLF5AR Common peak	SERPINF1
0.427593	6.49934	34.5187	4.22171e-09	4.75545e-08	7.32281	ENSG00000174021	Null	GNG5
-0.811438	2.55787	34.5129	4.23429e-09	4.76634e-08	7.32181	ENSG00000204792	Null	LINC01291
-0.378334	8.61779	34.4931	4.27773e-09	4.81194e-08	7.31768	ENSG00000163041	Null	H3F3A
0.418061	5.93717	34.4478	4.37836e-09	4.92174e-08	7.30788	ENSG00000174013	Null	FBXO45
0.344879	6.2275	34.4193	4.44288e-09	4.99085e-08	7.30183	ENSG00000183576	Null	SETD3
0.983062	1.78403	34.4156	4.45132e-09	4.9969e-08	7.3013	ENSG00000178726	Null	THBD
0.423916	5.83057	34.4028	4.48085e-09	5.0266e-08	7.29873	ENSG00000169359	Null	SLC33A1
0.90528	4.98125	34.394	4.50105e-09	5.0458e-08	7.29707	ENSG00000259706	Null	HSP90B2P
0.448173	4.94673	34.3785	4.53705e-09	5.08268e-08	7.29391	ENSG00000145990	Null	GFOD1
2.52025	0.608247	34.3657	4.56703e-09	5.11246e-08	7.29137	ENSG00000156113	ChIP-Seq KLF5AR Common peak	KCNMA1
-1.81214	1.59843	34.3645	4.56988e-09	5.11246e-08	7.29137	ENSG00000103534	Null	TMC5
-0.665921	4.55206	34.3131	4.69204e-09	5.24553e-08	7.28021	ENSG00000130304	Null	SLC27A1
-1.32535	1.43216	34.3101	4.69929e-09	5.25005e-08	7.27984	ENSG00000167968	Null	DNASE1L2
0.413852	5.85038	34.2579	4.82701e-09	5.38906e-08	7.26849	ENSG00000181924	Null	COA4
-0.626003	4.88764	34.2433	4.86357e-09	5.42618e-08	7.26551	ENSG00000106665	Null	CLIP2
-0.8049	2.6688	34.2311	4.89402e-09	5.45644e-08	7.26309	ENSG00000204969	Null	PCDHA2
-0.427244	7.23752	34.1909	4.99629e-09	5.56666e-08	7.25441	ENSG00000108312	Null	UBTF
0.525149	6.2138	34.1844	5.01297e-09	5.58145e-08	7.25325	ENSG00000169241	ChIP-Seq KLF5AR Common peak	SLC50A1
0.464157	7.08995	34.1795	5.02546e-09	5.59155e-08	7.25247	ENSG00000175792	Null	RUVBL1
-0.40546	8.29016	34.1498	5.10283e-09	5.67378e-08	7.24613	ENSG00000111642	Null	CHD4
-1.93827	-0.318208	34.1481	5.10741e-09	5.67397e-08	7.24611	ENSG00000170509	Null	HSD17B13
1.77832	0.192335	34.1471	5.10994e-09	5.67397e-08	7.24611	ENSG00000187094	ChIP-Seq KLF5AR Common peak	CCK
-0.763631	3.24232	34.1401	5.12845e-09	5.69055e-08	7.24485	ENSG00000054392	Null	HHAT
0.384915	5.5142	34.1388	5.13182e-09	5.69055e-08	7.24485	ENSG00000153574	Null	RPIA
-0.355052	6.58679	34.134	5.14448e-09	5.70072e-08	7.24407	ENSG00000120733	ChIP-Seq KLF5AR Common peak	KDM3B
0.426111	5.78643	34.1129	5.20065e-09	5.75906e-08	7.23965	ENSG00000214114	Null	MYCBP
-0.47582	4.71016	34.077	5.2975e-09	5.86236e-08	7.23193	ENSG00000182022	Null	CHST15
-1.16231	1.82264	34.0708	5.31431e-09	5.87698e-08	7.23085	ENSG00000134326	Null	CMPK2
0.41139	6.66378	34.0508	5.36925e-09	5.93373e-08	7.22667	ENSG00000112282	Null	MED23
-0.381585	5.98201	34.0456	5.38357e-09	5.94554e-08	7.22581	ENSG00000006327	Null	TNFRSF12A
0.525429	4.72344	33.9924	5.53281e-09	6.10624e-08	7.21423	ENSG00000151287	Null	TEX30
-0.503701	7.44682	33.9538	5.64352e-09	6.22422e-08	7.20592	ENSG00000129514	ChIP-Seq KLF5AR Common peak	FOXA1
0.51853	4.51023	33.9164	5.75313e-09	6.34085e-08	7.19785	ENSG00000147586	ChIP-Seq KLF5AR Common peak	MRPS28
0.40779	6.21132	33.9131	5.76281e-09	6.34724e-08	7.19742	ENSG00000115233	Null	PSMD14
0.386527	8.36319	33.9085	5.77646e-09	6.358e-08	7.19668	ENSG00000115484	Null	CCT4
1.22241	2.47448	33.852	5.94694e-09	6.54124e-08	7.18434	ENSG00000077264	Null	PAK3
0.55567	5.74774	33.8488	5.95662e-09	6.54748e-08	7.18393	ENSG00000154719	Null	MRPL39
0.472658	6.17165	33.8298	6.01489e-09	6.60709e-08	7.17999	ENSG00000141905	ChIP-Seq KLF5AR Common peak	NFIC
-0.39788	5.87441	33.8146	6.06214e-09	6.65453e-08	7.17688	ENSG00000115310	Null	RTN4
-0.392284	5.34215	33.8099	6.07696e-09	6.66633e-08	7.17611	ENSG00000180354	Null	MTURN
0.335246	7.02463	33.8069	6.08638e-09	6.66773e-08	7.17602	ENSG00000111300	Null	NAA25
0.50534	7.71756	33.8069	6.08639e-09	6.66773e-08	7.17602	ENSG00000166710	Null	B2M
-0.76975	2.97131	33.7977	6.11507e-09	6.69468e-08	7.17427	ENSG00000176809	Null	LRRC37A3
0.621265	5.35967	33.796	6.12046e-09	6.6961e-08	7.17418	ENSG00000137699	ChIP-Seq KLF5AR Common peak	TRIM29
0.368597	6.3828	33.775	6.18701e-09	6.76438e-08	7.16977	ENSG00000169689	Null	STRA13
-0.726403	3.86416	33.7489	6.27036e-09	6.85094e-08	7.16425	ENSG00000054598	Null	FOXC1
0.453081	9.69961	33.7435	6.28795e-09	6.86557e-08	7.16332	ENSG00000167004	Null	PDIA3
0.600971	4.57389	33.735	6.31544e-09	6.89098e-08	7.16172	ENSG00000160124	Null	CCDC58
0.434395	7.17979	33.7328	6.32264e-09	6.89425e-08	7.16151	ENSG00000067167	Null	TRAM1
-0.453015	4.16289	33.6987	6.43431e-09	7.01134e-08	7.1542	ENSG00000143891	ChIP-Seq KLF5AR Common peak	GALM
-0.887122	5.61751	33.6799	6.49685e-09	7.07478e-08	7.15029	ENSG00000175183	Null	CSRP2
-2.42226	-0.21042	33.6408	6.62887e-09	7.21375e-08	7.14184	ENSG00000162873	Null	KLHDC8A
0.412242	6.80815	33.6381	6.63783e-09	7.2187e-08	7.14154	ENSG00000108010	Null	GLRX3
0.453982	5.75519	33.558	6.91688e-09	7.51717e-08	7.12395	ENSG00000189306	Null	RRP7A
0.440102	7.545	33.5341	7.00255e-09	7.60523e-08	7.11889	ENSG00000173457	Null	PPP1R14B
0.308254	6.3773	33.5283	7.02359e-09	7.62302e-08	7.11787	ENSG00000066855	Null	MTFR1
-0.986926	3.36857	33.5131	7.07865e-09	7.67769e-08	7.11477	ENSG00000167654	Null	ATCAY
-0.333743	6.9866	33.5008	7.12345e-09	7.72116e-08	7.11232	ENSG00000116001	Null	TIA1
0.653944	7.94446	33.4822	7.19177e-09	7.79005e-08	7.10846	ENSG00000145050	Null	MANF
0.492348	5.61314	33.4696	7.23878e-09	7.83579e-08	7.10592	ENSG00000184207	Null	PGP
-0.382874	7.17724	33.4626	7.26493e-09	7.85889e-08	7.10464	ENSG00000136295	Null	TTYH3
-0.428515	4.58987	33.4536	7.29864e-09	7.89007e-08	7.10292	ENSG00000166704	Null	ZNF606
-0.640135	6.10287	33.4523	7.30339e-09	7.89007e-08	7.10292	ENSG00000185650	Null	ZFP36L1
-0.810477	3.28502	33.4355	7.36657e-09	7.95308e-08	7.09946	ENSG00000139865	ChIP-Seq KLF5AR Common peak	TTC6
0.47211	7.38589	33.4124	7.45479e-09	8.04301e-08	7.09458	ENSG00000167085	ChIP-Seq KLF5AR Common peak	PHB
0.43214	6.51962	33.404	7.48691e-09	8.07235e-08	7.093	ENSG00000196405	ChIP-Seq KLF5AR Common peak	EVL
0.406342	9.56771	33.3797	7.58093e-09	8.16444e-08	7.08807	ENSG00000146731	Null	CCT6A
0.417905	7.82704	33.3794	7.5823e-09	8.16444e-08	7.08807	ENSG00000168710	Null	AHCYL1
0.473296	6.16104	33.3769	7.59212e-09	8.16964e-08	7.0878	ENSG00000182512	Null	GLRX5
-0.327092	5.88148	33.3723	7.61004e-09	8.18355e-08	7.08706	ENSG00000131899	Null	LLGL1
0.423571	7.83798	33.359	7.66234e-09	8.23437e-08	7.08437	ENSG00000171530	Null	TBCA
0.492201	5.43677	33.3492	7.70081e-09	8.27029e-08	7.08248	ENSG00000120254	ChIP-Seq KLF5AR Common peak	MTHFD1L
0.343954	7.3089	33.2916	7.9326e-09	8.51232e-08	7.06995	ENSG00000101310	Null	SEC23B
-1.13839	1.88314	33.2906	7.93658e-09	8.51232e-08	7.06995	ENSG00000136161	Null	RCBTB2
0.378928	7.49761	33.2413	8.14015e-09	8.72494e-08	7.05924	ENSG00000184840	Null	TMED9
0.402175	7.18463	33.2143	8.2543e-09	8.8415e-08	7.05347	ENSG00000114686	Null	MRPL3
0.392304	5.30015	33.2101	8.2721e-09	8.85477e-08	7.05282	ENSG00000119523	Null	ALG2
-0.669988	3.4046	33.2047	8.29515e-09	8.87364e-08	7.0519	ENSG00000254221	Null	PCDHGB1
-0.358318	6.11354	33.1137	8.6924e-09	9.29252e-08	7.03187	ENSG00000152767	Null	FARP1
-0.561851	4.46454	33.0291	9.07883e-09	9.6993e-08	7.01326	ENSG00000020256	Null	ZFP64
-1.45209	0.881341	33.0278	9.08487e-09	9.69942e-08	7.01325	ENSG00000049540	ChIP-Seq KLF5AR Common peak	ELN
-2.33528	0.392692	33.0007	9.21236e-09	9.82912e-08	7.00749	ENSG00000064989	Null	CALCRL
-0.355697	5.52807	32.9973	9.22855e-09	9.83998e-08	7.00701	ENSG00000172936	Null	MYD88
0.497069	5.76779	32.9772	9.32457e-09	9.93588e-08	7.00279	ENSG00000250479	Null	CHCHD10
0.291798	6.08276	32.9151	9.62743e-09	1.02519e-07	6.98919	ENSG00000093183	ChIP-Seq KLF5AR Common peak	SEC22C
-0.688072	4.62058	32.9131	9.63708e-09	1.02555e-07	6.98904	ENSG00000061918	Null	GUCY1B3
0.414001	5.47793	32.9011	9.69686e-09	1.03124e-07	6.98664	ENSG00000111196	Null	MAGOHB
0.451256	8.81566	32.8879	9.76304e-09	1.03761e-07	6.98397	ENSG00000105220	ChIP-Seq KLF5AR Common peak	GPI
0.315547	6.85771	32.8443	9.98454e-09	1.06046e-07	6.97451	ENSG00000176986	ChIP-Seq KLF5AR Common peak	SEC24C
-1.46719	1.66106	32.803	1.01988e-08	1.08251e-07	6.96557	ENSG00000175832	Null	ETV4
-2.00891	-0.489935	32.7424	1.05218e-08	1.11608e-07	6.95231	ENSG00000165816	Null	VWA2
0.329658	6.33573	32.6891	1.08139e-08	1.14618e-07	6.94075	ENSG00000158850	Null	B4GALT3
-1.5127	1.16234	32.6881	1.08196e-08	1.14618e-07	6.94075	ENSG00000099994	ChIP-Seq KLF5AR Common peak	SUSD2
0.348741	7.04379	32.6798	1.08662e-08	1.14976e-07	6.93939	ENSG00000121644	Null	DESI2
-0.561674	4.08087	32.6796	1.08674e-08	1.14976e-07	6.93939	ENSG00000185924	ChIP-Seq KLF5AR Common peak	RTN4RL1
1.38246	3.68034	32.6774	1.08792e-08	1.15026e-07	6.9392	ENSG00000186314	Null	PRELID2
-0.52151	5.91474	32.6613	1.09701e-08	1.15912e-07	6.93587	ENSG00000064042	ChIP-Seq KLF5AR Common peak	LIMCH1
-0.642346	5.43471	32.6564	1.09976e-08	1.16128e-07	6.93506	ENSG00000111653	Null	ING4
0.64751	6.82134	32.6421	1.1079e-08	1.16911e-07	6.93214	ENSG00000160285	Null	LSS
0.599683	6.37875	32.6346	1.11216e-08	1.17285e-07	6.93076	ENSG00000100997	ChIP-Seq KLF5AR Common peak	ABHD12
-0.620077	6.35799	32.6041	1.12979e-08	1.19068e-07	6.92421	ENSG00000148700	Null	ADD3
-1.12115	1.00684	32.5968	1.134e-08	1.19366e-07	6.92312	ENSG00000272902	ChIP-Seq KLF5AR Common peak	RP11-299H21.1
0.518305	6.52837	32.5967	1.13408e-08	1.19366e-07	6.92312	ENSG00000065183	Null	WDR3
-1.069	1.56532	32.5943	1.13547e-08	1.19436e-07	6.92287	ENSG00000099260	ChIP-Seq KLF5AR Common peak	PALMD
-0.629585	4.45602	32.5842	1.14138e-08	1.19981e-07	6.92089	ENSG00000173227	ChIP-Seq KLF5AR Common peak	SYT12
0.700113	3.31792	32.5648	1.15285e-08	1.21108e-07	6.91683	ENSG00000178821	Null	TMEM52
0.391513	6.07768	32.5424	1.16622e-08	1.22435e-07	6.9121	ENSG00000103356	Null	EARS2
-1.96927	1.16819	32.5364	1.1698e-08	1.22731e-07	6.91104	ENSG00000120708	ChIP-Seq KLF5AR Common peak	TGFBI
0.29989	7.19883	32.5195	1.18003e-08	1.2366e-07	6.90777	ENSG00000113643	Null	RARS
-0.445857	4.72509	32.5193	1.18016e-08	1.2366e-07	6.90777	ENSG00000069020	ChIP-Seq KLF5AR Common peak	MAST4
0.416701	7.49015	32.5008	1.19146e-08	1.24764e-07	6.90391	ENSG00000117410	Null	ATP6V0B
0.395789	5.61094	32.454	1.22044e-08	1.27717e-07	6.89375	ENSG00000140307	Null	GTF2A2
-0.881806	3.16167	32.445	1.22613e-08	1.28231e-07	6.89201	ENSG00000107201	Null	DDX58
0.51958	4.89559	32.4162	1.24445e-08	1.30063e-07	6.88584	ENSG00000158201	Null	ABHD3
-1.21139	2.0868	32.3868	1.26339e-08	1.31959e-07	6.87956	ENSG00000158315	Null	RHBDL2
0.491126	4.87886	32.3693	1.27487e-08	1.33072e-07	6.87591	ENSG00000147383	Null	NSDHL
0.340402	6.78691	32.3586	1.2819e-08	1.33721e-07	6.8738	ENSG00000136986	Null	DERL1
-0.500483	3.99624	32.3198	1.30774e-08	1.3633e-07	6.86541	ENSG00000139192	Null	TAPBPL
-0.316776	5.48056	32.3173	1.30945e-08	1.36422e-07	6.86512	ENSG00000023902	Null	PLEKHO1
0.822274	6.75093	32.3144	1.3114e-08	1.36538e-07	6.86475	ENSG00000105376	Null	ICAM5
-0.362458	6.25426	32.304	1.3184e-08	1.37179e-07	6.86271	ENSG00000189339	Null	SLC35E2B
-0.542394	6.50817	32.2676	1.34334e-08	1.39676e-07	6.85488	ENSG00000105048	Null	TNNT1
-0.541312	4.2313	32.2665	1.34411e-08	1.39676e-07	6.85488	ENSG00000137821	Null	LRRC49
0.556937	6.238	32.2391	1.36318e-08	1.41569e-07	6.84903	ENSG00000067177	ChIP-Seq KLF5AR Common peak	PHKA1
-1.55947	-0.0620123	32.2261	1.37233e-08	1.42429e-07	6.8464	ENSG00000124140	ChIP-Seq KLF5AR Common peak	SLC12A5
-0.654321	5.1232	32.2062	1.38649e-08	1.43807e-07	6.84222	ENSG00000135048	Null	TMEM2
-0.413344	7.74364	32.2049	1.38743e-08	1.43813e-07	6.8422	ENSG00000113504	Null	SLC12A7
-1.09419	1.22932	32.1908	1.39753e-08	1.44768e-07	6.83933	ENSG00000070731	Null	ST6GALNAC2
-0.440766	6.04859	32.1778	1.40691e-08	1.45647e-07	6.8367	ENSG00000105443	Null	CYTH2
0.392035	5.00273	32.174	1.40964e-08	1.45839e-07	6.83613	ENSG00000127561	ChIP-Seq KLF5AR Common peak	SYNGR3
-0.844795	2.8221	32.1663	1.41525e-08	1.46326e-07	6.83468	ENSG00000174099	Null	MSRB3
-0.327548	7.30922	32.1517	1.42591e-08	1.47335e-07	6.83169	ENSG00000108292	Null	NA
0.447247	6.01077	32.1124	1.45509e-08	1.50255e-07	6.82317	ENSG00000070423	Null	RNF126
0.311032	8.09058	32.1009	1.46372e-08	1.51051e-07	6.82088	ENSG00000135018	Null	UBQLN1
0.550498	4.85241	32.0896	1.4722e-08	1.5183e-07	6.81864	ENSG00000128590	Null	DNAJB9
0.359699	6.76195	32.0769	1.48185e-08	1.5273e-07	6.81608	ENSG00000107949	ChIP-Seq KLF5AR Common peak	BCCIP
-0.775158	4.19034	32.0595	1.49519e-08	1.54007e-07	6.81246	ENSG00000176842	Null	IRX5
-0.49496	3.55789	32.0566	1.49743e-08	1.54141e-07	6.81208	ENSG00000244300	Null	GATA2-AS1
0.436517	5.427	32.0268	1.52061e-08	1.56428e-07	6.80568	ENSG00000101187	Null	SLCO4A1
0.5358	6.11198	31.9091	1.61555e-08	1.66091e-07	6.77965	ENSG00000128973	ChIP-Seq KLF5AR Common peak	CLN6
-0.920464	2.31375	31.892	1.6299e-08	1.67432e-07	6.77616	ENSG00000184557	Null	SOCS3
0.444023	8.35529	31.8911	1.63063e-08	1.67432e-07	6.77616	ENSG00000170348	Null	TMED10
-0.801217	3.05849	31.8631	1.65434e-08	1.69759e-07	6.77017	ENSG00000139971	ChIP-Seq KLF5AR Common peak	C14orf37
0.384421	6.34902	31.853	1.66289e-08	1.7053e-07	6.7682	ENSG00000085415	Null	SEH1L
0.477035	5.36121	31.837	1.67664e-08	1.71832e-07	6.76489	ENSG00000204220	Null	PFDN6
0.32627	8.87267	31.8281	1.68436e-08	1.72515e-07	6.76317	ENSG00000173726	Null	TOMM20
0.464612	6.60905	31.7991	1.70972e-08	1.74906e-07	6.75719	ENSG00000226950	ChIP-Seq KLF5AR Common peak	DANCR
0.941259	2.52879	31.799	1.70984e-08	1.74906e-07	6.75719	ENSG00000125430	Null	HS3ST3B1
1.00228	2.18836	31.785	1.72219e-08	1.7606e-07	6.75434	ENSG00000228477	ChIP-Seq KLF5AR Common peak	RP3-342P20.2
0.288397	8.3272	31.7724	1.73337e-08	1.77092e-07	6.7518	ENSG00000069956	ChIP-Seq KLF5AR Common peak	MAPK6
0.40717	7.62528	31.7695	1.73597e-08	1.77246e-07	6.75142	ENSG00000168904	Null	LRRC28
-0.968614	4.41853	31.7665	1.73867e-08	1.77411e-07	6.75102	ENSG00000149527	Null	PLCH2
-1.57541	1.30036	31.762	1.74268e-08	1.7771e-07	6.75029	ENSG00000146197	Null	SCUBE3
-0.986129	2.30863	31.717	1.78352e-08	1.81761e-07	6.7405	ENSG00000114115	Null	RBP1
-0.468456	4.58424	31.6861	1.81218e-08	1.84568e-07	6.73384	ENSG00000165359	Null	INTS6L
-1.66541	-0.080309	31.6583	1.83828e-08	1.87109e-07	6.72791	ENSG00000185863	Null	TMEM210
0.321038	8.72834	31.6487	1.84735e-08	1.87799e-07	6.72631	ENSG00000124767	Null	GLO1
0.395837	7.74704	31.6487	1.84736e-08	1.87799e-07	6.72631	ENSG00000125977	Null	EIF2S2
-0.976163	2.65913	31.6462	1.84974e-08	1.87925e-07	6.72602	ENSG00000119943	Null	PYROXD2
0.589759	4.39233	31.6212	1.87371e-08	1.90242e-07	6.72069	ENSG00000170191	Null	NANP
0.378155	5.9265	31.6108	1.88375e-08	1.91143e-07	6.71864	ENSG00000123739	Null	PLA2G12A
0.455619	5.16004	31.6087	1.88585e-08	1.91238e-07	6.71843	ENSG00000144591	Null	GMPPA
-0.46895	5.95727	31.5881	1.90599e-08	1.9316e-07	6.71408	ENSG00000116990	ChIP-Seq KLF5AR Common peak	MYCL
0.431054	6.90909	31.585	1.90896e-08	1.93341e-07	6.71368	ENSG00000145293	Null	ENOPH1
0.620415	3.75501	31.5672	1.92653e-08	1.95e-07	6.70997	ENSG00000176124	Null	DLEU1
-0.433847	5.47198	31.5291	1.96473e-08	1.98744e-07	6.70171	ENSG00000204231	Null	RXRB
-0.653495	3.77399	31.52	1.97401e-08	1.99559e-07	6.69993	ENSG00000197019	Null	SERTAD1
-1.14573	2.15959	31.5155	1.97851e-08	1.9989e-07	6.69921	ENSG00000184709	Null	LRRC26
-0.364627	5.67456	31.5105	1.98363e-08	2.00284e-07	6.69835	ENSG00000150403	Null	TMCO3
0.585013	5.06855	31.486	2.00888e-08	2.02709e-07	6.69313	ENSG00000138709	Null	LARP1B
0.409276	7.69387	31.4367	2.06045e-08	2.07784e-07	6.68239	ENSG00000121579	Null	NAA50
1.27535	0.636575	31.433	2.06445e-08	2.0806e-07	6.68181	ENSG00000250240	ChIP-Seq KLF5AR Common peak	CTD-2154I11.2
-1.27716	1.16446	31.4244	2.07362e-08	2.08855e-07	6.68015	ENSG00000196684	Null	HSH2D
0.453121	6.15824	31.4103	2.08872e-08	2.10246e-07	6.67727	ENSG00000185803	Null	SLC52A2
-0.691838	3.65552	31.3831	2.11821e-08	2.13083e-07	6.67145	ENSG00000091656	Null	ZFHX4
-0.438613	5.93263	31.3571	2.14671e-08	2.15819e-07	6.66591	ENSG00000130147	ChIP-Seq KLF5AR Common peak	SH3BP4
0.397184	7.24185	31.296	2.21535e-08	2.22583e-07	6.65251	ENSG00000100299	Null	ARSA
-1.05229	2.31636	31.2916	2.22038e-08	2.2295e-07	6.65179	ENSG00000136383	Null	ALPK3
-0.373714	6.06802	31.2536	2.26433e-08	2.27224e-07	6.64355	ENSG00000139722	Null	VPS37B
-1.75684	0.866088	31.2444	2.27504e-08	2.28143e-07	6.64179	ENSG00000125845	Null	BMP2
-0.927475	1.94027	31.2433	2.27628e-08	2.28143e-07	6.64179	ENSG00000241732	Null	NA
0.402431	6.90112	31.2016	2.32578e-08	2.32962e-07	6.63271	ENSG00000006576	Null	PHTF2
-0.363928	8.69596	31.1694	2.3647e-08	2.36716e-07	6.62577	ENSG00000008441	ChIP-Seq KLF5AR Common peak	NFIX
0.388664	7.74728	31.1624	2.37315e-08	2.37417e-07	6.62449	ENSG00000189159	Null	HN1
-0.452259	4.53051	31.153	2.38473e-08	2.3843e-07	6.62264	ENSG00000183655	Null	KLHL25
0.894047	5.07995	31.1464	2.39285e-08	2.39095e-07	6.62143	ENSG00000110104	Null	CCDC86
-0.436116	5.43361	31.1076	2.44115e-08	2.43772e-07	6.61302	ENSG00000166783	ChIP-Seq KLF5AR Common peak	KIAA0430
1.41011	1.53202	31.0878	2.46615e-08	2.46119e-07	6.60886	ENSG00000203867	Null	RBM20
0.421355	6.22195	31.0752	2.48224e-08	2.47574e-07	6.6063	ENSG00000112110	Null	MRPL18
-0.833466	2.83522	31.0697	2.48933e-08	2.4813e-07	6.60532	ENSG00000135407	Null	AVIL
-0.600689	3.90325	31.063	2.49781e-08	2.48824e-07	6.60411	ENSG00000148143	Null	ZNF462
0.242834	8.2007	31.0431	2.52363e-08	2.51243e-07	6.59991	ENSG00000116679	Null	IVNS1ABP
-0.55579	4.04618	31.0351	2.53405e-08	2.52127e-07	6.59838	ENSG00000079335	Null	CDC14A
-0.343271	7.17481	31.016	2.55916e-08	2.54443e-07	6.59441	ENSG00000196411	ChIP-Seq KLF5AR Common peak	EPHB4
-1.08553	2.23422	31.015	2.56045e-08	2.54443e-07	6.59441	ENSG00000108846	ChIP-Seq KLF5AR Common peak	ABCC3
0.436388	6.69669	31.0037	2.5754e-08	2.5566e-07	6.59234	ENSG00000169230	Null	PRELID1
-0.727452	2.84173	31.0034	2.57582e-08	2.5566e-07	6.59234	ENSG00000258311	ChIP-Seq KLF5AR Common peak	RP11-644F5.10
-1.93586	-0.255722	30.9332	2.67063e-08	2.64911e-07	6.5769	ENSG00000215481	Null	BCRP3
-0.524513	5.16682	30.927	2.67918e-08	2.65598e-07	6.57578	ENSG00000091622	ChIP-Seq KLF5AR Common peak	PITPNM3
-0.554056	3.90722	30.9239	2.68348e-08	2.65863e-07	6.57534	ENSG00000204832	Null	ST8SIA6-AS1
-0.534673	4.20979	30.8628	2.7693e-08	2.74199e-07	6.56193	ENSG00000073910	Null	FRY
-1.59142	0.445135	30.8588	2.77495e-08	2.74593e-07	6.56131	ENSG00000170482	Null	SLC23A1
-0.695251	3.59494	30.8565	2.7783e-08	2.74758e-07	6.56105	ENSG00000134215	ChIP-Seq KLF5AR Common peak	VAV3
0.666955	4.69228	30.8525	2.78399e-08	2.75155e-07	6.56042	ENSG00000152413	Null	HOMER1
-1.75819	-0.672435	30.8368	2.80664e-08	2.77226e-07	6.55717	ENSG00000168702	Null	LRP1B
-0.302373	6.4477	30.7969	2.865e-08	2.82819e-07	6.54849	ENSG00000097007	ChIP-Seq KLF5AR Common peak	ABL1
-0.747146	2.72848	30.7955	2.867e-08	2.82847e-07	6.54845	ENSG00000105855	Null	ITGB8
0.38759	7.83439	30.7832	2.88521e-08	2.84471e-07	6.54596	ENSG00000158417	Null	EIF5B
-0.387	9.57228	30.7589	2.92159e-08	2.87885e-07	6.54078	ENSG00000159335	Null	PTMS
-1.46403	3.59544	30.7468	2.93993e-08	2.89518e-07	6.53832	ENSG00000176788	Null	BASP1
-0.607592	5.86501	30.7047	3.00434e-08	2.95683e-07	6.52917	ENSG00000110171	Null	TRIM3
-0.773831	2.29271	30.6868	3.03218e-08	2.98211e-07	6.52548	ENSG00000235257	Null	ITGA9-AS1
0.410167	5.46961	30.6859	3.03367e-08	2.98211e-07	6.52548	ENSG00000145545	Null	SRD5A1
0.449944	5.56318	30.6638	3.06835e-08	3.01438e-07	6.5208	ENSG00000198692	Null	EIF1AY
-0.440589	4.71726	30.6447	3.09871e-08	3.04239e-07	6.51679	ENSG00000159788	Null	RGS12
-1.69741	1.00705	30.6392	3.10753e-08	3.04922e-07	6.51581	ENSG00000184838	Null	PRR16
-1.81577	-0.338319	30.623	3.13363e-08	3.07298e-07	6.51244	ENSG00000257877	Null	NA
0.295828	6.43165	30.6183	3.14122e-08	3.07858e-07	6.51165	ENSG00000125648	Null	SLC25A23
-0.705425	8.30044	30.6102	3.15428e-08	3.08954e-07	6.51011	ENSG00000178209	ChIP-Seq KLF5AR Common peak	PLEC
0.624185	3.57274	30.5704	3.21971e-08	3.15173e-07	6.50145	ENSG00000160191	ChIP-Seq KLF5AR Common peak	PDE9A
-1.33335	2.04032	30.553	3.24864e-08	3.17816e-07	6.49782	ENSG00000164099	Null	PRSS12
0.312513	6.47571	30.5366	3.27626e-08	3.20326e-07	6.49441	ENSG00000176105	Null	YES1
-0.61937	3.96877	30.5334	3.2817e-08	3.20667e-07	6.49395	ENSG00000135709	ChIP-Seq KLF5AR Common peak	KIAA0513
-0.721012	4.1523	30.5238	3.29788e-08	3.22055e-07	6.49207	ENSG00000132326	Null	PER2
0.43894	5.12284	30.4978	3.34241e-08	3.26208e-07	6.4865	ENSG00000168701	Null	TMEM208
-0.433212	5.58025	30.4913	3.3537e-08	3.27116e-07	6.4853	ENSG00000149577	Null	SIDT2
-1.06918	2.85787	30.484	3.36634e-08	3.28153e-07	6.48392	ENSG00000106258	Null	CYP3A5
0.465759	6.5173	30.4798	3.37363e-08	3.28668e-07	6.48324	ENSG00000103319	ChIP-Seq KLF5AR Common peak	EEF2K
-0.33994	6.4033	30.4234	3.47319e-08	3.38166e-07	6.47087	ENSG00000142687	Null	KIAA0319L
0.376926	6.18319	30.4212	3.47712e-08	3.38347e-07	6.47064	ENSG00000125901	Null	MRPS26
0.567556	4.82102	30.3926	3.52871e-08	3.43163e-07	6.4645	ENSG00000135454	Null	B4GALNT1
-1.39684	0.465366	30.3468	3.61301e-08	3.51153e-07	6.4545	ENSG00000198624	Null	CCDC69
0.870738	3.24205	30.3415	3.62291e-08	3.51906e-07	6.45357	ENSG00000164362	ChIP-Seq KLF5AR Common peak	TERT
-0.559384	4.20506	30.3365	3.63231e-08	3.5261e-07	6.45271	ENSG00000185220	Null	PGBD2
0.445002	5.56471	30.3266	3.65089e-08	3.54203e-07	6.45075	ENSG00000183751	Null	TBL3
-0.628664	3.88682	30.306	3.68977e-08	3.57764e-07	6.4464	ENSG00000116704	Null	SLC35D1
0.379551	8.93252	30.2999	3.7015e-08	3.58688e-07	6.44528	ENSG00000213585	Null	VDAC1
-0.456885	5.32291	30.2797	3.74011e-08	3.62216e-07	6.44103	ENSG00000111679	Null	PTPN6
0.561641	3.61886	30.2438	3.81014e-08	3.68779e-07	6.43323	ENSG00000186654	ChIP-Seq KLF5AR Common peak	PRR5
-3.12702	0.0752659	30.2388	3.81995e-08	3.69511e-07	6.43237	ENSG00000114200	Null	BCHE
-0.661439	6.42606	30.222	3.85322e-08	3.72508e-07	6.42886	ENSG00000225485	Null	NA
0.353886	7.07075	30.2104	3.87627e-08	3.74515e-07	6.42653	ENSG00000141030	Null	COPS3
-0.944827	2.55399	30.1811	3.9352e-08	3.79622e-07	6.42065	ENSG00000145632	Null	PLK2
0.439876	7.29298	30.1809	3.93566e-08	3.79622e-07	6.42065	ENSG00000167721	Null	TSR1
0.368575	8.10006	30.1807	3.93608e-08	3.79622e-07	6.42065	ENSG00000165637	Null	VDAC2
-0.273903	8.88603	30.1681	3.96171e-08	3.81869e-07	6.41809	ENSG00000168036	Null	CTNNB1
0.271446	7.02676	30.1593	3.97972e-08	3.83379e-07	6.41637	ENSG00000179134	ChIP-Seq KLF5AR Common peak	SAMD4B
0.481952	5.58381	30.1542	3.99019e-08	3.84161e-07	6.41549	ENSG00000141524	ChIP-Seq KLF5AR Common peak	TMC6
-0.315505	6.63173	30.1374	4.02495e-08	3.8728e-07	6.41198	ENSG00000131788	Null	PIAS3
-0.665833	3.11842	30.1202	4.06073e-08	3.90493e-07	6.40839	ENSG00000127720	Null	METTL25
0.300715	8.15749	30.1094	4.0834e-08	3.92443e-07	6.40622	ENSG00000013306	Null	SLC25A39
-0.527052	5.00237	30.1071	4.08823e-08	3.92677e-07	6.40597	ENSG00000104140	Null	RHOV
0.375204	5.93397	30.0888	4.12698e-08	3.96166e-07	6.40212	ENSG00000159348	Null	CYB5R1
-0.46516	5.21191	30.0815	4.14255e-08	3.97427e-07	6.40074	ENSG00000204304	Null	PBX2
-0.342725	6.23961	30.0764	4.15347e-08	3.98241e-07	6.39985	ENSG00000168807	Null	SNTB2
-0.408178	6.45963	30.0559	4.19767e-08	4.0215e-07	6.39561	ENSG00000048707	Null	VPS13D
0.597181	4.65871	30.0552	4.19915e-08	4.0215e-07	6.39561	ENSG00000136933	Null	RABEPK
-0.597904	4.41522	30.0482	4.21438e-08	4.03373e-07	6.39429	ENSG00000142273	Null	CBLC
-0.835968	3.74637	30.0272	4.26031e-08	4.0753e-07	6.38984	ENSG00000074590	Null	NUAK1
-1.28971	1.21592	30.0192	4.27792e-08	4.08976e-07	6.3883	ENSG00000137709	Null	POU2F3
-0.584318	5.00694	30.0075	4.30387e-08	4.11217e-07	6.38593	ENSG00000139793	Null	MBNL2
-0.652623	5.26324	30.001	4.3183e-08	4.12355e-07	6.38473	ENSG00000162576	ChIP-Seq KLF5AR Common peak	MXRA8
-0.426187	5.21097	29.9968	4.32757e-08	4.12999e-07	6.38405	ENSG00000120690	Null	ELF1
-0.268614	7.35199	29.9903	4.34216e-08	4.1415e-07	6.38284	ENSG00000101126	Null	ADNP
0.511486	4.94898	29.9801	4.36492e-08	4.16078e-07	6.38082	ENSG00000133028	Null	SCO1
-0.543062	4.53383	29.9685	4.39128e-08	4.18348e-07	6.37846	ENSG00000166313	Null	APBB1
-0.33916	6.26366	29.9545	4.42308e-08	4.21131e-07	6.37558	ENSG00000175029	Null	CTBP2
0.433323	4.82888	29.9468	4.44063e-08	4.22557e-07	6.37411	ENSG00000157927	Null	RADIL
-0.601671	2.88048	29.9145	4.51517e-08	4.294e-07	6.36714	ENSG00000232561	Null	NA
0.332838	7.23422	29.9117	4.52181e-08	4.29782e-07	6.36675	ENSG00000100219	Null	XBP1
0.359252	7.58441	29.8844	4.58595e-08	4.35625e-07	6.36089	ENSG00000115762	Null	PLEKHB2
-1.18448	1.37562	29.8812	4.59346e-08	4.36035e-07	6.36048	ENSG00000177839	Null	PCDHB9
-0.601575	3.9175	29.8803	4.59559e-08	4.36035e-07	6.36048	ENSG00000170537	Null	TMC7
-0.459192	4.94001	29.878	4.60099e-08	4.36294e-07	6.36022	ENSG00000107829	ChIP-Seq KLF5AR Common peak	FBXW4
0.672127	3.08339	29.8453	4.67923e-08	4.43456e-07	6.35315	ENSG00000128011	Null	LRFN1
-0.495781	6.63983	29.8076	4.7711e-08	4.51901e-07	6.34496	ENSG00000149212	Null	SESN3
-1.09417	2.46695	29.7961	4.79947e-08	4.54325e-07	6.34263	ENSG00000211452	Null	DIO1
0.518633	4.68799	29.79	4.8146e-08	4.55495e-07	6.34152	ENSG00000070495	Null	JMJD6
0.324231	7.0645	29.7597	4.89058e-08	4.62416e-07	6.33497	ENSG00000164109	Null	MAD2L1
0.48201	5.22953	29.7131	5.00945e-08	4.73381e-07	6.32479	ENSG00000171204	Null	TMEM126B
0.522991	4.54555	29.6812	5.09273e-08	4.80974e-07	6.31788	ENSG00000173272	Null	MZT2A
0.501404	6.45214	29.6561	5.15888e-08	4.8694e-07	6.31252	ENSG00000053372	Null	MRTO4
0.593671	6.81722	29.5982	5.31544e-08	5.01429e-07	6.29979	ENSG00000116649	Null	SRM
-0.344905	8.09768	29.5907	5.33599e-08	5.03043e-07	6.2984	ENSG00000178252	Null	WDR6
-0.539397	3.32956	29.5897	5.3387e-08	5.03043e-07	6.2984	ENSG00000073464	Null	CLCN4
-0.362256	5.3795	29.5831	5.3569e-08	5.04467e-07	6.29717	ENSG00000221838	ChIP-Seq KLF5AR Common peak	AP4M1
0.326273	6.77901	29.5285	5.51004e-08	5.1859e-07	6.28518	ENSG00000168724	Null	DNAJC21
0.655194	5.63687	29.5243	5.52194e-08	5.19411e-07	6.28449	ENSG00000164045	ChIP-Seq KLF5AR Common peak	CDC25A
-0.36773	5.94431	29.5107	5.56097e-08	5.22783e-07	6.28168	ENSG00000121900	Null	TMEM54
0.499643	5.24304	29.4965	5.60167e-08	5.26306e-07	6.27876	ENSG00000137094	Null	DNAJB5
0.348133	5.18751	29.4828	5.64162e-08	5.29756e-07	6.27592	ENSG00000169490	ChIP-Seq KLF5AR Common peak	TM2D2
-0.527161	3.51576	29.4806	5.6479e-08	5.30042e-07	6.27569	ENSG00000143344	Null	RGL1
-0.829931	4.71999	29.4437	5.75655e-08	5.39929e-07	6.26766	ENSG00000171282	Null	NA
-0.356021	6.42595	29.437	5.77638e-08	5.41478e-07	6.26642	ENSG00000198420	Null	TCAF1
-0.70368	3.35575	29.4324	5.79011e-08	5.42454e-07	6.26564	ENSG00000197321	Null	SVIL
-0.531773	3.84999	29.42	5.82726e-08	5.45622e-07	6.26311	ENSG00000116141	Null	MARK1
0.446589	5.59368	29.4146	5.84364e-08	5.46843e-07	6.26214	ENSG00000122873	Null	CISD1
-0.726084	4.8171	29.4125	5.84989e-08	5.47115e-07	6.26192	ENSG00000105289	Null	TJP3
-0.747405	2.41887	29.4066	5.86786e-08	5.48483e-07	6.26084	ENSG00000180914	Null	OXTR
0.721737	3.43034	29.3904	5.91714e-08	5.52773e-07	6.25745	ENSG00000124787	Null	RPP40
0.257202	7.46722	29.3852	5.9329e-08	5.53929e-07	6.25655	ENSG00000102225	ChIP-Seq KLF5AR Common peak	CDK16
-0.447987	5.26854	29.3691	5.98248e-08	5.5824e-07	6.25318	ENSG00000130338	Null	TULP4
0.600757	6.38348	29.3535	6.03082e-08	5.6243e-07	6.24993	ENSG00000134970	Null	TMED7
0.350754	7.61196	29.3503	6.0406e-08	5.63021e-07	6.24948	ENSG00000085231	Null	AK6
0.309968	6.10737	29.327	6.11376e-08	5.69515e-07	6.24449	ENSG00000103512	Null	NOMO1
-0.469062	4.49012	29.3118	6.16178e-08	5.73662e-07	6.24134	ENSG00000173157	Null	ADAMTS20
-0.412117	4.99208	29.3032	6.18921e-08	5.75627e-07	6.23986	ENSG00000078124	Null	ACER3
-0.663174	3.75458	29.303	6.18991e-08	5.75627e-07	6.23986	ENSG00000196963	Null	NA
-0.510267	6.03793	29.3008	6.19699e-08	5.75958e-07	6.23961	ENSG00000182541	ChIP-Seq KLF5AR Common peak	LIMK2
0.466807	6.72627	29.2663	6.30837e-08	5.85977e-07	6.23212	ENSG00000113460	Null	BRIX1
0.24202	8.37969	29.2538	6.34903e-08	5.89419e-07	6.22958	ENSG00000090861	Null	AARS
-0.291964	7.70288	29.2467	6.37259e-08	5.91271e-07	6.22821	ENSG00000166145	Null	SPINT1
-0.436951	5.41695	29.2397	6.3954e-08	5.93051e-07	6.22691	ENSG00000137411	ChIP-Seq KLF5AR Common peak	VARS2
-1.30546	0.729674	29.2201	6.46048e-08	5.98747e-07	6.22276	ENSG00000198353	Null	HOXC4
0.523785	4.92887	29.1866	6.57309e-08	6.08807e-07	6.21552	ENSG00000162194	Null	LBHD1
0.367772	7.42023	29.1856	6.57647e-08	6.08807e-07	6.21552	ENSG00000126067	Null	PSMB2
0.331095	6.64519	29.1816	6.59005e-08	6.09719e-07	6.21487	ENSG00000166200	Null	COPS2
-0.360662	4.82155	29.1796	6.59719e-08	6.10035e-07	6.21465	ENSG00000068383	ChIP-Seq KLF5AR Common peak	INPP5A
-0.99037	3.41152	29.1769	6.60617e-08	6.1052e-07	6.2143	ENSG00000182568	Null	SATB1
-0.467907	5.81947	29.1499	6.69884e-08	6.18736e-07	6.20849	ENSG00000143013	Null	LMO4
-1.21956	2.51608	29.1367	6.74476e-08	6.22626e-07	6.20577	ENSG00000135437	ChIP-Seq KLF5AR Common peak	RDH5
0.493993	6.3366	29.1094	6.84028e-08	6.31087e-07	6.19991	ENSG00000119705	Null	SLIRP
-1.97687	-0.647715	29.1074	6.84739e-08	6.31387e-07	6.1997	ENSG00000144339	Null	TMEFF2
0.377421	5.45663	29.1046	6.85756e-08	6.31969e-07	6.1993	ENSG00000173145	Null	NOC3L
-0.386638	5.47868	29.0983	6.87972e-08	6.33654e-07	6.19815	ENSG00000148218	Null	ALAD
0.408679	4.4608	29.095	6.89143e-08	6.34376e-07	6.19765	ENSG00000137513	Null	NARS2
0.379367	7.44275	29.0829	6.93461e-08	6.37992e-07	6.19519	ENSG00000185627	Null	PSMD13
0.47715	4.43931	29.0654	6.99755e-08	6.43421e-07	6.1915	ENSG00000153208	ChIP-Seq KLF5AR Common peak	MERTK
0.532697	4.34981	29.044	7.07526e-08	6.50156e-07	6.18698	ENSG00000147382	Null	NA
-0.544969	4.97929	29.0431	7.07874e-08	6.50156e-07	6.18698	ENSG00000139083	ChIP-Seq KLF5AR Common peak	ETV6
0.442553	4.44146	29.0324	7.11781e-08	6.53377e-07	6.18484	ENSG00000065600	Null	TMEM206
-1.20505	2.44805	29.0295	7.12861e-08	6.54002e-07	6.18442	ENSG00000146700	Null	SSC4D
-0.813058	3.03667	29.0201	7.16325e-08	6.56812e-07	6.18256	ENSG00000167889	Null	MGAT5B
0.412029	7.17614	29.0082	7.20725e-08	6.60476e-07	6.18014	ENSG00000155380	Null	SLC16A1
0.337612	5.97232	28.98	7.31289e-08	6.69782e-07	6.17407	ENSG00000156502	Null	SUPV3L1
0.554744	4.96125	28.9768	7.32516e-08	6.70531e-07	6.17358	ENSG00000156398	Null	SFXN2
-0.36444	5.86844	28.9639	7.37385e-08	6.7461e-07	6.17095	ENSG00000178202	Null	KDELC2
-1.48466	1.63263	28.9607	7.38612e-08	6.75356e-07	6.17047	ENSG00000189067	Null	LITAF
-0.324378	5.95267	28.9593	7.39155e-08	6.75475e-07	6.17039	ENSG00000156642	Null	NPTN
-0.554087	4.19198	28.9457	7.44364e-08	6.79855e-07	6.16758	ENSG00000196628	Null	TCF4
-2.1335	0.217669	28.939	7.46948e-08	6.81835e-07	6.16632	ENSG00000128849	Null	CGNL1
-1.25211	0.588633	28.9353	7.48365e-08	6.82747e-07	6.16574	ENSG00000109101	ChIP-Seq KLF5AR Common peak	FOXN1
0.495799	8.64184	28.9319	7.49688e-08	6.83573e-07	6.16521	ENSG00000153561	ChIP-Seq KLF5AR Common peak	RMND5A
0.382194	7.58058	28.9138	7.56737e-08	6.89617e-07	6.16139	ENSG00000183207	Null	RUVBL2
0.380815	5.28495	28.8687	7.74539e-08	7.05447e-07	6.15154	ENSG00000115756	ChIP-Seq KLF5AR Common peak	HPCAL1
-0.717424	2.63916	28.8437	7.84618e-08	7.14229e-07	6.14616	ENSG00000204366	ChIP-Seq KLF5AR Common peak	ZBTB12
-1.80182	-0.380517	28.8127	7.97265e-08	7.25338e-07	6.13946	ENSG00000171243	Null	SOSTDC1
0.431185	7.20172	28.805	8.00437e-08	7.2782e-07	6.13798	ENSG00000100075	Null	SLC25A1
-1.2252	1.39276	28.7965	8.03982e-08	7.30637e-07	6.1363	ENSG00000213085	ChIP-Seq KLF5AR Common peak	CFAP45
0.336568	5.95273	28.7723	8.14068e-08	7.39393e-07	6.13112	ENSG00000155304	Null	HSPA13
0.353883	5.71016	28.7656	8.16912e-08	7.41564e-07	6.12985	ENSG00000175550	Null	DRAP1
0.615608	4.44703	28.7572	8.20444e-08	7.44358e-07	6.12822	ENSG00000129667	Null	RHBDF2
-0.586741	3.4817	28.7262	8.33701e-08	7.55966e-07	6.1215	ENSG00000145476	Null	CYP4V2
-0.954545	1.7235	28.7195	8.36565e-08	7.58143e-07	6.12025	ENSG00000180881	Null	CAPS2
0.405574	6.36557	28.6925	8.48307e-08	7.68359e-07	6.11444	ENSG00000085377	ChIP-Seq KLF5AR Common peak	PREP
-0.551096	3.63414	28.6904	8.49231e-08	7.6877e-07	6.1142	ENSG00000172594	Null	SMPDL3A
-1.23929	1.17075	28.647	8.685e-08	7.85779e-07	6.1047	ENSG00000233198	ChIP-Seq KLF5AR Common peak	RNF224
-0.492974	4.32316	28.6448	8.69453e-08	7.86207e-07	6.10446	ENSG00000174791	Null	RIN1
-0.857163	4.70807	28.6431	8.70246e-08	7.86489e-07	6.10431	ENSG00000163171	Null	CDC42EP3
-0.483349	3.57131	28.6306	8.75884e-08	7.91148e-07	6.10174	ENSG00000114737	Null	CISH
0.363161	4.80648	28.6056	8.87262e-08	8.00983e-07	6.09638	ENSG00000102595	Null	UGGT2
0.464262	5.47691	28.5861	8.96229e-08	8.08632e-07	6.09225	ENSG00000104907	Null	TRMT1
0.390065	5.4007	28.5805	8.9883e-08	8.10532e-07	6.09123	ENSG00000115520	Null	COQ10B
-0.947752	4.642	28.5734	9.02121e-08	8.13052e-07	6.08988	ENSG00000163430	Null	FSTL1
0.336724	6.6608	28.5711	9.03186e-08	8.13563e-07	6.08961	ENSG00000063241	Null	ISOC2
0.319658	6.64863	28.5677	9.04802e-08	8.1457e-07	6.08907	ENSG00000063245	ChIP-Seq KLF5AR Common peak	EPN1
-2.10616	-0.545817	28.5631	9.06942e-08	8.16049e-07	6.08828	ENSG00000271109	Null	CTC-523E23.11
-0.828998	3.52108	28.5592	9.08755e-08	8.1723e-07	6.08766	ENSG00000129946	Null	SHC2
-0.619036	3.32884	28.541	9.17371e-08	8.24526e-07	6.0838	ENSG00000140691	Null	ARMC5
0.316488	10.3923	28.5177	9.28478e-08	8.34051e-07	6.07881	ENSG00000113013	ChIP-Seq KLF5AR Common peak	HSPA9
0.377871	8.78501	28.5153	9.29615e-08	8.34614e-07	6.07851	ENSG00000106263	Null	EIF3B
0.414326	5.92802	28.5132	9.30601e-08	8.35041e-07	6.07829	ENSG00000011260	Null	UTP18
-0.658955	4.34425	28.4955	9.39179e-08	8.42276e-07	6.07455	ENSG00000132434	Null	LANCL2
-0.419713	4.71307	28.4844	9.44569e-08	8.46646e-07	6.0723	ENSG00000161905	Null	ALOX15
0.298582	7.32719	28.4787	9.47364e-08	8.48687e-07	6.07125	ENSG00000128928	Null	IVD
-0.829838	1.88471	28.4706	9.5133e-08	8.51532e-07	6.0698	ENSG00000186496	Null	ZNF396
1.55457	-0.256956	28.4701	9.51581e-08	8.51532e-07	6.0698	ENSG00000226330	ChIP-Seq KLF5AR Common peak	RP11-739N20.2
-0.486411	5.92762	28.469	9.52123e-08	8.51552e-07	6.06979	ENSG00000144560	Null	VGLL4
0.472662	4.57797	28.4666	9.53297e-08	8.52136e-07	6.06949	ENSG00000126803	Null	HSPA2
0.331961	7.55655	28.4614	9.55862e-08	8.53963e-07	6.06856	ENSG00000169223	Null	LMAN2
0.418923	5.14401	28.4586	9.5725e-08	8.54736e-07	6.06817	ENSG00000162910	Null	MRPL55
-0.327781	6.82661	28.4453	9.63843e-08	8.60154e-07	6.06542	ENSG00000137693	Null	YAP1
0.526836	9.39335	28.4304	9.71291e-08	8.66328e-07	6.06232	ENSG00000115758	ChIP-Seq KLF5AR Common peak	ODC1
-2.11894	-0.870686	28.4211	9.75983e-08	8.70038e-07	6.06046	ENSG00000145965	Null	NA
-0.987694	1.78188	28.4125	9.80316e-08	8.73426e-07	6.05877	ENSG00000135736	Null	CCDC102A
-1.18483	1.65936	28.396	9.88718e-08	8.80432e-07	6.0553	ENSG00000136883	Null	KIF12
0.422519	5.4567	28.3839	9.94914e-08	8.85468e-07	6.05283	ENSG00000139131	Null	YARS2
0.365444	5.33676	28.3756	9.99189e-08	8.88789e-07	6.0512	ENSG00000177663	ChIP-Seq KLF5AR Common peak	IL17RA
-0.415665	7.44539	28.3615	1.00649e-07	8.94799e-07	6.04827	ENSG00000100320	Null	RBFOX2
-0.989564	0.954875	28.355	1.00986e-07	8.97305e-07	6.04706	ENSG00000254343	ChIP-Seq KLF5AR Common peak	RP11-760H22.2
-0.400124	8.01542	28.3049	1.03633e-07	9.20331e-07	6.03606	ENSG00000115648	ChIP-Seq KLF5AR Common peak	MLPH
-0.556048	6.99355	28.2965	1.04081e-07	9.23807e-07	6.03442	ENSG00000101224	Null	CDC25B
0.584679	3.6961	28.2667	1.05699e-07	9.37657e-07	6.02796	ENSG00000182118	Null	FAM89A
-1.94537	-0.348106	28.2405	1.07136e-07	9.49893e-07	6.02233	ENSG00000132744	ChIP-Seq KLF5AR Common peak	ACY3
-0.47646	6.87152	28.236	1.07388e-07	9.51605e-07	6.02154	ENSG00000174233	Null	ADCY6
-0.424665	4.55852	28.2017	1.09306e-07	9.67923e-07	6.01416	ENSG00000089060	Null	SLC8B1
-0.389879	5.18766	28.201	1.09347e-07	9.67923e-07	6.01416	ENSG00000122482	Null	ZNF644
0.288037	8.60869	28.193	1.09801e-07	9.71201e-07	6.01269	ENSG00000111481	Null	COPZ1
-0.809786	2.25071	28.1924	1.09836e-07	9.71201e-07	6.01269	ENSG00000262772	ChIP-Seq KLF5AR Common peak	RP11-353N14.2
0.439198	5.87006	28.1898	1.09983e-07	9.71972e-07	6.01235	ENSG00000167645	Null	YIF1B
0.412579	5.63226	28.1465	1.1247e-07	9.93411e-07	6.00287	ENSG00000105197	Null	TIMM50
-0.647198	5.13512	28.1447	1.12577e-07	9.93821e-07	6.00269	ENSG00000121210	Null	KIAA0922
0.319284	6.62625	28.1267	1.13629e-07	1.00257e-06	5.99889	ENSG00000146909	ChIP-Seq KLF5AR Common peak	NOM1
0.348299	7.04612	28.116	1.14258e-07	1.00757e-06	5.99672	ENSG00000066322	Null	ELOVL1
0.376435	7.68982	28.082	1.16282e-07	1.02487e-06	5.98933	ENSG00000170312	ChIP-Seq KLF5AR Common peak	CDK1
-0.832921	4.60992	28.0538	1.17989e-07	1.03936e-06	5.98323	ENSG00000120129	Null	DUSP1
-0.472396	4.42486	28.0386	1.18919e-07	1.04699e-06	5.98006	ENSG00000076555	Null	ACACB
-1.82922	0.0942	28.0187	1.20148e-07	1.05724e-06	5.97583	ENSG00000261713	Null	SSTR5-AS1
0.333272	7.97081	28.0127	1.20524e-07	1.05998e-06	5.9747	ENSG00000113569	Null	NUP155
0.335811	5.67249	28.0036	1.21092e-07	1.0644e-06	5.9729	ENSG00000070950	Null	RAD18
-0.520522	3.789	28.0019	1.21196e-07	1.06475e-06	5.97275	ENSG00000173805	Null	HAP1
0.434732	6.00861	27.9972	1.21489e-07	1.06674e-06	5.97194	ENSG00000102753	ChIP-Seq KLF5AR Common peak	KPNA3
-0.283278	7.02559	27.9745	1.22922e-07	1.07874e-06	5.96708	ENSG00000080503	Null	SMARCA2
0.260325	6.52884	27.937	1.25328e-07	1.09928e-06	5.95889	ENSG00000135250	Null	SRPK2
0.385469	5.77036	27.9357	1.25416e-07	1.09946e-06	5.95882	ENSG00000137288	Null	UQCC2
-0.872029	3.59882	27.9131	1.26888e-07	1.11176e-06	5.95399	ENSG00000135338	Null	LCA5
-0.437228	6.0592	27.9069	1.27294e-07	1.11457e-06	5.95289	ENSG00000168056	Null	LTBP3
-0.740408	4.24879	27.9061	1.27345e-07	1.11457e-06	5.95289	ENSG00000160179	Null	ABCG1
0.270889	7.68512	27.8675	1.29916e-07	1.13647e-06	5.94444	ENSG00000132300	Null	PTCD3
-0.500361	6.33947	27.8565	1.30654e-07	1.14232e-06	5.94221	ENSG00000121691	Null	CAT
-2.98617	-0.593932	27.8391	1.31835e-07	1.15203e-06	5.93854	ENSG00000139211	Null	AMIGO2
-2.04566	0.113339	27.8349	1.32124e-07	1.15393e-06	5.93782	ENSG00000067715	Null	SYT1
0.484565	5.44876	27.8225	1.32972e-07	1.16072e-06	5.93527	ENSG00000178585	ChIP-Seq KLF5AR Common peak	CTNNBIP1
0.254634	8.23523	27.7987	1.34615e-07	1.17443e-06	5.93017	ENSG00000089053	Null	ANAPC5
0.568535	6.34386	27.774	1.36343e-07	1.18888e-06	5.92486	ENSG00000082516	Null	GEMIN5
0.327733	6.10529	27.7553	1.3767e-07	1.19981e-06	5.92089	ENSG00000137168	Null	PPIL1
-0.455322	7.46506	27.7374	1.38947e-07	1.2103e-06	5.91711	ENSG00000182095	ChIP-Seq KLF5AR Common peak	TNRC18
-1.50123	0.855062	27.7179	1.40355e-07	1.22191e-06	5.91296	ENSG00000183876	Null	ARSI
0.480027	4.22532	27.7086	1.41031e-07	1.22714e-06	5.91111	ENSG00000215784	Null	FAM72D
0.42782	4.71088	27.6807	1.4308e-07	1.24431e-06	5.90507	ENSG00000144231	Null	POLR2D
-0.770456	2.03448	27.6767	1.4338e-07	1.24626e-06	5.90439	ENSG00000162490	Null	DRAXIN
0.338701	6.55142	27.6604	1.44589e-07	1.2561e-06	5.90098	ENSG00000140105	ChIP-Seq KLF5AR Common peak	WARS
0.514054	6.03787	27.6572	1.4483e-07	1.25752e-06	5.90048	ENSG00000147459	Null	DOCK5
-0.567508	5.98621	27.631	1.46805e-07	1.274e-06	5.89483	ENSG00000187961	Null	KLHL17
-0.340909	6.42523	27.6031	1.4894e-07	1.29184e-06	5.88879	ENSG00000131669	Null	NINJ1
0.597896	4.19087	27.5789	1.50818e-07	1.30744e-06	5.88358	ENSG00000116668	ChIP-Seq KLF5AR Common peak	SWT1
-1.1606	4.01403	27.5694	1.51558e-07	1.31315e-06	5.88169	ENSG00000110169	Null	HPX
0.33689	5.36792	27.5475	1.53285e-07	1.32741e-06	5.87699	ENSG00000055211	Null	GINM1
0.356908	5.83617	27.5451	1.53471e-07	1.32832e-06	5.8767	ENSG00000136908	Null	DPM2
0.296936	5.80646	27.526	1.54999e-07	1.34047e-06	5.87274	ENSG00000129071	Null	MBD4
-0.398644	8.77677	27.5255	1.55038e-07	1.34047e-06	5.87274	ENSG00000124664	ChIP-Seq KLF5AR Common peak	SPDEF
-0.533008	5.48817	27.5233	1.55214e-07	1.34128e-06	5.87248	ENSG00000181019	Null	NQO1
-0.675543	3.7277	27.5086	1.56394e-07	1.35076e-06	5.86942	ENSG00000239521	Null	GATS
-0.377836	4.8499	27.5065	1.56567e-07	1.35155e-06	5.86917	ENSG00000182621	Null	PLCB1
-0.499709	5.42001	27.5022	1.56916e-07	1.35331e-06	5.8686	ENSG00000145247	Null	OCIAD2
-0.527945	5.0038	27.5019	1.56937e-07	1.35331e-06	5.8686	ENSG00000164199	ChIP-Seq KLF5AR Common peak	ADGRV1
0.355978	5.97409	27.4913	1.57802e-07	1.36006e-06	5.86644	ENSG00000064545	Null	TMEM161A
2.77061	-0.673985	27.4797	1.58752e-07	1.36752e-06	5.86407	ENSG00000142515	ChIP-Seq KLF5AR Common peak	KLK3
0.409298	6.83601	27.4756	1.59093e-07	1.36974e-06	5.86336	ENSG00000073008	ChIP-Seq KLF5AR Common peak	PVR
0.371836	6.74629	27.4354	1.62431e-07	1.39774e-06	5.85457	ENSG00000179115	Null	FARSA
-0.658424	3.10956	27.4315	1.62754e-07	1.39979e-06	5.85394	ENSG00000138380	Null	CARF
-0.498131	3.94381	27.4087	1.6469e-07	1.4157e-06	5.84903	ENSG00000237440	Null	ZNF737
0.429042	4.69235	27.4051	1.64999e-07	1.41761e-06	5.84844	ENSG00000172840	Null	PDP2
-0.573374	3.55752	27.3901	1.66278e-07	1.42784e-06	5.84532	ENSG00000143147	Null	GPR161
-0.4958	3.45154	27.3739	1.67679e-07	1.43912e-06	5.8419	ENSG00000177311	Null	ZBTB38
-1.093	1.18693	27.3415	1.70514e-07	1.46269e-06	5.83485	ENSG00000182489	Null	XKRX
-0.371784	6.27857	27.3076	1.73524e-07	1.48772e-06	5.82748	ENSG00000153214	Null	TMEM87B
0.403914	5.26583	27.2986	1.74341e-07	1.49394e-06	5.82567	ENSG00000135049	Null	AGTPBP1
-0.785833	2.11682	27.2889	1.75213e-07	1.50063e-06	5.82373	ENSG00000113248	Null	PCDHB15
0.313906	7.88405	27.2771	1.76283e-07	1.50901e-06	5.82131	ENSG00000106628	Null	POLD2
0.749535	2.271	27.2656	1.77335e-07	1.51722e-06	5.81895	ENSG00000175449	ChIP-Seq KLF5AR Common peak	RFESD
-1.30255	0.529568	27.2621	1.77662e-07	1.51923e-06	5.81838	ENSG00000102290	Null	PCDH11X
0.411043	6.25524	27.2554	1.78274e-07	1.52366e-06	5.81711	ENSG00000172890	Null	NADSYN1
-0.531804	4.0395	27.2432	1.79403e-07	1.53251e-06	5.8146	ENSG00000187372	Null	PCDHB13
-0.439529	5.19352	27.236	1.80078e-07	1.53747e-06	5.81319	ENSG00000188322	Null	SBK1
-0.349864	7.21257	27.2125	1.82276e-07	1.55543e-06	5.80815	ENSG00000138777	Null	PPA2
0.38469	6.27279	27.1921	1.84207e-07	1.57109e-06	5.8038	ENSG00000106638	Null	TBL2
0.407654	8.81149	27.1816	1.85209e-07	1.57881e-06	5.80167	ENSG00000167881	Null	SRP68
0.398594	8.8789	27.1563	1.87649e-07	1.59878e-06	5.79621	ENSG00000118705	Null	RPN2
-0.511848	3.82907	27.1507	1.882e-07	1.60264e-06	5.79517	ENSG00000125266	Null	EFNB2
-2.09425	-0.392411	27.1462	1.88638e-07	1.60553e-06	5.79438	ENSG00000122877	Null	EGR2
0.319677	5.80187	27.1306	1.90162e-07	1.61766e-06	5.79111	ENSG00000111364	Null	DDX55
0.508034	8.15177	27.0508	1.98178e-07	1.68497e-06	5.77341	ENSG00000004455	Null	AK2
-1.18374	1.94925	27.0186	2.01507e-07	1.71239e-06	5.7664	ENSG00000186417	Null	GLDN
0.457163	5.57547	27.0146	2.01921e-07	1.71501e-06	5.76573	ENSG00000108439	ChIP-Seq KLF5AR Common peak	PNPO
-0.716953	4.08741	27.0108	2.02322e-07	1.71753e-06	5.7651	ENSG00000114019	Null	AMOTL2
0.428032	5.24019	27.0007	2.03384e-07	1.72565e-06	5.76305	ENSG00000165490	Null	DDIAS
-1.00879	0.381064	26.9966	2.03815e-07	1.72838e-06	5.76236	ENSG00000253816	Null	RP11-1415C14.3
-0.90681	1.48803	26.9956	2.03917e-07	1.72838e-06	5.76236	ENSG00000204428	Null	LY6G5C
-1.49054	2.04675	26.9837	2.05178e-07	1.73818e-06	5.75991	ENSG00000167207	Null	NOD2
-0.788863	3.29201	26.9612	2.07577e-07	1.75754e-06	5.7551	ENSG00000160781	Null	PAQR6
-0.461468	3.94407	26.9603	2.07679e-07	1.75754e-06	5.7551	ENSG00000100106	Null	TRIOBP
-2.27568	2.94712	26.9475	2.09058e-07	1.76829e-06	5.75245	ENSG00000179388	Null	EGR3
0.359773	5.44063	26.9337	2.10558e-07	1.78006e-06	5.74956	ENSG00000147687	ChIP-Seq KLF5AR Common peak	TATDN1
0.485937	9.08031	26.9207	2.11979e-07	1.79115e-06	5.74687	ENSG00000172115	Null	CYCS
0.297756	6.60541	26.8713	2.17462e-07	1.83654e-06	5.736	ENSG00000114650	Null	SCAP
0.427173	6.76135	26.8563	2.19164e-07	1.84995e-06	5.73284	ENSG00000111237	ChIP-Seq KLF5AR Common peak	VPS29
0.410416	6.98747	26.8468	2.20243e-07	1.8581e-06	5.73093	ENSG00000109133	Null	TMEM33
0.286426	7.5104	26.8456	2.20373e-07	1.85824e-06	5.7309	ENSG00000158615	ChIP-Seq KLF5AR Common peak	PPP1R15B
-0.732861	3.2085	26.83	2.22164e-07	1.87238e-06	5.72761	ENSG00000255346	ChIP-Seq KLF5AR Common peak	NOX5
0.568	7.99915	26.8227	2.23e-07	1.8776e-06	5.7264	ENSG00000143870	Null	PDIA6
-0.500267	4.27203	26.8226	2.23013e-07	1.8776e-06	5.7264	ENSG00000250722	Null	SEPP1
-0.399438	5.44673	26.8066	2.2487e-07	1.89226e-06	5.72302	ENSG00000105520	Null	PLPPR2
0.289061	8.64191	26.8006	2.25572e-07	1.8972e-06	5.72189	ENSG00000179295	Null	PTPN11
-0.286871	6.38304	26.7981	2.25862e-07	1.89866e-06	5.72155	ENSG00000019144	Null	PHLDB1
0.408759	4.63148	26.789	2.26926e-07	1.90662e-06	5.71974	ENSG00000013523	Null	ANGEL1
-1.3379	1.67421	26.7768	2.28367e-07	1.91775e-06	5.71721	ENSG00000172197	Null	MBOAT1
-0.560094	6.12906	26.7708	2.29074e-07	1.92177e-06	5.7163	ENSG00000130827	Null	PLXNA3
0.943696	3.54284	26.7707	2.29081e-07	1.92177e-06	5.7163	ENSG00000236081	Null	ELFN1-AS1
0.656997	3.86784	26.7631	2.29989e-07	1.9284e-06	5.7148	ENSG00000158156	ChIP-Seq KLF5AR Common peak	XKR8
0.294495	6.15396	26.7542	2.31049e-07	1.93629e-06	5.71303	ENSG00000050130	Null	JKAMP
-1.20669	1.75579	26.7452	2.32124e-07	1.9443e-06	5.71124	ENSG00000067066	Null	SP100
0.311947	7.08787	26.738	2.32995e-07	1.94966e-06	5.71004	ENSG00000160803	Null	UBQLN4
-0.497264	3.44594	26.7379	2.33001e-07	1.94966e-06	5.71004	ENSG00000124593	ChIP-Seq KLF5AR Common peak	PRICKLE4
0.397321	5.4798	26.7261	2.34436e-07	1.96066e-06	5.7076	ENSG00000177674	Null	AGTRAP
-0.533493	8.43313	26.7219	2.34945e-07	1.96391e-06	5.70688	ENSG00000135111	ChIP-Seq KLF5AR Common peak	TBX3
0.628976	3.74115	26.7102	2.36376e-07	1.97487e-06	5.70446	ENSG00000182319	ChIP-Seq KLF5AR Common peak	NA
-0.545849	5.15542	26.7065	2.36828e-07	1.97764e-06	5.70385	ENSG00000196547	ChIP-Seq KLF5AR Common peak	MAN2A2
-1.36346	0.88562	26.655	2.43224e-07	2.03001e-06	5.6925	ENSG00000203280	ChIP-Seq KLF5AR Common peak	CTA-221G9.12
-0.400845	5.10335	26.653	2.43478e-07	2.03088e-06	5.69232	ENSG00000164576	Null	SAP30L
0.498203	5.00196	26.6522	2.43577e-07	2.03088e-06	5.69232	ENSG00000113594	Null	LIFR
-0.421702	6.13546	26.6404	2.45062e-07	2.04223e-06	5.6899	ENSG00000111678	Null	C12orf57
-1.14812	0.322765	26.6373	2.45459e-07	2.04449e-06	5.68942	ENSG00000139915	Null	MDGA2
0.355664	6.24378	26.6333	2.45969e-07	2.0477e-06	5.68873	ENSG00000171109	Null	MFN1
-0.428271	6.94796	26.6236	2.47201e-07	2.05691e-06	5.68678	ENSG00000054654	Null	SYNE2
0.513561	5.71414	26.6115	2.48755e-07	2.06879e-06	5.68428	ENSG00000107833	Null	NPM3
-0.492562	5.96604	26.6089	2.49092e-07	2.07001e-06	5.68403	ENSG00000168672	Null	FAM84B
-0.604624	3.45292	26.6084	2.49155e-07	2.07001e-06	5.68403	ENSG00000198816	Null	ZNF358
1.03932	1.712	26.6038	2.49747e-07	2.07334e-06	5.68333	ENSG00000109771	Null	LRP2BP
-0.76093	2.05524	26.6034	2.49809e-07	2.07334e-06	5.68333	ENSG00000159713	Null	TPPP3
-0.546506	4.96241	26.555	2.56136e-07	2.12478e-06	5.67269	ENSG00000176720	Null	BOK
1.33803	0.427895	26.5271	2.59865e-07	2.15462e-06	5.66663	ENSG00000259479	Null	SORD2P
-0.602577	5.89188	26.5225	2.6049e-07	2.1587e-06	5.66581	ENSG00000174080	Null	CTSF
0.315924	7.40721	26.5	2.63535e-07	2.18283e-06	5.66098	ENSG00000154174	Null	TOMM70
-0.587537	4.50304	26.4989	2.63691e-07	2.18302e-06	5.66094	ENSG00000237945	Null	LINC00649
0.375861	6.69394	26.4928	2.64518e-07	2.18876e-06	5.6598	ENSG00000136045	Null	PWP1
-0.406588	4.59295	26.4752	2.66943e-07	2.20771e-06	5.65606	ENSG00000215039	Null	CD27-AS1
0.575346	6.77616	26.4354	2.72494e-07	2.25248e-06	5.64734	ENSG00000102580	Null	DNAJC3
-0.608232	3.10108	26.4335	2.72763e-07	2.25357e-06	5.64713	ENSG00000170390	Null	DCLK2
0.406471	5.31331	26.4041	2.76958e-07	2.28707e-06	5.64072	ENSG00000103253	ChIP-Seq KLF5AR Common peak	HAGHL
-1.31357	0.336925	26.3983	2.77787e-07	2.29275e-06	5.63964	ENSG00000260023	Null	NA
0.439706	7.47529	26.3784	2.80669e-07	2.31538e-06	5.63538	ENSG00000130826	Null	DKC1
-0.638731	2.65554	26.3751	2.81137e-07	2.31807e-06	5.63487	ENSG00000253537	Null	PCDHGA7
0.648031	3.27953	26.3607	2.83239e-07	2.33311e-06	5.63207	ENSG00000210196	Null	MT-TP
0.449932	6.83134	26.3605	2.83278e-07	2.33311e-06	5.63207	ENSG00000074695	Null	LMAN1
-0.31557	6.68922	26.3597	2.83388e-07	2.33311e-06	5.63207	ENSG00000146463	Null	ZMYM4
0.461948	5.82178	26.3487	2.85005e-07	2.34524e-06	5.62981	ENSG00000144848	Null	ATG3
-0.934806	4.36378	26.3461	2.854e-07	2.34731e-06	5.62943	ENSG00000100968	Null	NFATC4
0.38285	5.78676	26.3367	2.86792e-07	2.35757e-06	5.62753	ENSG00000197713	Null	RPE
-0.448709	6.07245	26.2836	2.94774e-07	2.42197e-06	5.61583	ENSG00000177728	ChIP-Seq KLF5AR Common peak	TMEM94
-0.30912	6.646	26.2623	2.98058e-07	2.44772e-06	5.61124	ENSG00000143390	Null	RFX5
-0.50734	4.78887	26.2102	3.06196e-07	2.51329e-06	5.59976	ENSG00000138835	Null	RGS3
-0.326099	5.41276	26.1756	3.11739e-07	2.55649e-06	5.59236	ENSG00000162928	Null	PEX13
-0.3834	5.68876	26.1754	3.1177e-07	2.55649e-06	5.59236	ENSG00000179151	ChIP-Seq KLF5AR Common peak	EDC3
-0.366038	4.94794	26.166	3.13287e-07	2.56763e-06	5.59047	ENSG00000105643	Null	ARRDC2
-0.313698	9.49581	26.1577	3.14633e-07	2.57738e-06	5.58882	ENSG00000164292	ChIP-Seq KLF5AR Common peak	RHOBTB3
0.514614	3.69182	26.1558	3.14945e-07	2.57865e-06	5.58861	ENSG00000136141	Null	LRCH1
[truncated: 3,159 more rows]
