# Supplementary material for: Opposing transcriptional programs of KLF5 and AR emerge during therapy for advanced prostate cancer
Source: Nat Commun. 2021 Nov 4;12:6377. doi: 10.1038/s41467-021-26612-1 (PMC8568894; doi:10.1038/s41467-021-26612-1)
Supplement: Supplementary file 8 — Supplementary Data 6 [file 41467_2021_26612_MOESM8_ESM.xlsx]

## Sheet: SupplementaryData6-DEgenes_D567
logFC	logCPM	LR	PValue	FDR	neglog10FDR	GeneID	ChIP	GeneName
1.51663	7.64656	175.955	3.70395e-40	6.06225e-36	35.2174	ENSG00000089356	ChIP-Seq KLF5AR Common peak	FXYD3
1.92034	6.37191	171.122	4.20763e-39	3.44332e-35	34.463	ENSG00000102554	Null	KLF5
1.56995	5.35967	162.263	3.62401e-37	1.97714e-33	32.704	ENSG00000137699	ChIP-Seq KLF5AR Common peak	TRIM29
1.48658	5.69208	150.729	1.2013e-34	4.91543e-31	30.3084	ENSG00000163993	ChIP-Seq KLF5AR Common peak	S100P
2.37808	4.87567	102.489	4.33803e-24	1.42001e-20	19.8477	ENSG00000197496	ChIP-Seq KLF5AR Common peak	SLC2A10
2.29016	3.13936	93.7146	3.64456e-22	9.94175e-19	18.0025	ENSG00000184574	Null	LPAR5
0.98957	5.49435	84.0088	4.92571e-20	1.1517e-16	15.9387	ENSG00000106078	ChIP-Seq KLF5AR Common peak	COBL
0.925368	5.87191	64.3315	1.05151e-15	2.15125e-12	11.6673	ENSG00000165272	Null	AQP3
1.24364	3.93309	59.4387	1.26165e-14	2.29439e-11	10.6393	ENSG00000188959	Null	C9orf152
1.09841	3.6701	58.9894	1.58521e-14	2.59452e-11	10.5859	ENSG00000204385	ChIP-Seq KLF5AR Common peak	SLC44A4
1.34856	3.75298	57.6608	3.11451e-14	4.63411e-11	10.334	ENSG00000223573	Null	TINCR
0.957264	8.25699	56.7539	4.9391e-14	6.73652e-11	10.1716	ENSG00000096696	Null	DSP
1.25018	3.75812	55.2317	1.07126e-13	1.34872e-10	9.87008	ENSG00000143217	Null	NECTIN4
3.16262	3.34757	54.9338	1.24656e-13	1.45732e-10	9.83645	ENSG00000189334	Null	S100A14
1.45898	6.80565	53.9306	2.077e-13	2.26629e-10	9.64469	ENSG00000135744	Null	AGT
1.86901	3.55556	49.1099	2.42015e-12	2.47566e-09	8.60631	ENSG00000178038	Null	ALS2CL
1.73726	2.94568	48.3322	3.59793e-12	3.31748e-09	8.47919	ENSG00000129437	ChIP-Seq KLF5AR Common peak	KLK14
1.09826	3.12627	48.3049	3.64848e-12	3.31748e-09	8.47919	ENSG00000006534	Null	ALDH3B1
1.20553	5.27831	47.994	4.27515e-12	3.6827e-09	8.43383	ENSG00000130508	ChIP-Seq KLF5AR Common peak	PXDN
0.540396	6.44984	47.7188	4.91956e-12	4.02592e-09	8.39513	ENSG00000214530	ChIP-Seq KLF5AR Common peak	STARD10
4.02399	3.47322	46.9102	7.43164e-12	5.79208e-09	8.23717	ENSG00000188643	Null	S100A16
-1.38975	4.79123	46.2275	1.05287e-11	7.83286e-09	8.10608	ENSG00000179348	Null	GATA2
0.970831	4.59737	45.6668	1.40179e-11	9.97523e-09	8.00108	ENSG00000099812	Null	MISP
0.441596	7.04236	42.656	6.52634e-11	4.45069e-08	7.35157	ENSG00000136830	ChIP-Seq KLF5AR Common peak	FAM129B
0.711925	5.16813	41.7538	1.03519e-10	6.77721e-08	7.16895	ENSG00000069812	ChIP-Seq KLF5AR Common peak	HES2
1.92558	2.09515	40.5778	1.88939e-10	1.18623e-07	6.92583	ENSG00000174945	ChIP-Seq KLF5AR Common peak	AMZ1
2.13694	4.25616	40.5093	1.95687e-10	1.18623e-07	6.92583	ENSG00000135406	Null	PRPH
1.7899	2.05986	39.1705	3.88367e-10	2.25691e-07	6.64649	ENSG00000114854	Null	TNNC1
5.36763	0.44062	39.1134	3.99893e-10	2.25691e-07	6.64649	ENSG00000158825	Null	CDA
1.93107	4.80088	38.7165	4.90046e-10	2.67353e-07	6.57292	ENSG00000167757	ChIP-Seq KLF5AR Common peak	KLK11
-1.28416	5.78147	38.6455	5.08205e-10	2.68316e-07	6.57135	ENSG00000135540	ChIP-Seq KLF5AR Common peak	NHSL1
1.36603	3.97488	38.4991	5.47797e-10	2.80181e-07	6.55256	ENSG00000135519	Null	KCNH3
1.16041	5.06976	37.7815	7.91297e-10	3.92407e-07	6.40626	ENSG00000206075	ChIP-Seq KLF5AR Common peak	SERPINB5
0.755266	4.62219	37.7235	8.15166e-10	3.92407e-07	6.40626	ENSG00000165025	ChIP-Seq KLF5AR Common peak	SYK
0.813022	7.75264	37.3639	9.802e-10	4.58369e-07	6.33878	ENSG00000131771	ChIP-Seq KLF5AR Common peak	PPP1R1B
0.726059	5.16682	37.0777	1.13515e-09	5.16083e-07	6.28728	ENSG00000091622	ChIP-Seq KLF5AR Common peak	PITPNM3
1.74032	1.6944	36.251	1.73471e-09	7.67352e-07	6.11501	ENSG00000147041	Null	SYTL5
2.18409	2.27739	36.0377	1.93539e-09	8.33592e-07	6.07905	ENSG00000196154	Null	S100A4
1.42811	2.88096	35.8648	2.11497e-09	8.87582e-07	6.05179	ENSG00000168539	Null	CHRM1
0.472966	5.56341	35.6767	2.32938e-09	9.46733e-07	6.02377	ENSG00000237289	Null	CKMT1B
0.75166	7.86205	35.6417	2.3716e-09	9.46733e-07	6.02377	ENSG00000063660	Null	GPC1
0.754468	4.14529	35.2512	2.8981e-09	1.12936e-06	5.94717	ENSG00000171517	ChIP-Seq KLF5AR Common peak	LPAR3
1.12656	7.46071	35.1803	3.00543e-09	1.1342e-06	5.94531	ENSG00000196465	Null	MYL6B
0.928615	5.61835	35.1522	3.04912e-09	1.1342e-06	5.94531	ENSG00000196878	Null	LAMB3
0.87651	3.9599	34.5686	4.11482e-09	1.49661e-06	5.82489	ENSG00000162078	Null	ZG16B
1.29605	2.49966	34.1831	5.01623e-09	1.7848e-06	5.74841	ENSG00000114378	Null	HYAL1
-1.24526	3.23712	33.7472	6.27594e-09	2.1855e-06	5.66045	ENSG00000133069	Null	TMCC2
2.38235	1.1932	33.5919	6.79769e-09	2.31787e-06	5.63491	ENSG00000124429	Null	POF1B
0.419149	6.96953	33.5285	7.02275e-09	2.34574e-06	5.62972	ENSG00000141736	ChIP-Seq KLF5AR Common peak	ERBB2
0.532425	5.18387	33.4205	7.42359e-09	2.43004e-06	5.61439	ENSG00000106789	ChIP-Seq KLF5AR Common peak	CORO2A
-1.11351	4.22771	33.2346	8.16822e-09	2.62136e-06	5.58147	ENSG00000154654	Null	NCAM2
1.10538	3.44142	33.0634	8.92038e-09	2.80769e-06	5.55165	ENSG00000143816	Null	WNT9A
1.16266	2.32433	32.205	1.38734e-08	4.28426e-06	5.36812	ENSG00000162777	Null	DENND2D
1.27263	4.37851	31.985	1.55368e-08	4.70908e-06	5.32706	ENSG00000026508	Null	CD44
2.21268	1.3018	31.2845	2.22855e-08	6.63175e-06	5.17837	ENSG00000166866	Null	MYO1A
0.401344	7.61676	30.4914	3.35344e-08	9.80102e-06	5.00873	ENSG00000170017	Null	ALCAM
0.705917	5.14383	30.4131	3.4917e-08	1.00261e-05	4.99887	ENSG00000106003	Null	LFNG
1.42634	3.0774	30.3239	3.65587e-08	1.03165e-05	4.98647	ENSG00000233392	Null	AC104809.4
0.327164	6.87937	30.0163	4.28429e-08	1.18849e-05	4.925	ENSG00000132849	Null	PATJ
0.767172	5.69931	29.8642	4.63388e-08	1.22462e-05	4.912	ENSG00000182580	Null	EPHB3
0.497413	5.55403	29.8633	4.63599e-08	1.22462e-05	4.912	ENSG00000106799	Null	TGFBR1
0.806275	4.99229	29.8621	4.639e-08	1.22462e-05	4.912	ENSG00000005884	Null	ITGA3
0.733628	2.96586	29.5818	5.36052e-08	1.39263e-05	4.85616	ENSG00000163235	ChIP-Seq KLF5AR Common peak	TGFA
4.09113	1.73414	29.2062	6.50695e-08	1.66405e-05	4.77883	ENSG00000124107	Null	SLPI
-1.0412	5.71898	29.1438	6.72013e-08	1.69213e-05	4.77157	ENSG00000176845	ChIP-Seq KLF5AR Common peak	METRNL
1.22882	3.85352	29.0026	7.22824e-08	1.78463e-05	4.74845	ENSG00000076344	Null	RGS11
0.35931	8.71133	28.982	7.30556e-08	1.78463e-05	4.74845	ENSG00000196576	Null	PLXNB2
1.16998	4.41853	28.8998	7.62211e-08	1.83458e-05	4.73646	ENSG00000149527	Null	PLCH2
0.348744	8.15086	28.4609	9.56106e-08	2.26791e-05	4.64437	ENSG00000184613	ChIP-Seq KLF5AR Common peak	NELL2
0.477931	6.27857	28.4253	9.73828e-08	2.27695e-05	4.64265	ENSG00000153214	Null	TMEM87B
0.300863	6.90642	28.2437	1.0696e-07	2.46565e-05	4.60807	ENSG00000117676	ChIP-Seq KLF5AR Common peak	RPS6KA1
1.01547	2.61361	27.8699	1.29749e-07	2.91571e-05	4.53526	ENSG00000101276	Null	SLC52A3
-0.676378	5.0156	27.8655	1.30047e-07	2.91571e-05	4.53526	ENSG00000118985	Null	ELL2
0.498126	6.47309	27.7265	1.39736e-07	3.07487e-05	4.51217	ENSG00000068078	ChIP-Seq KLF5AR Common peak	FGFR3
0.763584	5.92626	27.7104	1.40903e-07	3.07487e-05	4.51217	ENSG00000198125	Null	MB
2.22271	0.823895	27.6351	1.46495e-07	3.15485e-05	4.50102	ENSG00000205076	ChIP-Seq KLF5AR Common peak	LGALS7
-0.511015	5.98192	27.2636	1.77523e-07	3.7734e-05	4.42327	ENSG00000160953	ChIP-Seq KLF5AR Common peak	MUM1
0.672976	5.20332	27.208	1.82704e-07	3.83373e-05	4.41638	ENSG00000156453	ChIP-Seq KLF5AR Common peak	PCDH1
-0.53333	5.2766	27.0275	2.00579e-07	4.15554e-05	4.38137	ENSG00000137135	Null	ARHGEF39
-2.29864	0.648163	26.6205	2.476e-07	5.06559e-05	4.29537	ENSG00000188958	Null	UTS2B
0.723844	4.36425	26.5588	2.55644e-07	5.16559e-05	4.28688	ENSG00000118898	Null	PPL
0.854965	5.43318	26.4654	2.68295e-07	5.35511e-05	4.27123	ENSG00000117472	ChIP-Seq KLF5AR Common peak	TSPAN1
0.589496	5.16676	26.1645	3.13529e-07	6.18257e-05	4.20883	ENSG00000137486	Null	ARRB1
0.749742	4.30842	26.1247	3.20065e-07	6.23631e-05	4.20507	ENSG00000074370	ChIP-Seq KLF5AR Common peak	ATP2A3
0.430292	8.75051	26.0785	3.27815e-07	6.31218e-05	4.19982	ENSG00000160789	ChIP-Seq KLF5AR Common peak	LMNA
0.450015	5.701	25.8893	3.61577e-07	6.88131e-05	4.16233	ENSG00000124098	Null	FAM210B
0.957197	3.52788	25.744	3.89837e-07	7.33387e-05	4.13467	ENSG00000120318	Null	ARAP3
1.39898	3.81126	25.6769	4.03627e-07	7.41396e-05	4.12995	ENSG00000261606	ChIP-Seq KLF5AR Common peak	RP11-414J4.2
0.853619	3.52915	25.6658	4.05962e-07	7.41396e-05	4.12995	ENSG00000185483	ChIP-Seq KLF5AR Common peak	ROR1
-0.798641	5.8543	25.6576	4.07684e-07	7.41396e-05	4.12995	ENSG00000055118	ChIP-Seq KLF5AR Common peak	KCNH2
-0.417732	5.50442	25.5625	4.28291e-07	7.70313e-05	4.11333	ENSG00000107758	Null	PPP3CB
1.01932	2.88185	25.541	4.3308e-07	7.70459e-05	4.11325	ENSG00000168427	Null	KLHL30
-0.786038	2.87748	25.3939	4.67389e-07	8.22555e-05	4.08483	ENSG00000140859	Null	KIFC3
-0.565313	9.80672	25.0344	5.63161e-07	9.8056e-05	4.00853	ENSG00000117632	Null	STMN1
-1.06765	0.493492	24.8382	6.2349e-07	0.000107418	3.96892	ENSG00000213468	Null	FIRRE
2.68847	-0.476342	24.6727	6.79388e-07	0.000115013	3.93925	ENSG00000189280	Null	GJB5
2.81274	-0.551482	24.6664	6.81629e-07	0.000115013	3.93925	ENSG00000133067	Null	LGR6
2.30264	-0.0620946	24.5697	7.16701e-07	0.000118656	3.92571	ENSG00000150201	Null	FXYD4
0.698559	3.82518	24.567	7.17721e-07	0.000118656	3.92571	ENSG00000041353	Null	RAB27B
-1.8039	0.0862575	24.4264	7.72039e-07	0.00012636	3.89839	ENSG00000271580	Null	RP11-536L3.4
1.33361	-0.784969	24.2095	8.64033e-07	0.000140016	3.85382	ENSG00000262973	Null	NA
0.451848	8.77677	24.1882	8.73678e-07	0.000140191	3.85328	ENSG00000124664	ChIP-Seq KLF5AR Common peak	SPDEF
1.65939	0.881341	23.9631	9.81989e-07	0.000156041	3.80676	ENSG00000049540	ChIP-Seq KLF5AR Common peak	ELN
3.16613	-1.39155	23.8196	1.05797e-06	0.00016628	3.77916	ENSG00000181577	Null	C6orf223
-0.85101	6.42998	23.8037	1.06674e-06	0.00016628	3.77916	ENSG00000117222	Null	RBBP5
0.867865	3.73574	23.6734	1.14151e-06	0.000176255	3.75386	ENSG00000125398	Null	SOX9
0.641882	4.27724	23.5848	1.19526e-06	0.00018283	3.73795	ENSG00000144645	Null	OSBPL10
2.20705	-0.00518607	23.4623	1.27387e-06	0.00019305	3.71433	ENSG00000169562	Null	GJB1
-2.41825	-0.219367	23.2582	1.41642e-06	0.000212683	3.67227	ENSG00000183287	Null	CCBE1
1.56954	2.68331	23.2287	1.43833e-06	0.00021401	3.66957	ENSG00000140506	ChIP-Seq KLF5AR Common peak	LMAN1L
2.53322	1.84294	22.9748	1.64135e-06	0.000242018	3.61615	ENSG00000101204	Null	CHRNA4
5.01278	-1.72525	22.8075	1.79062e-06	0.000261671	3.58225	ENSG00000189433	Null	GJB4
0.551136	6.28855	22.7391	1.85555e-06	0.000268138	3.57164	ENSG00000116299	Null	KIAA1324
1.08946	2.46353	22.7266	1.86765e-06	0.000268138	3.57164	ENSG00000074416	Null	MGLL
1.67599	2.5379	22.7066	1.88717e-06	0.000268585	3.57092	ENSG00000178934	ChIP-Seq KLF5AR Common peak	LGALS7B
-0.704308	4.0353	22.5768	2.01911e-06	0.000283912	3.54682	ENSG00000144815	Null	NXPE3
2.45362	0.491347	22.5669	2.02956e-06	0.000283912	3.54682	ENSG00000152377	ChIP-Seq KLF5AR Common peak	SPOCK1
-1.63589	1.83522	22.5399	2.0582e-06	0.000284927	3.54527	ENSG00000164176	Null	EDIL3
-0.717038	7.40036	22.5274	2.07163e-06	0.000284927	3.54527	ENSG00000136235	ChIP-Seq KLF5AR Common peak	GPNMB
3.52979	0.208734	22.4422	2.16567e-06	0.000293463	3.53245	ENSG00000108001	Null	EBF3
0.719513	5.50131	22.4387	2.16955e-06	0.000293463	3.53245	ENSG00000152137	ChIP-Seq KLF5AR Common peak	HSPB8
1.23206	2.07492	22.3509	2.27111e-06	0.000304683	3.51615	ENSG00000144681	Null	STAC
0.59139	7.11281	22.2538	2.38881e-06	0.000317867	3.49776	ENSG00000172037	Null	LAMB2
-0.842796	4.21582	22.2253	2.42458e-06	0.000320026	3.49482	ENSG00000158050	Null	DUSP2
0.427686	6.72469	22.0979	2.59096e-06	0.00033925	3.46948	ENSG00000011347	ChIP-Seq KLF5AR Common peak	SYT7
1.88981	1.98476	21.8108	3.00896e-06	0.000390855	3.40798	ENSG00000261068	ChIP-Seq KLF5AR Common peak	RP11-7K24.3
2.37185	-0.120148	21.6839	3.21484e-06	0.00041431	3.38267	ENSG00000166220	Null	TBATA
0.411499	5.25671	21.3463	3.83351e-06	0.00049018	3.30964	ENSG00000169692	Null	AGPAT2
1.16657	2.50143	21.2609	4.00816e-06	0.00050854	3.29368	ENSG00000111344	ChIP-Seq KLF5AR Common peak	RASAL1
1.19074	3.51217	21.2443	4.04303e-06	0.000509018	3.29327	ENSG00000143365	Null	RORC
0.311639	6.41872	21.2211	4.09233e-06	0.000511292	3.29133	ENSG00000115561	ChIP-Seq KLF5AR Common peak	CHMP3
0.417892	6.45963	21.1354	4.27955e-06	0.000530144	3.27561	ENSG00000048707	Null	VPS13D
0.666373	6.47488	21.1227	4.30801e-06	0.000530144	3.27561	ENSG00000130707	Null	ASS1
0.873969	4.72517	21.0719	4.42365e-06	0.000540313	3.26735	ENSG00000013364	Null	MVP
1.43913	1.01869	20.9529	4.70714e-06	0.00057068	3.24361	ENSG00000110436	Null	SLC1A2
0.572363	4.37046	20.8614	4.9375e-06	0.000594207	3.22606	ENSG00000132518	ChIP-Seq KLF5AR Common peak	GUCY2D
0.288974	7.7025	20.7491	5.23557e-06	0.000625479	3.20379	ENSG00000167005	Null	NUDT21
0.977752	4.0239	20.6445	5.52945e-06	0.000655801	3.18323	ENSG00000130653	Null	PNPLA7
0.347582	7.58355	20.6183	5.60584e-06	0.000660078	3.18041	ENSG00000158195	ChIP-Seq KLF5AR Common peak	WASF2
0.414516	8.01542	20.5987	5.66359e-06	0.000662114	3.17907	ENSG00000115648	ChIP-Seq KLF5AR Common peak	MLPH
1.11164	2.38004	20.552	5.80323e-06	0.000673628	3.17158	ENSG00000089327	ChIP-Seq KLF5AR Common peak	FXYD5
0.468931	6.47532	20.4358	6.16639e-06	0.000710742	3.14829	ENSG00000149418	Null	ST14
1.77781	0.366291	20.4002	6.28237e-06	0.000719046	3.14324	ENSG00000156564	Null	LRFN2
1.63145	0.281697	20.3841	6.33551e-06	0.000720092	3.14261	ENSG00000167759	ChIP-Seq KLF5AR Common peak	KLK13
0.833408	2.45596	20.3603	6.41465e-06	0.000724059	3.14023	ENSG00000158246	Null	FAM46B
-1.11095	3.87623	20.3352	6.49942e-06	0.000728602	3.13751	ENSG00000167749	ChIP-Seq KLF5AR Common peak	KLK4
0.509782	5.82841	20.3151	6.56786e-06	0.000730644	3.13629	ENSG00000062038	Null	CDH3
0.32374	7.21562	20.3038	6.60691e-06	0.000730644	3.13629	ENSG00000198380	Null	GFPT1
0.330999	6.05129	20.1365	7.21086e-06	0.000792082	3.10123	ENSG00000105514	Null	RAB3D
-0.544012	9.68446	20.0599	7.50552e-06	0.000818952	3.08674	ENSG00000221890	Null	NPTXR
-0.747179	4.47647	19.9824	7.81584e-06	0.000847164	3.07203	ENSG00000159314	Null	ARHGAP27
2.90918	0.109329	19.9479	7.95822e-06	0.000856922	3.06706	ENSG00000188910	Null	GJB3
-0.888832	3.63613	19.8374	8.43163e-06	0.000896578	3.04741	ENSG00000145087	Null	STXBP5L
2.6806	1.75787	19.8321	8.45528e-06	0.000896578	3.04741	ENSG00000125780	ChIP-Seq KLF5AR Common peak	TGM3
0.512392	3.76942	19.824	8.49084e-06	0.000896578	3.04741	ENSG00000249550	Null	LINC01234
-0.531432	7.80935	19.8092	8.55685e-06	0.000897757	3.04684	ENSG00000187735	Null	TCEA1
1.35735	2.7824	19.7753	8.70992e-06	0.000907996	3.04192	ENSG00000269516	Null	CYP4F23P
0.527257	7.36699	19.7087	9.01879e-06	0.000934244	3.02954	ENSG00000046604	Null	DSG2
0.319496	6.93539	19.6749	9.17986e-06	0.00093963	3.02704	ENSG00000155066	Null	PROM2
2.8595	0.144421	19.6737	9.18561e-06	0.00093963	3.02704	ENSG00000186847	Null	KRT14
-0.592509	9.82164	19.5929	9.58266e-06	0.000974158	3.01137	ENSG00000087460	Null	GNAS
2.50406	0.110484	19.4931	1.00965e-05	0.00102006	2.99138	ENSG00000124126	Null	PREX1
0.975289	3.45763	19.3294	1.10002e-05	0.00110454	2.95682	ENSG00000272405	ChIP-Seq KLF5AR Common peak	RP11-284F21.10
-0.426064	7.47939	19.2113	1.17017e-05	0.00116782	2.93263	ENSG00000112972	Null	HMGCS1
0.42943	6.60945	19.1471	1.21022e-05	0.00120047	2.92065	ENSG00000136010	Null	ALDH1L2
1.46777	0.771068	19.0568	1.26887e-05	0.00124863	2.90356	ENSG00000167080	Null	B4GALNT2
0.909909	2.37928	19.0257	1.28971e-05	0.00124863	2.90356	ENSG00000128284	Null	APOL3
-0.477048	4.27425	19.0218	1.29232e-05	0.00124863	2.90356	ENSG00000138794	Null	CASP6
-0.623978	4.649	19.0208	1.29302e-05	0.00124863	2.90356	ENSG00000197757	Null	HOXC6
1.41309	1.11728	19.015	1.29693e-05	0.00124863	2.90356	ENSG00000128274	Null	A4GALT
-0.402833	6.1146	18.9968	1.3094e-05	0.00125327	2.90195	ENSG00000157514	ChIP-Seq KLF5AR Common peak	TSC22D3
-1.00799	1.38752	18.9455	1.34504e-05	0.0012799	2.89283	ENSG00000162998	Null	FRZB
0.834706	11.8281	18.907	1.37247e-05	0.00129845	2.88657	ENSG00000266658	Null	NA
0.874047	1.95348	18.8936	1.38219e-05	0.00130013	2.88601	ENSG00000163286	Null	ALPPL2
1.01203	2.27345	18.8749	1.3958e-05	0.00130543	2.88425	ENSG00000105219	Null	CNTD2
0.945818	4.88556	18.8294	1.42946e-05	0.00132931	2.87637	ENSG00000137857	ChIP-Seq KLF5AR Common peak	DUOX1
-1.32814	0.329196	18.7907	1.45879e-05	0.00134893	2.87001	ENSG00000153064	ChIP-Seq KLF5AR Common peak	BANK1
0.941308	2.58358	18.7748	1.47098e-05	0.00135256	2.86884	ENSG00000010327	Null	STAB1
0.64668	5.24348	18.6761	1.54912e-05	0.00141645	2.8488	ENSG00000130477	Null	UNC13A
0.46495	7.48712	18.5185	1.68263e-05	0.00152636	2.81634	ENSG00000096433	ChIP-Seq KLF5AR Common peak	ITPR3
-0.393858	6.2688	18.5125	1.68798e-05	0.00152636	2.81634	ENSG00000225697	ChIP-Seq KLF5AR Common peak	SLC26A6
1.79198	-0.528633	18.341	1.84693e-05	0.00166092	2.77965	ENSG00000250519	Null	RP11-680H20.2
-0.919985	2.4098	18.2708	1.91618e-05	0.00171377	2.76605	ENSG00000166407	Null	LMO1
-1.09892	1.07536	18.2185	1.9696e-05	0.00175198	2.75647	ENSG00000015285	Null	WAS
-2.31654	1.13154	18.0445	2.15798e-05	0.00190918	2.71915	ENSG00000146674	Null	IGFBP3
4.89415	-0.918849	18.0144	2.19238e-05	0.00192918	2.71463	ENSG00000270168	Null	LA16c-380H5.3
0.564396	3.48457	17.9139	2.31122e-05	0.00202288	2.69403	ENSG00000181031	ChIP-Seq KLF5AR Common peak	RPH3AL
0.28569	7.04088	17.8137	2.43624e-05	0.00211605	2.67447	ENSG00000153113	Null	CAST
-0.39017	7.92976	17.808	2.44353e-05	0.00211605	2.67447	ENSG00000162734	Null	PEA15
1.41802	1.42567	17.7451	2.5257e-05	0.00217569	2.6624	ENSG00000248360	Null	LINC00504
0.764055	4.50169	17.6625	2.6377e-05	0.00226027	2.64584	ENSG00000177706	Null	FAM20C
2.23939	0.138628	17.5962	2.73128e-05	0.00232827	2.63297	ENSG00000100033	Null	PRODH
0.415342	5.68318	17.5438	2.8077e-05	0.00238101	2.62324	ENSG00000142733	ChIP-Seq KLF5AR Common peak	MAP3K6
0.294753	6.76673	17.4811	2.9018e-05	0.00244813	2.61117	ENSG00000014216	Null	CAPN1
0.441082	4.71016	17.453	2.94499e-05	0.00247182	2.60698	ENSG00000182022	Null	CHST15
0.726404	4.30151	17.4017	3.02552e-05	0.00252647	2.59749	ENSG00000173267	Null	SNCG
1.29373	2.79718	17.3382	3.12834e-05	0.00259907	2.58518	ENSG00000065618	Null	COL17A1
0.591463	4.53717	17.0897	3.56548e-05	0.00294729	2.53058	ENSG00000108352	Null	RAPGEFL1
-1.48559	0.268011	17.004	3.73014e-05	0.00306166	2.51404	ENSG00000152467	Null	ZSCAN1
0.443151	5.3644	16.9983	3.74126e-05	0.00306166	2.51404	ENSG00000135596	Null	MICAL1
0.42813	6.91617	16.9184	3.90211e-05	0.0031774	2.49793	ENSG00000167861	Null	HID1
-0.408062	7.07401	16.7628	4.23551e-05	0.00343181	2.46448	ENSG00000175063	ChIP-Seq KLF5AR Common peak	UBE2C
0.823747	4.47247	16.744	4.27767e-05	0.0034489	2.46232	ENSG00000115594	ChIP-Seq KLF5AR Common peak	IL1R1
1.73006	-0.928811	16.6396	4.51981e-05	0.00361357	2.44206	ENSG00000159216	Null	RUNX1
0.475826	6.4223	16.6369	4.52607e-05	0.00361357	2.44206	ENSG00000177542	Null	SLC25A22
0.548673	5.51156	16.5664	4.69753e-05	0.00373226	2.42803	ENSG00000058668	Null	ATP2B4
0.568697	7.02547	16.5507	4.73673e-05	0.00374522	2.42652	ENSG00000123104	ChIP-Seq KLF5AR Common peak	ITPR2
0.255342	8.10968	16.5269	4.79638e-05	0.00377415	2.42318	ENSG00000065361	Null	ERBB3
1.35301	1.49753	16.5028	4.8579e-05	0.00380427	2.41973	ENSG00000272449	Null	RP3-395M20.12
0.751631	2.86942	16.4882	4.89535e-05	0.00381535	2.41847	ENSG00000163071	Null	SPATA18
0.561241	6.04081	16.2864	5.44543e-05	0.00422395	2.37428	ENSG00000189221	ChIP-Seq KLF5AR Common peak	MAOA
1.24714	2.08282	16.2728	5.48443e-05	0.00423414	2.37323	ENSG00000213901	Null	SLC23A3
-0.543782	3.11258	16.2181	5.64532e-05	0.00430998	2.36552	ENSG00000128656	Null	CHN1
-0.356266	7.46638	16.2152	5.65383e-05	0.00430998	2.36552	ENSG00000006625	Null	GGCT
-1.86552	2.11301	16.2073	5.67741e-05	0.00430998	2.36552	ENSG00000145526	Null	CDH18
1.00687	1.75579	16.2038	5.688e-05	0.00430998	2.36552	ENSG00000067066	Null	SP100
1.99277	-0.0882343	16.1573	5.82939e-05	0.00439644	2.3569	ENSG00000113389	Null	NPR3
0.842718	2.53021	16.1487	5.85583e-05	0.00439644	2.3569	ENSG00000185615	Null	PDIA2
-0.899721	5.77453	16.1058	5.98989e-05	0.00447655	2.34906	ENSG00000180228	Null	PRKRA
0.362009	7.83568	16.0357	6.21578e-05	0.00462426	2.33496	ENSG00000115884	ChIP-Seq KLF5AR Common peak	SDC1
0.356631	6.1238	15.9548	6.48728e-05	0.00479396	2.31931	ENSG00000186063	Null	AIDA
1.08386	1.45997	15.9504	6.50247e-05	0.00479396	2.31931	ENSG00000176153	Null	GPX2
0.569945	5.5984	15.8958	6.69274e-05	0.00489018	2.31067	ENSG00000074181	Null	NOTCH3
0.480098	4.32958	15.8958	6.69274e-05	0.00489018	2.31067	ENSG00000117602	Null	RCAN3
0.336683	5.82034	15.8811	6.74484e-05	0.00490635	2.30924	ENSG00000101333	ChIP-Seq KLF5AR Common peak	PLCB4
0.433964	4.87608	15.7821	7.10734e-05	0.00513839	2.28917	ENSG00000128512	ChIP-Seq KLF5AR Common peak	DOCK4
0.426989	3.52819	15.7692	7.15593e-05	0.00513839	2.28917	ENSG00000066827	Null	ZFAT
0.527431	6.12906	15.7686	7.15801e-05	0.00513839	2.28917	ENSG00000130827	Null	PLXNA3
0.409649	4.60203	15.7099	7.38359e-05	0.00525769	2.27921	ENSG00000074211	Null	PPP2R2C
2.60705	-0.654887	15.7043	7.40554e-05	0.00525769	2.27921	ENSG00000039987	ChIP-Seq KLF5AR Common peak	BEST2
1.38421	2.04675	15.6983	7.42896e-05	0.00525769	2.27921	ENSG00000167207	Null	NOD2
0.519782	3.41497	15.6923	7.4527e-05	0.00525769	2.27921	ENSG00000091409	Null	ITGA6
1.53747	-0.0133268	15.5794	7.91116e-05	0.00555717	2.25515	ENSG00000169550	Null	MUC15
0.345832	6.42426	15.4482	8.47976e-05	0.00593112	2.22686	ENSG00000178401	Null	DNAJC22
0.320819	6.92362	15.3664	8.85497e-05	0.0061672	2.20991	ENSG00000060656	Null	PTPRU
-0.51587	5.39193	15.3144	9.10216e-05	0.0063125	2.1998	ENSG00000082438	Null	COBLL1
-1.17012	0.716728	15.2326	9.5046e-05	0.00655031	2.18374	ENSG00000218418	Null	RP11-296E7.1
-1.46825	-0.39149	15.2286	9.52511e-05	0.00655031	2.18374	ENSG00000271537	Null	RP11-365F18.6
0.727027	4.73364	15.2104	9.61748e-05	0.00658616	2.18137	ENSG00000119514	Null	GALNT12
0.689523	4.82086	15.1916	9.71333e-05	0.00662409	2.17887	ENSG00000139132	ChIP-Seq KLF5AR Common peak	FGD4
-0.787228	1.89155	15.1737	9.80609e-05	0.00663466	2.17818	ENSG00000273274	ChIP-Seq KLF5AR Common peak	ZBTB8B
0.465325	5.31392	15.1653	9.8495e-05	0.00663466	2.17818	ENSG00000172830	Null	SSH3
-0.5046	5.42352	15.1652	9.85044e-05	0.00663466	2.17818	ENSG00000116717	Null	GADD45A
0.547116	5.01943	15.1452	9.95512e-05	0.00667768	2.17537	ENSG00000070404	Null	FSTL3
0.317542	5.54821	15.1241	0.000100668	0.00671936	2.17267	ENSG00000180011	Null	ZADH2
2.74573	-0.0186325	15.118	0.000100994	0.00671936	2.17267	ENSG00000170430	ChIP-Seq KLF5AR Common peak	MGMT
-0.346293	5.70282	15.103	0.000101802	0.00673182	2.17187	ENSG00000129116	Null	PALLD
-0.464373	8.26334	15.0993	0.000102004	0.00673182	2.17187	ENSG00000156515	ChIP-Seq KLF5AR Common peak	HK1
-0.623178	3.28502	15.0629	0.000103989	0.00683528	2.16524	ENSG00000165512	ChIP-Seq KLF5AR Common peak	ZNF22
0.525406	3.69641	15.0327	0.000105663	0.00691752	2.16005	ENSG00000204396	Null	VWA7
0.504623	4.13556	14.9639	0.000109587	0.00714584	2.14595	ENSG00000261115	Null	TMEM178B
0.826391	1.18613	14.9521	0.000110274	0.00716213	2.14496	ENSG00000182389	Null	CACNB4
0.663326	3.2637	14.9218	0.00011206	0.00724933	2.1397	ENSG00000140199	Null	SLC12A6
-0.323546	5.15077	14.9139	0.000112533	0.00725127	2.13959	ENSG00000068323	Null	TFE3
0.517562	6.89479	14.846	0.000116654	0.00748473	2.12582	ENSG00000164171	Null	ITGA2
0.56966	8.69385	14.8366	0.000117239	0.00748473	2.12582	ENSG00000084234	Null	APLP2
0.288219	5.54539	14.8319	0.000117528	0.00748473	2.12582	ENSG00000109736	Null	MFSD10
0.303757	6.87121	14.8189	0.000118343	0.00750741	2.12451	ENSG00000181885	Null	CLDN7
-0.371918	5.30309	14.737	0.000123597	0.00781045	2.10732	ENSG00000172661	Null	FAM21C
0.278174	6.25358	14.6697	0.000128088	0.00806313	2.0935	ENSG00000138592	Null	USP8
-0.338474	6.31014	14.5542	0.000136187	0.00854011	2.06854	ENSG00000198860	ChIP-Seq KLF5AR Common peak	TSEN15
-0.533009	4.04842	14.5142	0.00013911	0.0086901	2.06098	ENSG00000096968	Null	JAK2
0.458146	4.98827	14.4856	0.000141233	0.00878922	2.05605	ENSG00000016391	ChIP-Seq KLF5AR Common peak	CHDH
0.331677	6.56273	14.4515	0.000143817	0.00891609	2.04983	ENSG00000037749	ChIP-Seq KLF5AR Common peak	MFAP3
-1.50188	-0.268173	14.4376	0.000144879	0.00893478	2.04892	ENSG00000228966	Null	HOMER2P1
1.27917	1.04581	14.4333	0.00014521	0.00893478	2.04892	ENSG00000226321	Null	CROCC2
-0.467212	4.97312	14.4069	0.000147259	0.00902692	2.04446	ENSG00000129355	Null	CDKN2D
-0.333878	6.14031	14.3334	0.000153125	0.00932819	2.0302	ENSG00000104549	Null	SQLE
-0.274042	5.76207	14.3311	0.000153314	0.00932819	2.0302	ENSG00000100934	Null	SEC23A
-0.506838	5.98621	14.3216	0.000154087	0.0093405	2.02963	ENSG00000187961	Null	KLHL17
0.301798	6.56923	14.2262	0.000162096	0.0097481	2.01108	ENSG00000167323	ChIP-Seq KLF5AR Common peak	STIM1
0.560575	3.01828	14.2224	0.000162426	0.0097481	2.01108	ENSG00000116852	Null	KIF21B
0.457182	5.9285	14.2204	0.000162597	0.0097481	2.01108	ENSG00000103067	Null	ESRP2
-1.47132	0.50009	14.1865	0.000165553	0.00988909	2.00484	ENSG00000171533	Null	MAP6
0.459003	7.5064	14.1657	0.000167397	0.00996287	2.00162	ENSG00000169213	ChIP-Seq KLF5AR Common peak	RAB3B
